# Supplementary material for: An Integrated Transcriptome Analysis Reveals IGFBP7 Upregulation in Vasculature in Traumatic Brain Injury
Source: Front Genet. 2021 Jan 11;11:599834. doi: 10.3389/fgene.2020.599834 (PMC7831608; doi:10.3389/fgene.2020.599834)
Supplement: Supplementary file 2 [file Table_1.XLSX]

## Sheet: Sheet1
Supplementary Table 1: Detailed of all samples from the three studies
This table lists the details of the original sequence for each sample in the three studies
Study 1: RNAseq of mouse whole cortex
Sample description	Sample	SRA database ID	total reads	overall mapping rate
Normal brain cortex	Control 1	SRX1650526	47656872	91.6%
	Control 2	SRX1650527	53431009	92.8%
	Control 3	SRX1650528	58278438	93.0%
Brain cortex around injury site at 24 hours	TBI 1	SRX1650529	52465142	91.9%
	TBI 2	SRX1650530	54975602	89.5%
	TBI 3	SRX1650531	52002450	90.6%
Study 2: RNAseq of FACS purified mouse brain endothelial cells
Sample description	Sample	SRA database ID	total reads	overall mapping rate
FACS purified brain endothelial cells from control mouse	TBI acute Control 1	SRX2594682	54515954	79.8%
	TBI acute Control 2	SRX2594683	60751947	76.2%
	TBI acute Control 3	SRX2594684	60839263	80.8%
FACS purified brain endothelial cells from TBI mouse at 24 hours	TBI acute 1	SRX2594685	55389549	82.8%
	TBI acute 2	SRX2594686	57299135	82.8%
	TBI acute 3	SRX2594687	55350339	81.5%
Study 3: single cell RNAseq of mouse brain tissues
Sample description	Sample	SRA database ID	total reads	Number of cells
Single-cell suspension from control mouse hippocampus	Sham 1	SRX3036174	74483542	360
	Sham 2	SRX3036175	58609481	2067
	Sham 3	SRX3036176	71098787	1209
Single-cell suspension from TBI mouse hippocampus at 24 hours	TBI 1	SRX3036177	40743434	621
	TBI 2	SRX3036178	60867864	539
	TBI 3	SRX3036179	78323413	1555
