# Supplementary material for: An Integrated Transcriptome Analysis Reveals IGFBP7 Upregulation in Vasculature in Traumatic Brain Injury
Source: Front Genet. 2021 Jan 11;11:599834. doi: 10.3389/fgene.2020.599834 (PMC7831608; doi:10.3389/fgene.2020.599834)
Supplement: Supplementary file 3 [file Table_2.XLSX]

## Sheet: gene_exp
Supplementary Table 2. Complete gene list of differentially expression analysis between the TBI samples and control samples in the cortex RNAseq study
This table lists the complete genes of differentially expression analysis in the cortex RNAseq study by cuffdiff tool. The statistics shows the average expression from control and TBI samples, the log2 scaled fold change between TBI samples and controls, statistic test status, p value, q value and significance. The table is sorted by gene ID
gene_id	gene	locus	sample_1	sample_2	status	sample1_FPKM_average	sample2_FPKM_average	log2(fold_change)	test_stat	p_value	q_value	significant
ENSMUSG00000000001.4	Gnai3	chr3:108107279-108146146	control	TBI	OK	14.1273	20.5939	0.543729	2.65331	5e-05	0.000632065	yes
ENSMUSG00000000003.14	Pbsn	chrX:77837900-77853623	control	TBI	NOTEST	0	0	0	0	1	1	no
ENSMUSG00000000028.13	Cdc45	chr16:18780446-18835261	control	TBI	OK	0.921921	1.30903	0.505789	0.407314	0.4648	0.834569	no
ENSMUSG00000000031.14	H19	chr7:142575528-142578143	control	TBI	OK	0.219989	1.69534	2.94607	3.22865	5e-05	0.000632065	yes
ENSMUSG00000000037.15	Scml2	chrX:161117192-161258213	control	TBI	OK	0.328629	0.381843	0.21652	0.207745	0.6229	0.936194	no
ENSMUSG00000000049.10	Apoh	chr11:107933386-108414396	control	TBI	NOTEST	0.253391	0.263006	0.0537282	0	1	1	no
ENSMUSG00000000056.7	Narf	chr11:121237252-121255856	control	TBI	OK	15.1705	12.8376	-0.240889	-0.90821	0.0605	0.241406	no
ENSMUSG00000000058.6	Cav2	chr6:17197750-17385604	control	TBI	OK	20.5976	27.3155	0.407246	1.29593	0.02475	0.123821	no
ENSMUSG00000000078.6	Klf6	chr13:5861488-5870393	control	TBI	OK	20.1955	26.9889	0.418333	2.14948	0.00015	0.00171978	yes
ENSMUSG00000000085.15	Scmh1	chr4:120405280-120530186	control	TBI	OK	14.3859	12.4595	-0.207408	-0.659259	0.2275	0.574773	no
ENSMUSG00000000088.6	Cox5a	chr9:57521231-57543187	control	TBI	OK	116.513	103.124	-0.176111	-0.768745	0.17795	0.495629	no
ENSMUSG00000000093.6	Tbx2	chr11:85832550-85841948	control	TBI	OK	0.637524	0.643027	0.0124012	0.0308498	0.9585	0.994481	no
ENSMUSG00000000094.11	Tbx4	chr11:85886421-85916097	control	TBI	NOTEST	0.0880476	0.0240092	-1.8747	0	1	1	no
ENSMUSG00000000103.11	Zfy2	chrY:2106014-2170409	control	TBI	NOTEST	0	0.00348666	Inf	0	1	1	no
ENSMUSG00000000120.6	Ngfr	chr11:95568817-95587735	control	TBI	OK	0.49032	0.71948	0.553232	1.29921	0.02565	0.127191	no
ENSMUSG00000000125.5	Wnt3	chr11:103774149-103817957	control	TBI	OK	0.570659	1.31164	1.20067	3.03912	5e-05	0.000632065	yes
ENSMUSG00000000126.10	Wnt9a	chr11:59306927-59333552	control	TBI	OK	4.32161	1.81591	-1.25088	-4.44588	5e-05	0.000632065	yes
ENSMUSG00000000127.13	Fer	chr17:63896017-64139494	control	TBI	OK	14.3857	14.2497	-0.013709	-0.0649529	0.91005	0.992219	no
ENSMUSG00000000131.14	Xpo6	chr7:126101714-126200501	control	TBI	OK	15.1846	15.1697	-0.00141743	-0.00501328	0.99095	0.997425	no
ENSMUSG00000000134.16	Tfe3	chrX:7762559-7775202	control	TBI	OK	7.14084	9.22149	0.368905	1.07438	0.0393	0.176255	no
ENSMUSG00000000142.14	Axin2	chr11:108920348-108950783	control	TBI	OK	7.66158	6.50406	-0.236302	-0.601304	0.28315	0.648884	no
ENSMUSG00000000148.16	Brat1	chr5:140705010-140719379	control	TBI	OK	4.33634	4.93705	0.187173	0.746496	0.19355	0.521365	no
ENSMUSG00000000149.9	Gna12	chr5:140724126-140830431	control	TBI	OK	20.9387	19.8801	-0.0748497	-0.336155	0.56265	0.901987	no
ENSMUSG00000000154.14	Slc22a18	chr7:143473720-143499334	control	TBI	OK	0.181638	0.482732	1.41016	0.992656	0.0211	0.109519	no
ENSMUSG00000000157.14	Itgb2l	chr16:96361667-96525793	control	TBI	NOTEST	0.00759914	0.0335893	2.14409	0	1	1	no
ENSMUSG00000000159.14	Igsf5	chr16:96361667-96525793	control	TBI	OK	0.254075	0.342028	0.428861	0.0730638	0.6512	0.947628	no
ENSMUSG00000000167.13	Pih1d2	chr9:50603900-50625000	control	TBI	OK	1.90669	1.92825	0.0162199	0.00942429	0.9877	0.997065	no
ENSMUSG00000000168.8	Dlat	chr9:50634632-50659780	control	TBI	OK	38.7438	34.7675	-0.156226	-0.575374	0.30405	0.675499	no
ENSMUSG00000000171.4	Sdhd	chr9:50596337-50603849	control	TBI	OK	36.9459	33.0152	-0.162285	-0.766969	0.17815	0.495897	no
ENSMUSG00000000182.9	Fgf23	chr6:127072901-127081408	control	TBI	NOTEST	0.117673	0.216947	0.882568	0	1	1	no
ENSMUSG00000000183.6	Fgf6	chr6:127015585-127028187	control	TBI	NOTEST	0	0.0107862	Inf	0	1	1	no
ENSMUSG00000000184.11	Ccnd2	chr6:127122965-127212411	control	TBI	OK	11.0386	11.1461	0.0139857	0.0447727	0.93165	0.992607	no
ENSMUSG00000000194.12	Gpr107	chr2:31152315-31218775	control	TBI	OK	12.6428	14.5522	0.202922	0.687491	0.2022	0.535082	no
ENSMUSG00000000197.7	Nalcn	chr14:123276640-123627144	control	TBI	OK	26.5089	21.227	-0.320574	-1.69407	0.0039	0.0284763	yes
ENSMUSG00000000202.8	Btbd17	chr11:114791216-114795945	control	TBI	OK	8.93016	3.44168	-1.37557	-4.41459	5e-05	0.000632065	yes
ENSMUSG00000000204.14	Slfn4	chr11:83175185-83190221	control	TBI	OK	0.0332327	7.97249	7.90628	9.28195	5e-05	0.000632065	yes
ENSMUSG00000000214.9	Th	chr7:142892751-142931128	control	TBI	OK	1.06787	1.57768	0.563066	1.20306	0.0234	0.118088	no
ENSMUSG00000000215.9	Ins2	chr7:142678655-142699510	control	TBI	NOTEST	0.0406491	0.210366	2.37161	0	1	1	no
ENSMUSG00000000216.8	Scnn1g	chr7:121734478-121768475	control	TBI	NOTEST	0.088041	0.123029	0.482748	0	1	1	no
ENSMUSG00000000223.12	Drp2	chrX:134404550-134456573	control	TBI	OK	12.678	7.72274	-0.715142	-3.02205	5e-05	0.000632065	yes
ENSMUSG00000000244.15	Tspan32	chr7:142988968-143019644	control	TBI	NOTEST	0.0478864	0.131872	1.46145	0	1	1	no
ENSMUSG00000000247.10	Lhx2	chr2:38339280-38369733	control	TBI	OK	13.9206	8.73082	-0.673036	-2.62795	5e-05	0.000632065	yes
ENSMUSG00000000248.15	Clec2g	chr6:128934380-128984707	control	TBI	NOTEST	0	0.0189864	Inf	0	1	1	no
ENSMUSG00000000253.11	Gmpr	chr13:45507443-45546382	control	TBI	OK	19.8527	18.618	-0.0926368	-0.342983	0.49355	0.856249	no
ENSMUSG00000000263.14	Glra1	chr11:55514237-55608198	control	TBI	OK	0.375074	1.45603	1.95679	4.20303	5e-05	0.000632065	yes
ENSMUSG00000000266.10	Mid2	chrX:140664598-140767715	control	TBI	OK	6.8389	6.89574	0.0119402	0.0348883	0.94995	0.993402	no
ENSMUSG00000000275.15	Trim25	chr11:88999375-89020293	control	TBI	OK	1.21348	2.95404	1.28354	2.88417	5e-05	0.000632065	yes
ENSMUSG00000000276.10	Dgke	chr11:89035178-89069098	control	TBI	OK	23.2051	20.4206	-0.18442	-0.93347	0.10255	0.348171	no
ENSMUSG00000000278.10	Scpep1	chr11:88905927-88955465	control	TBI	OK	5.53694	6.76193	0.288346	1.11414	0.0508	0.211816	no
ENSMUSG00000000282.11	Mnt	chr11:74830919-74845725	control	TBI	OK	2.11204	1.93015	-0.129926	-0.438411	0.4083	0.784601	no
ENSMUSG00000000290.12	Itgb2	chr10:77530251-77565708	control	TBI	OK	1.81837	7.93129	2.12491	6.12475	5e-05	0.000632065	yes
ENSMUSG00000000295.11	Hddc2	chr10:31313381-31328204	control	TBI	OK	8.69103	10.9313	0.330871	1.09339	0.0584	0.235586	no
ENSMUSG00000000296.7	Tpd52l1	chr10:31332379-31445921	control	TBI	OK	13.4841	12.4024	-0.120639	-0.484203	0.3987	0.776307	no
ENSMUSG00000000301.15	Pemt	chr11:59970613-60046489	control	TBI	OK	2.08503	2.60782	0.322775	0.452027	0.37765	0.756052	no
ENSMUSG00000000303.11	Cdh1	chr8:106603350-106670246	control	TBI	OK	0.451572	0.64589	0.51633	1.15383	0.0319	0.150116	no
ENSMUSG00000000305.11	Cdh4	chr2:179442430-179899373	control	TBI	OK	3.0789	2.49466	-0.303575	-0.597088	0.16085	0.465938	no
ENSMUSG00000000308.13	Ckmt1	chr2:121357713-121387168	control	TBI	OK	116.979	84.3223	-0.472264	-2.38543	5e-05	0.000632065	yes
ENSMUSG00000000317.10	Bcl6b	chr11:70224127-70229798	control	TBI	OK	0.538851	1.21343	1.17113	1.83008	0.00015	0.00171978	yes
ENSMUSG00000000318.15	Clec10a	chr11:70156196-70170834	control	TBI	OK	0.444674	0.351462	-0.339379	-0.205457	0.50755	0.866605	no
ENSMUSG00000000320.9	Alox12	chr11:70241456-70255353	control	TBI	NOTEST	0.182472	0.193595	0.0853659	0	1	1	no
ENSMUSG00000000325.14	Arvcf	chr16:18348181-18479073	control	TBI	OK	6.42042	7.6469	0.252207	0.507901	0.27175	0.633862	no
ENSMUSG00000000326.11	Comt	chr16:18348181-18479073	control	TBI	OK	42.5905	48.9207	0.199912	0.789412	0.16985	0.481065	no
ENSMUSG00000000339.13	Rtca	chr3:116488962-116508208	control	TBI	OK	23.6292	21.7318	-0.120765	-0.426324	0.45605	0.827202	no
ENSMUSG00000000340.9	Dbt	chr3:116513069-116549981	control	TBI	OK	9.79867	9.85848	0.00877845	0.0227907	0.9666	0.995088	no
ENSMUSG00000000346.8	Dazap2	chr15:100615627-100620731	control	TBI	OK	39.6531	41.3103	0.0590681	0.294943	0.6029	0.925649	no
ENSMUSG00000000355.12	Mcts1	chrX:38600577-38613426	control	TBI	OK	36.6992	36.2403	-0.0181538	-0.0777296	0.8948	0.991725	no
ENSMUSG00000000359.3	Rem1	chr2:152626950-152635198	control	TBI	OK	0.207214	0.56619	1.45017	1.21637	0.00695	0.0456036	yes
ENSMUSG00000000365.8	Rnf17	chr14:56402696-56525032	control	TBI	NOTEST	0.225338	0.224878	-0.00294923	0	1	1	no
ENSMUSG00000000374.7	Trappc10	chr10:78186724-78244642	control	TBI	OK	25.3166	24.2008	-0.0650308	-0.339814	0.5527	0.894833	no
ENSMUSG00000000378.14	Ccm2	chr11:6546886-6596744	control	TBI	OK	18.4203	18.8879	0.0361668	0.128695	0.81495	0.988022	no
ENSMUSG00000000381.10	Wap	chr11:6635481-6638637	control	TBI	NOTEST	0.0137271	0.0584113	2.08922	0	1	1	no
ENSMUSG00000000384.14	Tbrg4	chr11:6615597-6626067	control	TBI	OK	7.57747	9.15415	0.272709	0.721795	0.21235	0.551305	no
ENSMUSG00000000385.7	Tmprss2	chr16:97564683-97611195	control	TBI	NOTEST	0.0207876	0.0477363	1.19936	0	1	1	no
ENSMUSG00000000386.13	Mx1	chr16:97447034-97462907	control	TBI	OK	0.105495	0.959764	3.18551	2.90434	5e-05	0.000632065	yes
ENSMUSG00000000392.16	Fap	chr2:62500942-62574075	control	TBI	OK	1.64726	1.1534	-0.51418	-0.803342	0.12195	0.389266	no
ENSMUSG00000000394.14	Gcg	chr2:62474529-62483650	control	TBI	NOTEST	0.0815389	0.0622257	-0.389978	0	1	1	no
ENSMUSG00000000399.9	Ndufa9	chr6:126821720-126849136	control	TBI	OK	54.5492	50.3824	-0.114638	-0.571091	0.3215	0.694759	no
ENSMUSG00000000402.2	Egfl6	chrX:166523006-166585720	control	TBI	OK	0.761323	0.473408	-0.685425	-1.53857	0.00875	0.0545832	no
ENSMUSG00000000409.13	Lck	chr4:129548343-129573641	control	TBI	OK	0.97409	1.15541	0.246284	0.348751	0.5152	0.872492	no
ENSMUSG00000000411.7	Tssk3	chr4:129489013-129491022	control	TBI	NOTEST	0.195254	0.113945	-0.777015	0	1	1	no
ENSMUSG00000000416.15	Cttnbp2	chr6:18366477-18514843	control	TBI	OK	32.0705	19.4534	-0.721225	-1.81031	0.00195	0.0159175	yes
ENSMUSG00000000420.14	Galnt1	chr18:24205343-24286818	control	TBI	OK	22.9717	26.7266	0.218422	0.947645	0.07655	0.283643	no
ENSMUSG00000000435.1	Myf5	chr10:107482907-107486134	control	TBI	NOTEST	0.0109297	0.00521495	-1.06753	0	1	1	no
ENSMUSG00000000439.9	Mkrn2	chr6:115601901-115677780	control	TBI	OK	12.8606	16.5893	0.367299	0.408363	0.474	0.841626	no
ENSMUSG00000000440.11	Pparg	chr6:115360950-115490399	control	TBI	OK	5.55432	4.6106	-0.268656	-0.539552	0.36235	0.73995	no
ENSMUSG00000000441.16	Raf1	chr6:115601901-115677780	control	TBI	OK	30.1263	29.0182	-0.0540645	-0.186433	0.72915	0.970624	no
ENSMUSG00000000486.12	2020-09-01	chr7:127214446-127218498	control	TBI	OK	0.273789	0.294897	0.107144	0.0782771	0.8319	0.990592	no
ENSMUSG00000000489.6	Pdgfb	chr15:79995899-80014808	control	TBI	OK	6.41731	6.79955	0.0834699	0.350535	0.5347	0.884192	no
ENSMUSG00000000530.15	Acvrl1	chr15:101128521-101145336	control	TBI	OK	4.35926	7.20625	0.725165	2.12277	0.0002	0.00223665	yes
ENSMUSG00000000531.4	Grasp	chr15:101224206-101232755	control	TBI	OK	15.9376	17.2902	0.117519	0.529388	0.36255	0.73995	no
ENSMUSG00000000532.10	Acvr1b	chr15:101174066-101213679	control	TBI	OK	27.7671	26.791	-0.0516257	-0.269041	0.636	0.940339	no
ENSMUSG00000000538.17	Tom1l2	chr11:60226713-60352905	control	TBI	OK	42.9719	37.2932	-0.204482	-0.669316	0.2403	0.592866	no
ENSMUSG00000000544.13	Gpa33	chr1:166130237-166166510	control	TBI	NOTEST	0.0138088	0.0428252	1.63288	0	1	1	no
ENSMUSG00000000552.9	Zfp385a	chr15:103313894-103340086	control	TBI	OK	2.65687	2.54819	-0.060254	-0.193056	0.74075	0.974562	no
ENSMUSG00000000555.6	Itga5	chr15:103344288-103366763	control	TBI	OK	0.475664	2.78678	2.55058	7.42982	5e-05	0.000632065	yes
ENSMUSG00000000560.8	Gabra2	chr5:70957596-71095849	control	TBI	OK	26.0427	15.2657	-0.770584	-2.97718	5e-05	0.000632065	yes
ENSMUSG00000000561.13	Wdr77	chr3:105942697-105987423	control	TBI	OK	13.0619	14.2177	0.122327	0.194646	0.70605	0.965004	no
ENSMUSG00000000562.5	Adora3	chr3:105870857-105924042	control	TBI	OK	0.376772	0.85268	1.17831	1.98139	0.00075	0.00708494	yes
ENSMUSG00000000563.16	Atp5f1	chr3:105942697-105987423	control	TBI	OK	187.549	173.591	-0.111578	-0.514222	0.34665	0.723567	no
ENSMUSG00000000567.5	Sox9	chr11:112782223-112787760	control	TBI	OK	2.30773	3.56598	0.627827	2.40125	0.00015	0.00171978	yes
ENSMUSG00000000568.14	Hnrnpd	chr5:99955934-99978938	control	TBI	OK	26.5904	26.7243	0.0072487	0.0180303	0.97335	0.995393	no
ENSMUSG00000000579.13	Dynlt1c	chr17:6601670-6609774	control	TBI	OK	5.66706	5.42287	-0.0635444	-0.130488	0.815	0.988022	no
ENSMUSG00000000581.7	C1d	chr11:17257578-17269176	control	TBI	OK	20.3946	19.4671	-0.0671435	-0.160817	0.7725	0.981429	no
ENSMUSG00000000594.7	Gm2a	chr11:55098114-55113029	control	TBI	OK	13.1698	12.5862	-0.0653941	-0.319201	0.57325	0.90729	no
ENSMUSG00000000600.14	Krit1	chr5:3803183-3866596	control	TBI	OK	28.0125	26.1586	-0.0987817	-0.404903	0.459	0.830066	no
ENSMUSG00000000605.8	Clcn4-2	chr7:7282315-7299511	control	TBI	OK	54.445	49.6999	-0.131558	-0.70243	0.21965	0.562532	no
ENSMUSG00000000606.14	Vmn2r88	chr14:51361674-51662953	control	TBI	NOTEST	0	0.00403374	Inf	0	1	1	no
ENSMUSG00000000617.13	Grm6	chr11:50850684-50866208	control	TBI	NOTEST	0.00274623	0.0123766	2.17209	0	1	1	no
ENSMUSG00000000627.14	Sema4f	chr6:82911884-82939769	control	TBI	OK	4.83896	4.39445	-0.139015	-0.54459	0.3179	0.69018	no
ENSMUSG00000000628.9	Hk2	chr6:82725024-82774454	control	TBI	OK	1.07247	3.18907	1.57219	4.0403	5e-05	0.000632065	yes
ENSMUSG00000000631.18	Myo18a	chr11:77763245-77865980	control	TBI	OK	29.42	31.1121	0.080675	0.169068	0.72015	0.969023	no
ENSMUSG00000000632.12	Sez6	chr11:77930799-77979048	control	TBI	OK	15.8804	14.0969	-0.171871	-0.784779	0.15575	0.457127	no
ENSMUSG00000000673.8	Haao	chr17:83831355-83846790	control	TBI	NOTEST	0.046073	0.156139	1.76083	0	1	1	no
ENSMUSG00000000682.7	Cd52	chr4:134065911-134095082	control	TBI	OK	1.8626	17.6104	3.24104	4.8958	5e-05	0.000632065	yes
ENSMUSG00000000686.11	Abhd15	chr11:77508098-77607815	control	TBI	OK	0.550221	0.677076	0.299308	0.0375593	0.804	0.987353	no
ENSMUSG00000000690.5	Hoxb6	chr11:96291023-96306910	control	TBI	NOTEST	0.00481595	0.0315503	2.71176	0	1	1	no
ENSMUSG00000000693.9	Loxl3	chr6:83034172-83057808	control	TBI	OK	1.24184	1.0836	-0.196651	-0.156331	0.6794	0.958363	no
ENSMUSG00000000701.7	Tcl1b5	chr12:105176357-105181143	control	TBI	NOTEST	0	0.0113551	Inf	0	1	1	no
ENSMUSG00000000706.14	Btn1a1	chr13:23456991-23465901	control	TBI	NOTEST	0.0178905	0.055282	1.62762	0	1	1	no
ENSMUSG00000000708.13	Kat2b	chr17:53566860-53672720	control	TBI	OK	11.0552	14.4809	0.389427	0.733306	0.18785	0.512296	no
ENSMUSG00000000711.2	Rab5b	chr10:128677192-128696268	control	TBI	OK	42.2666	41.4554	-0.0279572	-0.146259	0.79175	0.985545	no
ENSMUSG00000000724.10	Cryba1	chr11:77686154-77741921	control	TBI	NOTEST	0.0947338	0.08821	-0.102936	0	1	1	no
ENSMUSG00000000730.12	Dnmt3l	chr10:78030021-78063622	control	TBI	OK	0.0566396	0.510525	3.1721	0.727991	0.0024	0.0189667	yes
ENSMUSG00000000731.14	Aire	chr10:78030021-78063622	control	TBI	NOTEST	0.0240529	0.0595976	1.30905	0	1	1	no
ENSMUSG00000000732.8	Icosl	chr10:78069359-78079525	control	TBI	OK	1.04229	2.04967	0.975634	2.80221	5e-05	0.000632065	yes
ENSMUSG00000000738.16	Spg7	chr8:119910359-124345724	control	TBI	OK	24.0509	20.7839	-0.210628	-0.0817777	0.79675	0.987353	no
ENSMUSG00000000739.12	Sult5a1	chr8:119910359-124345724	control	TBI	OK	0.170685	0.356893	1.06415	0.0392327	0.44035	0.814177	no
ENSMUSG00000000740.10	Rpl13	chr8:119910359-124345724	control	TBI	OK	215.999	254.608	0.237251	0.234328	0.69	0.961811	no
ENSMUSG00000000743.8	Chmp1a	chr8:119910359-124345724	control	TBI	OK	29.2715	28.2593	-0.050774	-0.0266022	0.9617	0.995076	no
ENSMUSG00000000751.12	Rpa1	chr11:75298165-75348324	control	TBI	OK	21.2321	25.9347	0.288638	1.00272	0.07525	0.280404	no
ENSMUSG00000000753.14	Serpinf1	chr11:75409768-75422701	control	TBI	OK	7.46607	9.62696	0.366731	1.08031	0.05455	0.223405	no
ENSMUSG00000000759.13	Tubgcp3	chr8:12614276-12679229	control	TBI	OK	15.4883	14.7725	-0.0682604	-0.238075	0.6321	0.939518	no
ENSMUSG00000000766.17	Oprm1	chr10:6740628-7052478	control	TBI	OK	2.19648	2.223	0.0173145	0.0132552	0.97625	0.996006	no
ENSMUSG00000000776.11	Polr3d	chr14:70438747-70443471	control	TBI	OK	9.74787	11.1226	0.19033	0.810785	0.15685	0.459085	no
ENSMUSG00000000782.14	Tcf7	chr11:51949881-52286179	control	TBI	OK	0.608218	0.959941	0.658356	0.148564	0.6337	0.93956	no
ENSMUSG00000000787.11	Ddx3x	chrX:13280969-13294052	control	TBI	OK	91.7276	94.4338	0.0419467	0.193412	0.7094	0.965803	no
ENSMUSG00000000791.8	Il12rb1	chr8:70808448-70821424	control	TBI	OK	0.208478	0.400928	0.943446	1.76966	0.00375	0.0275072	yes
ENSMUSG00000000792.2	Slc5a5	chr8:70882888-70892757	control	TBI	OK	4.4789	5.68311	0.343534	1.37499	0.01675	0.0914381	no
ENSMUSG00000000794.9	Kcnn3	chr3:89520163-89675132	control	TBI	OK	4.65804	4.71377	0.0171576	0.0641733	0.90975	0.992219	no
ENSMUSG00000000804.13	Usp32	chr11:84984441-85140161	control	TBI	OK	41.7896	32.0626	-0.382249	-1.45371	0.0007	0.00669539	yes
ENSMUSG00000000805.17	Car4	chr11:84957785-84966044	control	TBI	OK	25.341	12.4722	-1.02276	-3.81485	5e-05	0.000632065	yes
ENSMUSG00000000811.12	Txnrd3	chr6:89643987-89675529	control	TBI	OK	1.21678	1.94032	0.673222	1.97727	0.00065	0.00628005	yes
ENSMUSG00000000817.10	Fasl	chr1:161780688-161788495	control	TBI	NOTEST	0.0417148	0.135773	1.70257	0	1	1	no
ENSMUSG00000000823.15	Znf512b	chr2:181569148-181655660	control	TBI	OK	11.4349	11.14	-0.0376997	-0.0588621	0.89215	0.991725	no
ENSMUSG00000000826.15	Dnajc5	chr2:181520484-181555133	control	TBI	OK	71.5143	62.313	-0.1987	-0.802621	0.1359	0.417806	no
ENSMUSG00000000827.17	Tpd52l2	chr2:181497141-181517966	control	TBI	OK	33.728	36.5983	0.117831	0.415247	0.46835	0.838185	no
ENSMUSG00000000838.16	Fmr1	chrX:68678484-68717963	control	TBI	OK	34.3965	26.4208	-0.380587	-1.47082	0.0091	0.0563799	no
ENSMUSG00000000861.14	Bcl11a	chr11:24078055-24174123	control	TBI	OK	19.9312	15.0324	-0.406952	-1.56661	0.0056	0.0381884	yes
ENSMUSG00000000869.11	Il4	chr11:53602981-53618669	control	TBI	OK	0.333194	0.237064	-0.491086	-0.364801	0.4123	0.788356	no
ENSMUSG00000000876.10	Pxmp4	chr2:154585757-154603708	control	TBI	OK	5.40321	4.2176	-0.357394	-0.875686	0.12675	0.399118	no
ENSMUSG00000000881.11	Dlg3	chrX:100767721-100818410	control	TBI	OK	50.7979	37.7294	-0.42908	-1.50862	0.00985	0.0599952	no
ENSMUSG00000000884.15	Gnb1l	chr16:18498767-18566679	control	TBI	OK	1.19076	1.24687	0.0664277	0.0995237	0.8223	0.989629	no
ENSMUSG00000000889.8	Dbh	chr2:27165232-27183200	control	TBI	NOTEST	0.0780174	0.0482292	-0.693888	0	1	1	no
ENSMUSG00000000901.14	Mmp11	chr10:75923221-75932502	control	TBI	OK	0.572213	0.750255	0.390829	0.460105	0.3013	0.672316	no
ENSMUSG00000000902.12	Smarcb1	chr10:75896768-75921617	control	TBI	OK	22.3437	22.8095	0.0297697	0.132935	0.81395	0.988022	no
ENSMUSG00000000903.3	Vpreb3	chr10:75943056-75949657	control	TBI	NOTEST	0.0418812	0.0207559	-1.01278	0	1	1	no
ENSMUSG00000000915.14	Hip1r	chr5:123973627-124032270	control	TBI	OK	17.3751	12.0438	-0.52874	-1.43026	0.00915	0.0566345	no
ENSMUSG00000000916.14	Nsun5	chr5:135369952-135394546	control	TBI	OK	3.5233	3.70134	0.0711202	0.129348	0.80165	0.987353	no
ENSMUSG00000000934.8	Top1mt	chr15:75657034-75678800	control	TBI	OK	6.60672	7.7489	0.230056	0.899007	0.111	0.367901	no
ENSMUSG00000000938.11	Hoxa10	chr6:52231196-52240854	control	TBI	NOTEST	0.0295289	0.0362961	0.297687	0	1	1	no
ENSMUSG00000000942.10	Hoxa4	chr6:52162416-52221854	control	TBI	NOTEST	0	0	0	0	1	1	no
ENSMUSG00000000948.15	Gm38393	chr7:59937370-60140219	control	TBI	OK	26.781	21.2735	-0.33215	-0.473029	0.3843	0.762255	no
ENSMUSG00000000957.9	Mmp14	chr14:54431611-54441265	control	TBI	OK	3.13126	6.77955	1.11445	3.5725	5e-05	0.000632065	yes
ENSMUSG00000000958.8	Slc7a7	chr14:54360840-54417780	control	TBI	OK	0.601052	1.57637	1.39105	1.28261	0.00705	0.0460856	yes
ENSMUSG00000000959.6	Oxa1l	chr14:54360840-54417780	control	TBI	OK	14.5036	14.8674	0.0357423	0.138982	0.80815	0.987661	no
ENSMUSG00000000976.12	Heatr6	chr11:83753695-83783754	control	TBI	OK	3.68931	4.21899	0.193544	0.535574	0.28325	0.648957	no
ENSMUSG00000000982.5	Ccl3	chr11:83647843-83649355	control	TBI	OK	0.239976	14.8171	5.94823	8.47902	5e-05	0.000632065	yes
ENSMUSG00000000983.12	Wfdc18	chr11:83709014-83711348	control	TBI	OK	2.23603	1.76044	-0.345007	-0.619132	0.26415	0.623675	no
ENSMUSG00000001014.5	Icam4	chr9:21029372-21030531	control	TBI	OK	0.446756	0.380501	-0.231586	-0.31791	0.5653	0.903506	no
ENSMUSG00000001016.11	Ilf2	chr3:90476125-90491033	control	TBI	OK	39.2945	40.0726	0.0282884	0.107937	0.8534	0.991455	no
ENSMUSG00000001017.14	Chtop	chr3:90498955-90509498	control	TBI	OK	59.855	54.4855	-0.135599	-0.643311	0.2545	0.610934	no
ENSMUSG00000001018.14	Snapin	chr3:90476125-90491033	control	TBI	OK	31.0568	31.4411	0.0177457	0.0529724	0.9266	0.992481	no
ENSMUSG00000001020.8	S100a4	chr3:90560555-90606045	control	TBI	OK	2.18299	21.6108	3.30738	5.9861	5e-05	0.000632065	yes
ENSMUSG00000001021.11	S100a3	chr3:90560555-90606045	control	TBI	OK	0.647658	1.18864	0.876001	0.715412	0.24365	0.597581	no
ENSMUSG00000001023.9	S100a5	chr3:90608522-90611780	control	TBI	OK	0.339796	0.418201	0.299529	0.233259	0.85555	0.991455	no
ENSMUSG00000001025.7	S100a6	chr3:90612881-90624181	control	TBI	OK	13.8878	79.168	2.5111	8.46825	5e-05	0.000632065	yes
ENSMUSG00000001027.7	Scn4a	chr11:106349454-106353288	control	TBI	NOTEST	0.00506653	0.0135413	1.4183	0	1	1	no
ENSMUSG00000001029.14	Icam2	chr11:106377655-106388075	control	TBI	OK	1.60647	3.12855	0.9616	1.87419	0.0007	0.00669539	yes
ENSMUSG00000001034.16	Mapk7	chr11:61485430-61494406	control	TBI	OK	4.40784	4.55462	0.0472574	0.108116	0.84565	0.991173	no
ENSMUSG00000001036.16	Epn2	chr11:61517248-61579687	control	TBI	OK	51.6289	41.7747	-0.30555	-0.871897	0.1234	0.392386	no
ENSMUSG00000001039.11	B9d1	chr11:61505143-61512931	control	TBI	OK	11.693	11.8137	0.0148136	0.0402426	0.9451	0.993402	no
ENSMUSG00000001052.14	Sec24b	chr3:129982758-130061553	control	TBI	OK	8.75965	8.2445	-0.0874417	-0.170973	0.7557	0.97948	no
ENSMUSG00000001053.14	N4bp3	chr11:51643062-51650842	control	TBI	OK	4.33959	5.12111	0.238899	0.830226	0.1459	0.437906	no
ENSMUSG00000001054.8	Rmnd5b	chr11:51619734-51635896	control	TBI	OK	18.5278	18.7428	0.0166418	0.059199	0.9142	0.992219	no
ENSMUSG00000001056.3	Nhp2	chr11:51619734-51635896	control	TBI	OK	23.4444	27.46	0.228088	0.685371	0.23285	0.582232	no
ENSMUSG00000001062.16	Vps9d1	chr8:119910359-124345724	control	TBI	OK	12.1614	10.6951	-0.185361	-0.0507786	0.76895	0.980736	no
ENSMUSG00000001065.13	Zfp276	chr8:119910359-124345724	control	TBI	OK	6.39657	7.10924	0.152397	0.0399782	0.8404	0.991173	no
ENSMUSG00000001076.6	C1ql4	chr15:99084685-99087817	control	TBI	NOTEST	0.0621491	0.222957	1.84296	0	1	1	no
ENSMUSG00000001082.11	Mfsd10	chr5:34633641-34637212	control	TBI	OK	5.97779	8.9366	0.580114	1.35033	0.01405	0.0795168	no
ENSMUSG00000001089.13	Luzp1	chr4:136469760-136602723	control	TBI	OK	26.1484	23.0485	-0.182051	-0.654126	0.2021	0.535082	no
ENSMUSG00000001095.5	Slc13a2	chr11:78394484-78422217	control	TBI	NOTEST	0.00384733	0	-Inf	0	1	1	no
ENSMUSG00000001098.14	Kctd10	chr5:114289165-114380508	control	TBI	OK	16.4278	23.0783	0.490404	1.86185	0.00085	0.00789681	yes
ENSMUSG00000001100.9	Poldip2	chr11:78512192-78522736	control	TBI	OK	47.4188	44.0871	-0.105104	-0.427673	0.448	0.821338	no
ENSMUSG00000001103.7	Sebox	chr11:78503446-78505081	control	TBI	OK	2.04491	1.70939	-0.258556	-0.641639	0.25805	0.615665	no
ENSMUSG00000001105.14	Ift20	chr11:78536360-78541737	control	TBI	OK	44.106	34.6489	-0.348166	-1.46052	0.0115	0.0677968	no
ENSMUSG00000001119.7	Col6a1	chr10:76708791-76726168	control	TBI	OK	7.8959	11.3535	0.523956	2.43804	5e-05	0.000632065	yes
ENSMUSG00000001120.14	Pcbp3	chr10:76761856-76961887	control	TBI	OK	16.665	18.6	0.158487	0.533294	0.35385	0.731244	no
ENSMUSG00000001123.14	Lgals9	chr11:78962973-78984946	control	TBI	OK	1.82242	3.88704	1.09282	3.0289	5e-05	0.000632065	yes
ENSMUSG00000001127.11	Araf	chrX:20797813-20921004	control	TBI	OK	76.6194	70.812	-0.113717	-0.375822	0.5097	0.868421	no
ENSMUSG00000001128.7	Cfp	chrX:20925453-20931555	control	TBI	OK	1.59552	3.37628	1.08141	1.87944	0.00215	0.0172624	yes
ENSMUSG00000001131.10	Timp1	chrX:20797813-20921004	control	TBI	OK	0.464841	37.7985	6.34545	1.97526	0.0032	0.0240548	yes
ENSMUSG00000001134.8	Uxt	chrX:20933394-20986737	control	TBI	OK	5.03125	6.23336	0.309094	0.31877	0.5907	0.918883	no
ENSMUSG00000001138.12	Cnnm3	chr1:36511866-36528237	control	TBI	OK	3.46963	3.19239	-0.120146	-0.271053	0.62595	0.937162	no
ENSMUSG00000001143.12	Lman2l	chr1:36372290-36445271	control	TBI	OK	7.35469	6.39804	-0.201033	-0.746936	0.17785	0.495495	no
ENSMUSG00000001150.6	Mcm3ap	chr10:76449080-76515856	control	TBI	OK	10.049	9.02231	-0.155481	-0.735636	0.2009	0.533341	no
ENSMUSG00000001151.9	Pcnt	chr10:76351253-76442912	control	TBI	OK	5.56935	5.1281	-0.119085	-0.57973	0.30635	0.67766	no
ENSMUSG00000001155.12	Ftcd	chr10:76575647-76590338	control	TBI	NOTEST	0.0119423	0.0125132	0.0673706	0	1	1	no
ENSMUSG00000001156.8	Mxd1	chr6:86647041-86669161	control	TBI	OK	5.99305	7.67651	0.35716	1.44307	0.00975	0.0594999	no
ENSMUSG00000001157.12	Gmcl1	chr6:86691767-86733383	control	TBI	OK	9.67051	8.07575	-0.259997	-0.928566	0.1068	0.358144	no
ENSMUSG00000001158.12	Snrnp27	chr6:86675150-86684522	control	TBI	OK	40.3274	39.9894	-0.0121426	-0.054696	0.9236	0.992481	no
ENSMUSG00000001166.16	Oas1c	chr5:120777795-120812514	control	TBI	OK	0.571581	0.92878	0.700378	0.821506	0.1186	0.383183	no
ENSMUSG00000001168.15	Oas1h	chr5:120861420-120873506	control	TBI	NOTEST	0	0.0560771	Inf	0	1	1	no
ENSMUSG00000001173.14	Ocrl	chrX:47912386-47965868	control	TBI	OK	14.1305	13.458	-0.070353	-0.314966	0.5603	0.900203	no
ENSMUSG00000001175.12	Calm1	chr12:100199434-100209814	control	TBI	OK	894.574	789.583	-0.180109	-0.681834	0.18225	0.502187	no
ENSMUSG00000001211.13	Agpat3	chr10:78269177-78352489	control	TBI	OK	57.8612	55.9118	-0.0494437	-0.164676	0.7637	0.980736	no
ENSMUSG00000001225.11	Slc26a3	chr12:31390870-31473917	control	TBI	NOTEST	0.116618	0.084056	-0.472366	0	1	1	no
ENSMUSG00000001227.10	Sema6b	chr17:56123084-56140343	control	TBI	OK	25.5209	22.4246	-0.186599	-0.951003	0.09575	0.331988	no
ENSMUSG00000001228.13	Uhrf1	chr17:56303320-56323486	control	TBI	OK	0.757068	2.77756	1.87532	2.62112	5e-05	0.000632065	yes
ENSMUSG00000001229.7	Dpp9	chr17:56186681-56218889	control	TBI	OK	8.13669	6.48159	-0.328094	-1.44686	0.0119	0.0697673	no
ENSMUSG00000001240.12	Ramp2	chr11:101246027-101259549	control	TBI	OK	12.8665	13.536	0.0731827	0.166563	0.77165	0.981429	no
ENSMUSG00000001247.15	Lsr	chr7:30945251-30973464	control	TBI	OK	2.72635	3.61341	0.406391	0.635518	0.26395	0.623511	no
ENSMUSG00000001248.13	Gramd1a	chr7:31130126-31170641	control	TBI	OK	23.3164	22.175	-0.0724068	-0.331257	0.5411	0.887951	no
ENSMUSG00000001249.13	Hpn	chr7:31098724-31115290	control	TBI	OK	0.436285	0.383151	-0.187357	-0.137625	0.71045	0.965989	no
ENSMUSG00000001260.9	Gabrg1	chr5:70751046-70842617	control	TBI	OK	10.094	7.56953	-0.415218	-1.72402	0.00255	0.0199703	yes
ENSMUSG00000001270.8	Ckb	chr12:111669354-111672338	control	TBI	OK	649.487	555.947	-0.224354	-1.1846	0.0408	0.181069	no
ENSMUSG00000001280.11	Sp1	chr15:102406142-102436404	control	TBI	OK	5.68187	7.3407	0.369553	0.803272	0.0482	0.203373	no
ENSMUSG00000001281.8	Itgb7	chr15:102215994-102231935	control	TBI	OK	0.160297	0.466807	1.54208	1.75684	0.00055	0.00543484	yes
ENSMUSG00000001285.11	Myg1	chr15:102326115-102338139	control	TBI	OK	17.4831	20.3477	0.218901	0.413213	0.47075	0.839648	no
ENSMUSG00000001288.13	Rarg	chr15:102234937-102257517	control	TBI	OK	1.94098	2.90157	0.580044	1.19642	0.01685	0.0919052	no
ENSMUSG00000001289.11	Pfdn5	chr15:102326115-102338139	control	TBI	OK	156.343	149.948	-0.0602431	-0.226753	0.6932	0.962968	no
ENSMUSG00000001300.14	Efnb2	chr8:8617433-8660773	control	TBI	OK	15.5366	11.6501	-0.415339	-1.34142	0.01755	0.0946155	no
ENSMUSG00000001305.5	Rrp15	chr1:186720977-186749358	control	TBI	OK	6.06893	7.93191	0.386225	1.33124	0.0227	0.115625	no
ENSMUSG00000001313.11	Rnd2	chr11:101458744-101471853	control	TBI	OK	30.1857	26.7096	-0.176506	-0.621699	0.28145	0.64654	no
ENSMUSG00000001323.16	Srr	chr11:74898070-75164448	control	TBI	OK	32.2037	25.3871	-0.343133	-0.82005	0.14285	0.432216	no
ENSMUSG00000001333.9	Sync	chr4:129287616-129335370	control	TBI	OK	0.39086	0.533789	0.449617	0.228235	0.7674	0.980736	no
ENSMUSG00000001334.9	Fndc5	chr4:129136998-129144593	control	TBI	OK	24.3863	19.576	-0.316988	-1.55914	0.00605	0.0407623	yes
ENSMUSG00000001348.13	Acp5	chr9:22126730-22135746	control	TBI	OK	0.161591	0.829388	2.3597	3.16722	5e-05	0.000632065	yes
ENSMUSG00000001349.4	Cnn1	chr9:22099280-22109630	control	TBI	OK	0.482725	0.600856	0.315818	0.670883	0.24185	0.595	no
ENSMUSG00000001366.13	Fbxo9	chr9:78081498-78109065	control	TBI	OK	36.2589	32.5056	-0.157647	-0.690862	0.1927	0.520102	no
ENSMUSG00000001376.16	Ccdc132	chr6:3498381-3603531	control	TBI	OK	28.5416	26.0411	-0.132277	-0.59825	0.25925	0.617602	no
ENSMUSG00000001380.6	Hars	chr18:36766529-36792562	control	TBI	OK	44.8808	46.8892	0.0631567	0.297716	0.60115	0.924823	no
ENSMUSG00000001383.8	Zmat2	chr18:36793922-36799660	control	TBI	OK	57.8341	49.4931	-0.224694	-1.1684	0.03985	0.178053	no
ENSMUSG00000001403.12	Ube2c	chr2:164769897-164779967	control	TBI	OK	0.569259	0.469071	-0.279279	-0.397462	0.48355	0.848612	no
ENSMUSG00000001415.9	Smg5	chr3:88336259-88362338	control	TBI	OK	22.2689	25.0863	0.171871	0.616179	0.24405	0.597948	no
ENSMUSG00000001416.12	Cct3	chr3:88297115-88321767	control	TBI	OK	50.3964	61.4115	0.285188	1.47186	0.01035	0.0623448	no
ENSMUSG00000001418.12	Glmp	chr3:88325022-88336148	control	TBI	OK	18.431	21.1829	0.200768	0.576908	0.31085	0.682226	no
ENSMUSG00000001419.16	Mef2d	chr3:88142371-88177785	control	TBI	OK	15.7346	15.5754	-0.0146741	-0.0532672	0.91505	0.992406	no
ENSMUSG00000001420.12	Tmem79	chr3:88325022-88336148	control	TBI	OK	0.422251	0.642771	0.606204	0.372143	0.54065	0.887577	no
ENSMUSG00000001424.13	Snd1	chr6:28475138-28935162	control	TBI	OK	40.3698	41.0561	0.0243193	0.04411	0.9343	0.992607	no
ENSMUSG00000001435.13	Col18a1	chr10:77032240-77166548	control	TBI	OK	1.06791	2.27395	1.0904	2.15535	0.00025	0.00271939	yes
ENSMUSG00000001436.14	Slc19a1	chr10:77032240-77166548	control	TBI	OK	4.22334	4.86198	0.203158	0.434	0.4316	0.806653	no
ENSMUSG00000001440.5	Kpnb1	chr11:97159713-97187881	control	TBI	OK	42.0732	46.2803	0.137495	0.512004	0.31975	0.692622	no
ENSMUSG00000001441.12	Npepps	chr11:97205841-97282897	control	TBI	OK	28.1602	24.8713	-0.17918	-0.652911	0.1756	0.491732	no
ENSMUSG00000001444.2	Tbx21	chr11:97098070-97115331	control	TBI	NOTEST	0.0444649	0.0712335	0.67989	0	1	1	no
ENSMUSG00000001445.9	Mrpl10	chr11:97041559-97068904	control	TBI	OK	16.4565	18.3681	0.158538	0.598723	0.2975	0.667514	no
ENSMUSG00000001467.5	Cyp51	chr5:3928053-4104746	control	TBI	OK	27.624	27.9071	0.0147098	0.0253522	0.95435	0.993662	no
ENSMUSG00000001472.15	Tcf25	chr8:119910359-124345724	control	TBI	OK	173.886	160.079	-0.119359	-0.215736	0.71065	0.965989	no
ENSMUSG00000001473.6	Tubb6	chr18:67390716-67402748	control	TBI	OK	2.11632	22.8483	3.43246	11.6262	5e-05	0.000632065	yes
ENSMUSG00000001482.13	Def8	chr8:119910359-124345724	control	TBI	OK	11.9966	10.2831	-0.222348	-0.0791905	0.84145	0.991173	no
ENSMUSG00000001493.9	Meox1	chr11:101877509-101894374	control	TBI	OK	0.256666	0.419555	0.708966	1.27441	0.02785	0.13536	no
ENSMUSG00000001494.6	Sost	chr11:101962457-101967015	control	TBI	NOTEST	0.0450358	0.0151366	-1.57303	0	1	1	no
ENSMUSG00000001496.14	Nkx2-1	chr12:56531957-56607476	control	TBI	OK	0.120746	0.37655	1.64087	2.24745	0.0004	0.00414788	yes
ENSMUSG00000001497.17	Pax9	chr12:56689917-57197472	control	TBI	NOTEST	0.00927753	0.0231116	1.3168	0	1	1	no
ENSMUSG00000001504.10	Irx2	chr13:72628819-72634198	control	TBI	OK	0.371936	1.37986	1.89139	2.06468	0.00035	0.00367125	yes
ENSMUSG00000001506.10	Col1a1	chr11:94936223-94953042	control	TBI	OK	4.2883	1.04578	-2.03582	-4.80525	5e-05	0.000632065	yes
ENSMUSG00000001507.15	Itga3	chr11:95044473-95076801	control	TBI	OK	3.47829	5.08164	0.546917	1.63819	0.0078	0.0498287	yes
ENSMUSG00000001508.14	Sgca	chr11:94962790-94976327	control	TBI	NOTEST	0.244888	0.183354	-0.417491	0	1	1	no
ENSMUSG00000001510.8	Dlx3	chr11:95120118-95125296	control	TBI	NOTEST	0.00707526	0.0118574	0.744936	0	1	1	no
ENSMUSG00000001517.13	Foxm1	chr6:128362966-128424931	control	TBI	OK	0.297249	0.346758	0.222259	0.116812	0.719	0.968316	no
ENSMUSG00000001518.11	Itfg2	chr6:128362966-128424931	control	TBI	OK	9.19327	9.09665	-0.0152431	-0.0231201	0.965	0.995088	no
ENSMUSG00000001520.11	Nrip2	chr6:128362966-128424931	control	TBI	OK	5.22572	6.74995	0.369248	0.932762	0.09615	0.332831	no
ENSMUSG00000001521.11	Tulp3	chr6:128321160-128355851	control	TBI	OK	3.3013	4.81966	0.5459	1.38454	0.0159	0.0876749	no
ENSMUSG00000001524.13	Gtf2h4	chr17:35667729-35673739	control	TBI	OK	7.4028	8.0862	0.127391	0.350926	0.5257	0.878295	no
ENSMUSG00000001525.10	Tubb5	chr17:35833920-35838306	control	TBI	OK	178.57	149.429	-0.257031	-1.34018	0.0172	0.093202	no
ENSMUSG00000001542.6	Ell2	chr13:75707483-75772356	control	TBI	OK	13.5245	14.0389	0.053863	0.2594	0.64345	0.943611	no
ENSMUSG00000001552.13	Jup	chr11:100368957-100397763	control	TBI	OK	9.09464	12.1082	0.4129	1.31757	0.018	0.0963345	no
ENSMUSG00000001555.9	Fkbp10	chr11:100415696-100441808	control	TBI	OK	1.5546	2.96467	0.93133	1.55683	0.0059	0.0399348	yes
ENSMUSG00000001558.5	Klhl10	chr11:100441916-100457022	control	TBI	NOTEST	0.23595	0.251563	0.0924394	0	1	1	no
ENSMUSG00000001566.9	Mnx1	chr5:29473033-29478470	control	TBI	NOTEST	0	0.0106622	Inf	0	1	1	no
ENSMUSG00000001569.10	Nom1	chr5:29434663-29457843	control	TBI	OK	8.26956	7.07638	-0.224799	-0.352571	0.52745	0.879513	no
ENSMUSG00000001576.13	Ergic1	chr17:26554253-26656931	control	TBI	OK	40.509	35.4449	-0.192663	-0.856464	0.1263	0.398292	no
ENSMUSG00000001583.12	Tnk1	chr11:69846375-69858730	control	TBI	NOTEST	0.0434615	0.0402553	-0.11056	0	1	1	no
ENSMUSG00000001588.11	Acap1	chr11:69881566-69895539	control	TBI	NOTEST	0.083046	0.239971	1.53088	0	1	1	no
ENSMUSG00000001604.13	Tcea3	chr4:136247728-136274898	control	TBI	OK	0.35787	0.346148	-0.0480441	-0.050699	0.916	0.992442	no
ENSMUSG00000001622.14	Csn3	chr5:87908578-88008534	control	TBI	NOTEST	0	0.0175474	Inf	0	1	1	no
ENSMUSG00000001627.10	Ifrd1	chr12:40201566-40248504	control	TBI	OK	45.3425	68.4999	0.595238	1.91649	0.00065	0.00628005	yes
ENSMUSG00000001630.12	Stk38l	chr6:146724994-146778812	control	TBI	OK	10.1385	8.95195	-0.179573	-0.676246	0.1835	0.504757	no
ENSMUSG00000001632.15	Brpf1	chr6:113307136-113326747	control	TBI	OK	7.71785	8.48574	0.136842	0.507188	0.30855	0.679849	no
ENSMUSG00000001642.17	Akr1b3	chr6:34290264-34324249	control	TBI	OK	19.3946	18.7557	-0.0483255	-0.209609	0.71225	0.966172	no
ENSMUSG00000001655.6	Hoxc13	chr15:102921102-102928814	control	TBI	NOTEST	0	0.0169408	Inf	0	1	1	no
ENSMUSG00000001656.3	Hoxc11	chr15:102954426-102957708	control	TBI	NOTEST	0.0100579	0.0105094	0.0633464	0	1	1	no
ENSMUSG00000001657.7	Hoxc8	chr15:102966795-103017429	control	TBI	NOTEST	0.0782419	0.0193029	-2.01913	0	1	1	no
ENSMUSG00000001661.5	Hoxc6	chr15:102966795-103017429	control	TBI	NOTEST	0.0991284	0.0484996	-1.03133	0	1	1	no
ENSMUSG00000001663.9	Gstt1	chr10:75783812-75798584	control	TBI	OK	4.87976	5.22052	0.0973824	0.277415	0.63585	0.94019	no
ENSMUSG00000001665.9	Gstt3	chr10:75771229-75781414	control	TBI	OK	0.800334	0.996345	0.316043	0.397218	0.4256	0.800482	no
ENSMUSG00000001666.8	Ddt	chr10:75771229-75781414	control	TBI	OK	18.3894	16.107	-0.191186	-0.642021	0.26295	0.622226	no
ENSMUSG00000001670.12	Tat	chr8:109990436-109999803	control	TBI	NOTEST	0.00391232	0.00419214	0.0996649	0	1	1	no
ENSMUSG00000001672.13	Marveld3	chr8:109947913-109962203	control	TBI	OK	0.274786	0.338804	0.302147	0.25193	0.585	0.91539	no
ENSMUSG00000001674.10	Ddx18	chr1:121553834-121567989	control	TBI	OK	8.42513	10.8949	0.37088	1.33024	0.016	0.0880992	no
ENSMUSG00000001687.14	Ubl3	chr5:148504634-148552789	control	TBI	OK	110.589	90.9434	-0.282172	-1.07245	0.05755	0.232747	no
ENSMUSG00000001700.9	Gramd3	chr18:56432131-56503792	control	TBI	OK	6.55917	4.97349	-0.399256	-1.59681	0.00565	0.0384607	yes
ENSMUSG00000001707.7	Eef1e1	chr13:38645697-38659028	control	TBI	OK	24.9247	27.6701	0.150751	0.657628	0.24955	0.604905	no
ENSMUSG00000001729.13	Akt1	chr12:112653820-112674884	control	TBI	OK	43.4273	45.7757	0.0759784	0.352028	0.5237	0.878193	no
ENSMUSG00000001739.13	Cldn15	chr5:136966615-136975858	control	TBI	NOTEST	0.0781882	0.127943	0.71048	0	1	1	no
ENSMUSG00000001741.10	Il16	chr7:83631958-83745726	control	TBI	OK	2.19453	1.96732	-0.157682	-0.251952	0.62615	0.937167	no
ENSMUSG00000001750.14	Tcirg1	chr19:3896049-3907133	control	TBI	OK	3.10659	5.53955	0.834435	1.88893	0.00155	0.0131585	yes
ENSMUSG00000001751.9	Naglu	chr11:101070011-101077672	control	TBI	OK	2.11777	2.98779	0.496532	1.40924	0.016	0.0880992	no
ENSMUSG00000001755.11	Coasy	chr11:101082564-101086619	control	TBI	OK	8.00919	8.59168	0.101285	0.367234	0.5216	0.877003	no
ENSMUSG00000001761.7	Smo	chr6:29735502-29761365	control	TBI	OK	3.02037	3.62754	0.264267	1.01382	0.07555	0.281028	no
ENSMUSG00000001763.13	Tspan33	chr6:29694221-29718559	control	TBI	OK	7.0314	5.83307	-0.269557	-1.04121	0.07	0.267231	no
ENSMUSG00000001767.5	Crnkl1	chr2:145917478-146215039	control	TBI	OK	12.4554	13.2678	0.0911573	0.311828	0.5698	0.905696	no
ENSMUSG00000001768.14	Rin2	chr2:145784733-145887616	control	TBI	OK	8.89239	7.6708	-0.213195	-0.591575	0.16435	0.472352	no
ENSMUSG00000001773.12	Folh1	chr7:86719351-86775864	control	TBI	OK	2.94785	2.87077	-0.0382212	-0.131191	0.81635	0.988022	no
ENSMUSG00000001774.7	Chordc1	chr9:18292266-18314000	control	TBI	OK	39.4428	35.342	-0.158379	-0.797894	0.16535	0.474084	no
ENSMUSG00000001783.3	Rtcb	chr10:85927680-85957823	control	TBI	OK	51.673	56.6143	0.131757	0.674364	0.2449	0.599031	no
ENSMUSG00000001785.10	Pwp1	chr10:85871830-85889096	control	TBI	OK	7.6482	8.94695	0.226275	0.898641	0.11975	0.385981	no
ENSMUSG00000001786.13	Fbxo7	chr10:86020440-86051873	control	TBI	OK	10.0025	8.95998	-0.158801	-0.478076	0.3509	0.729012	no
ENSMUSG00000001794.11	Capns1	chr7:30186941-30195164	control	TBI	OK	62.7929	83.8343	0.416939	2.05216	0.0004	0.00414788	yes
ENSMUSG00000001802.15	Lrp3	chr7:35186384-35215370	control	TBI	OK	18.2648	13.9508	-0.388724	-1.30107	0.0101	0.0611668	no
ENSMUSG00000001804.9	Dsg4	chr18:20436174-20471821	control	TBI	NOTEST	0	0	0	0	1	1	no
ENSMUSG00000001815.14	Evx2	chr2:74652990-74659557	control	TBI	NOTEST	0.00795979	0.0196924	1.30684	0	1	1	no
ENSMUSG00000001819.4	Hoxd13	chr2:74668309-74671599	control	TBI	NOTEST	0.00844645	0	-Inf	0	1	1	no
ENSMUSG00000001823.5	Hoxd12	chr2:74675012-74677705	control	TBI	NOTEST	0	0.00812301	Inf	0	1	1	no
ENSMUSG00000001827.10	Folr1	chr7:101858330-101870788	control	TBI	OK	3.27662	7.95249	1.2792	3.15169	5e-05	0.000632065	yes
ENSMUSG00000001829.15	Clpb	chr7:101663632-101790168	control	TBI	OK	20.6772	17.3561	-0.252595	-0.691244	0.226	0.572144	no
ENSMUSG00000001833.15	2020-09-07	chr9:25252438-25308571	control	TBI	OK	265.892	190.559	-0.480604	-2.566	5e-05	0.000632065	yes
ENSMUSG00000001844.9	Zdhhc4	chr5:143316488-143332704	control	TBI	OK	12.589	14.2039	0.174122	0.570266	0.32335	0.696786	no
ENSMUSG00000001847.13	Rac1	chr5:143464583-143528036	control	TBI	OK	141.452	144.043	0.0261838	0.0939323	0.87195	0.99165	no
ENSMUSG00000001855.14	Nup214	chr2:31974435-32084857	control	TBI	OK	5.03556	4.82763	-0.0608371	-0.10936	0.83305	0.990603	no
ENSMUSG00000001864.12	Aif1l	chr2:31950138-31973442	control	TBI	OK	3.7415	2.46632	-0.601257	-1.08986	0.01475	0.0827187	no
ENSMUSG00000001865.2	Cpa3	chr3:20215619-20242181	control	TBI	NOTEST	0.0292104	0.0798654	1.45109	0	1	1	no
ENSMUSG00000001870.14	Ltbp1	chr17:75005567-75392512	control	TBI	OK	3.05928	4.1846	0.451899	1.27988	0.01795	0.0961478	no
ENSMUSG00000001891.15	Ugp2	chr11:21321137-21374161	control	TBI	OK	36.5671	30.4398	-0.264585	-1.26854	0.0228	0.115887	no
ENSMUSG00000001901.14	Kcnh6	chr11:106008123-106034549	control	TBI	OK	0.461757	0.49948	0.113294	0.229705	0.6661	0.952334	no
ENSMUSG00000001909.14	Trmt1	chr8:84670482-84699808	control	TBI	OK	24.3544	24.3512	-0.00018864	-0.000364406	0.99935	0.999716	no
ENSMUSG00000001910.4	Nacc1	chr8:84670482-84699808	control	TBI	OK	18.6309	18.0215	-0.0479794	-0.202257	0.7221	0.969023	no
ENSMUSG00000001911.15	Nfix	chr8:84699875-84800344	control	TBI	OK	20.2557	16.9418	-0.257743	-0.883055	0.0925	0.323775	no
ENSMUSG00000001918.16	Slc1a5	chr7:16781345-16798274	control	TBI	OK	0.951764	1.4541	0.611454	0.983868	0.05565	0.22713	no
ENSMUSG00000001924.14	Uba1	chrX:20658325-20683179	control	TBI	OK	79.1365	79.7553	0.0112364	0.0543935	0.9207	0.992481	no
ENSMUSG00000001930.16	Vwf	chr6:125546773-125686679	control	TBI	OK	2.33082	7.2218	1.63152	4.67055	5e-05	0.000632065	yes
ENSMUSG00000001942.7	Siae	chr9:37613846-37648318	control	TBI	OK	6.60921	5.31281	-0.315001	-1.34196	0.01915	0.101353	no
ENSMUSG00000001943.7	Vsig2	chr9:37539254-37544205	control	TBI	OK	0.76427	1.33351	0.803072	1.62377	0.00635	0.0423799	yes
ENSMUSG00000001946.12	Esam	chr9:37528077-37538319	control	TBI	OK	6.41537	9.04645	0.495819	1.64731	0.00325	0.0244114	yes
ENSMUSG00000001948.9	Spa17	chr9:37603294-37613720	control	TBI	OK	2.72284	3.84023	0.496079	1.14372	0.0456	0.195864	no
ENSMUSG00000001962.8	Fam50a	chrX:74313032-74320149	control	TBI	OK	9.68422	12.3674	0.35283	1.36293	0.01485	0.0831574	no
ENSMUSG00000001964.13	Emd	chrX:74254686-74261548	control	TBI	OK	15.6817	16.3359	0.0589618	0.221464	0.70325	0.964998	no
ENSMUSG00000001983.7	Taco1	chr11:106065076-106073612	control	TBI	OK	7.0697	7.02001	-0.0101771	-0.0358422	0.95035	0.993402	no
ENSMUSG00000001985.9	Grik3	chr4:125490699-125714173	control	TBI	OK	6.48261	4.78679	-0.437518	-2.11821	0.0001	0.00119381	yes
ENSMUSG00000001986.15	Gria3	chrX:41400853-41678601	control	TBI	OK	69.7812	39.3111	-0.827901	-2.89173	5e-05	0.000632065	yes
ENSMUSG00000001988.8	Npas1	chr7:16455720-16476780	control	TBI	OK	1.59445	1.47508	-0.112271	-0.302378	0.5975	0.922857	no
ENSMUSG00000001995.8	Sipa1l2	chr8:125418062-125492710	control	TBI	OK	8.41758	7.94276	-0.0837652	-0.407841	0.47405	0.841626	no
ENSMUSG00000001998.14	Ap4e1	chr2:127008716-127067909	control	TBI	OK	4.56572	4.68376	0.036823	0.119653	0.8273	0.990247	no
ENSMUSG00000001999.14	Blvra	chr2:127070664-127097084	control	TBI	OK	12.0937	10.5235	-0.200645	-0.766925	0.17985	0.498588	no
ENSMUSG00000002006.11	Pdzd4	chrX:73793358-73824969	control	TBI	OK	32.4284	26.3956	-0.296961	-1.48274	0.01015	0.0613918	no
ENSMUSG00000002007.5	Srpk3	chrX:73774404-73778925	control	TBI	OK	2.16497	1.86671	-0.213853	-0.357146	0.53375	0.884192	no
ENSMUSG00000002010.16	Idh3g	chrX:73778962-73786897	control	TBI	OK	82.0031	75.1747	-0.12543	-0.528321	0.35975	0.737928	no
ENSMUSG00000002012.12	Pnck	chrX:73655993-73660117	control	TBI	OK	20.809	17.6046	-0.241254	-1.03516	0.07265	0.27376	no
ENSMUSG00000002014.11	Ssr4	chrX:73787027-73790830	control	TBI	OK	32.151	40.8049	0.343878	1.41562	0.0146	0.0819496	no
ENSMUSG00000002015.5	Bcap31	chrX:73686177-73716175	control	TBI	OK	40.6889	40.669	-0.000705561	-0.00336672	0.9942	0.998477	no
ENSMUSG00000002017.9	Fam98a	chr17:75537085-75551946	control	TBI	OK	11.1811	11.3884	0.0265082	0.0866041	0.8777	0.99165	no
ENSMUSG00000002020.14	Ltbp2	chr12:84783211-84878132	control	TBI	OK	0.118228	0.400878	1.76159	1.05564	0.0119	0.0697673	no
ENSMUSG00000002028.11	Kmt2a	chr9:44803354-44881296	control	TBI	OK	5.76178	5.2131	-0.144373	-0.591166	0.3018	0.672815	no
ENSMUSG00000002031.10	Ift46	chr9:44767907-44792714	control	TBI	OK	23.3757	25.8326	0.14418	0.495639	0.35905	0.737568	no
ENSMUSG00000002032.15	Tmem25	chr9:44793775-44799307	control	TBI	OK	10.6823	8.68941	-0.29789	-1.30016	0.0251	0.125146	no
ENSMUSG00000002033.12	Cd3g	chr9:44969571-44980431	control	TBI	NOTEST	0.0456159	0.133218	1.54618	0	1	1	no
ENSMUSG00000002043.15	Trappc6a	chr7:19508669-19516145	control	TBI	OK	4.39249	4.24515	-0.0492217	-0.122909	0.8316	0.990592	no
ENSMUSG00000002052.6	Supt6	chr11:78206745-78255496	control	TBI	OK	28.4318	28.9107	0.0240972	0.121415	0.83305	0.990603	no
ENSMUSG00000002055.8	Spag5	chr11:78301528-78322457	control	TBI	OK	2.80211	3.09379	0.142865	0.310824	0.54185	0.888178	no
ENSMUSG00000002057.4	Foxn1	chr11:78357576-78386558	control	TBI	NOTEST	0.00980779	0.0126014	0.361579	0	1	1	no
ENSMUSG00000002058.12	Unc119	chr11:78343481-78349164	control	TBI	OK	11.9341	11.8597	-0.00902271	-0.0343889	0.955	0.993662	no
ENSMUSG00000002059.16	Rab34	chr11:78188429-78192193	control	TBI	OK	6.52483	8.42611	0.368925	1.21557	0.0279	0.135465	no
ENSMUSG00000002064.10	Sdf2	chr11:78206745-78255496	control	TBI	OK	19.9103	20.0312	0.0087322	0.0140238	0.9807	0.996985	no
ENSMUSG00000002068.15	Ccne1	chr7:38097983-38107534	control	TBI	OK	10.3078	6.20228	-0.732864	-1.90776	0.00105	0.00948725	yes
ENSMUSG00000002076.10	Hsf2bp	chr17:31944768-32034508	control	TBI	NOTEST	0.139465	0.0822378	-0.762031	0	1	1	no
ENSMUSG00000002083.11	Bbc3	chr7:16309615-16318205	control	TBI	OK	1.96896	3.37971	0.779465	1.49935	0.0081	0.0513502	no
ENSMUSG00000002100.14	Mybpc3	chr2:91118143-91136516	control	TBI	NOTEST	0.194335	0.155506	-0.321569	0	1	1	no
ENSMUSG00000002102.14	Psmc3	chr2:91054008-91070417	control	TBI	OK	117.658	119.066	0.0171608	0.0675063	0.9067	0.992219	no
ENSMUSG00000002103.14	Acp2	chr2:91202884-91236982	control	TBI	OK	15.3137	15.5495	0.0220383	0.0867744	0.86675	0.991589	no
ENSMUSG00000002104.10	Rapsn	chr2:91035619-91053933	control	TBI	NOTEST	0.20349	0.185001	-0.137424	0	1	1	no
ENSMUSG00000002105.14	Slc39a13	chr2:91054008-91070417	control	TBI	OK	7.78094	8.3833	0.107574	0.139554	0.76805	0.980736	no
ENSMUSG00000002107.17	Celf2	chr2:6539693-7509563	control	TBI	OK	81.6457	66.7112	-0.291447	-0.692654	0.23625	0.587427	no
ENSMUSG00000002108.9	Nr1h3	chr2:91184060-91202834	control	TBI	OK	1.14849	2.26726	0.981211	1.8117	0.0008	0.00748325	yes
ENSMUSG00000002109.13	Ddb2	chr2:91202884-91236982	control	TBI	OK	8.00942	8.4379	0.0751863	0.150621	0.7984	0.987353	no
ENSMUSG00000002111.8	Spi1	chr2:91082389-91115756	control	TBI	OK	1.9681	6.66313	1.75939	3.23229	5e-05	0.000632065	yes
ENSMUSG00000002129.10	Sf3a1	chr11:4160349-4182541	control	TBI	OK	9.95145	9.5346	-0.0617351	-0.247198	0.64985	0.947179	no
ENSMUSG00000002147.17	Stat6	chr10:127642985-127701049	control	TBI	OK	3.48396	5.67408	0.703659	1.49138	0.0013	0.0113853	yes
ENSMUSG00000002190.12	Clgn	chr8:83389866-83428552	control	TBI	OK	3.85651	2.88678	-0.417834	-1.43326	0.01285	0.0739301	no
ENSMUSG00000002204.8	Napsa	chr7:44572431-44590624	control	TBI	OK	0.0597548	0.454845	2.92825	2.39756	0.0064	0.0426243	yes
ENSMUSG00000002205.14	Vrk3	chr7:44731480-44777515	control	TBI	OK	6.21776	6.2304	0.00292924	0.00832695	0.9877	0.997065	no
ENSMUSG00000002210.10	Smg9	chr7:24399618-24422778	control	TBI	OK	9.8274	9.39032	-0.0656357	-0.222803	0.69595	0.963402	no
ENSMUSG00000002221.10	Paxip1	chr5:27740079-27791691	control	TBI	OK	9.8801	10.625	0.104866	0.248918	0.65275	0.948011	no
ENSMUSG00000002222.13	Rmnd5a	chr6:71388633-71440637	control	TBI	OK	40.2	38.8723	-0.0484518	-0.19635	0.7206	0.969023	no
ENSMUSG00000002227.14	Mov10	chr3:104794835-104818563	control	TBI	OK	1.42132	1.87093	0.396524	0.711224	0.18785	0.512296	no
ENSMUSG00000002228.7	Ppm1j	chr3:104752726-104786018	control	TBI	OK	0.295464	0.800632	1.43815	1.38529	0.00965	0.0590406	no
ENSMUSG00000002233.12	Rhoc	chr3:104788374-104794459	control	TBI	OK	9.35905	26.6409	1.50921	5.67115	5e-05	0.000632065	yes
ENSMUSG00000002240.11	Prr27	chr5:87825685-87846387	control	TBI	NOTEST	0	0	0	0	1	1	no
ENSMUSG00000002249.16	Tead3	chr17:28331670-28350805	control	TBI	OK	0.637855	1.16628	0.870616	0.928975	0.08565	0.307346	no
ENSMUSG00000002250.14	Ppard	chr17:28232753-28301469	control	TBI	OK	1.87471	2.40107	0.357014	0.895156	0.11185	0.369948	no
ENSMUSG00000002257.7	Def6	chr17:28207777-28228608	control	TBI	OK	0.66173	1.072	0.695989	1.46285	0.0073	0.0473793	yes
ENSMUSG00000002265.14	Peg3	chr7:6703891-6730421	control	TBI	OK	71.9354	67.2441	-0.0972962	-0.441472	0.3927	0.770154	no
ENSMUSG00000002266.14	Zim1	chr7:6671455-6696450	control	TBI	OK	0.584115	0.795906	0.446346	0.981998	0.0903	0.31835	no
ENSMUSG00000002274.11	Metrn	chr17:25794570-25985680	control	TBI	OK	3.60927	3.7037	0.0372605	0.0168727	0.9738	0.995523	no
ENSMUSG00000002279.17	Lmf1	chr17:25579173-25662826	control	TBI	OK	7.46577	6.3542	-0.232582	-0.807462	0.161	0.466231	no
ENSMUSG00000002280.9	Narfl	chr17:25773775-25785673	control	TBI	OK	9.90677	9.49229	-0.0616584	-0.107462	0.81125	0.987863	no
ENSMUSG00000002289.14	Angptl4	chr17:33773749-33781575	control	TBI	OK	0.772935	6.61344	3.09698	7.11607	5e-05	0.000632065	yes
ENSMUSG00000002297.14	Dbf4	chr5:8396972-8422716	control	TBI	OK	1.43404	1.8844	0.39402	0.934441	0.07745	0.286312	no
ENSMUSG00000002307.14	Daxx	chr17:33909413-33915589	control	TBI	OK	7.94571	8.87413	0.15943	0.582591	0.29215	0.659851	no
ENSMUSG00000002308.14	Cd320	chr17:33843090-33849774	control	TBI	OK	6.59447	5.53643	-0.2523	-0.650464	0.25605	0.612807	no
ENSMUSG00000002319.14	Ipo4	chr14:55625399-55643806	control	TBI	OK	18.0959	18.5169	0.0331733	0.0662048	0.90465	0.992219	no
ENSMUSG00000002320.14	Tm9sf1	chr14:55625399-55643806	control	TBI	OK	11.9143	13.8328	0.215408	0.504496	0.3469	0.72364	no
ENSMUSG00000002324.7	Rec8	chr14:55618036-55625395	control	TBI	OK	0.905267	1.24148	0.455641	0.532657	0.27285	0.635264	no
ENSMUSG00000002325.13	Irf9	chr14:55591707-55610030	control	TBI	OK	3.66551	12.3628	1.75392	4.53688	5e-05	0.000632065	yes
ENSMUSG00000002326.5	Gmpr2	chr14:55672234-55678750	control	TBI	OK	6.95923	6.93081	-0.0059026	-0.0218471	0.96915	0.995298	no
ENSMUSG00000002329.6	Mdp1	chr14:55657878-55660508	control	TBI	OK	14.2669	14.211	-0.00566783	-0.0246659	0.9661	0.995088	no
ENSMUSG00000002332.14	Dhrs1	chr14:55739019-55745690	control	TBI	OK	33.2312	76.4309	1.20162	4.51328	5e-05	0.000632065	yes
ENSMUSG00000002341.8	Ncan	chr8:70093084-70120873	control	TBI	OK	24.9233	21.466	-0.215444	-1.13625	0.04965	0.20802	no
ENSMUSG00000002342.16	Tmem161a	chr8:70172355-70183681	control	TBI	OK	11.3186	10.0621	-0.16977	-0.43907	0.4137	0.789656	no
ENSMUSG00000002343.10	Armc6	chr8:70220171-70279915	control	TBI	OK	9.99072	9.14546	-0.127534	-0.204642	0.7108	0.965989	no
ENSMUSG00000002345.16	2310045N01Rik	chr8:70139498-70167488	control	TBI	OK	17.8492	17.4057	-0.036303	-0.135542	0.80945	0.987661	no
ENSMUSG00000002346.15	Slc25a42	chr8:70184339-70212305	control	TBI	OK	2.80715	3.31559	0.240156	0.785619	0.1707	0.482543	no
ENSMUSG00000002365.9	Snx9	chr17:5841327-5931033	control	TBI	OK	5.95034	8.65373	0.54035	2.22221	0.00025	0.00271939	yes
ENSMUSG00000002372.8	Ranbp3	chr17:56673224-56711769	control	TBI	OK	25.4877	23.2185	-0.134524	-0.663301	0.24375	0.597596	no
ENSMUSG00000002379.6	Ndufa11	chr17:56717761-56724248	control	TBI	OK	14.2023	12.7239	-0.158585	-0.73501	0.201	0.533369	no
ENSMUSG00000002384.2	Bmp8b	chr4:123105164-123139951	control	TBI	NOTEST	0.0707814	0.0465607	-0.604259	0	1	1	no
ENSMUSG00000002393.13	Nr2f6	chr8:71371297-71381960	control	TBI	OK	12.9565	14.4564	0.158022	0.32785	0.5436	0.889221	no
ENSMUSG00000002395.13	Use1	chr8:71366847-71369732	control	TBI	OK	39.1572	41.5309	0.0849066	0.36695	0.52675	0.878966	no
ENSMUSG00000002396.8	Ocel1	chr8:71371297-71381960	control	TBI	OK	4.39333	4.90979	0.160347	0.305669	0.5107	0.8688	no
ENSMUSG00000002409.16	Dyrk1b	chr7:28179468-28187294	control	TBI	OK	5.53072	4.78239	-0.209735	-0.785827	0.1736	0.488284	no
ENSMUSG00000002413.14	Braf	chr6:39573872-39725463	control	TBI	OK	31.3703	27.6678	-0.181193	-0.589075	0.2563	0.613175	no
ENSMUSG00000002416.12	Ndufb2	chr6:39573872-39725463	control	TBI	OK	72.5833	54.374	-0.416722	-0.603323	0.2974	0.667447	no
ENSMUSG00000002428.11	Hltf	chr3:20057810-20118490	control	TBI	OK	11.4877	9.71665	-0.241562	-0.715134	0.19855	0.529384	no
ENSMUSG00000002455.13	Prpf6	chr2:181569148-181655660	control	TBI	OK	22.4286	24.8687	0.14899	0.524289	0.325	0.699158	no
ENSMUSG00000002458.12	Rgs19	chr2:181688418-181693977	control	TBI	OK	10.671	11.7032	0.133208	0.304829	0.58335	0.914006	no
ENSMUSG00000002459.16	Rgs20	chr1:4909575-5162529	control	TBI	OK	13.804	13.4365	-0.0389337	-0.0507459	0.93135	0.992607	no
ENSMUSG00000002475.14	Abhd3	chr18:10644410-10706771	control	TBI	OK	28.9439	20.0718	-0.52809	-2.46754	5e-05	0.000632065	yes
ENSMUSG00000002477.4	Snrpd1	chr18:10617795-10628230	control	TBI	OK	42.7222	48.0387	0.169213	0.771162	0.1813	0.500797	no
ENSMUSG00000002486.14	Tchp	chr5:114707759-114722327	control	TBI	OK	3.47786	4.03776	0.215357	0.522942	0.36135	0.739146	no
ENSMUSG00000002489.14	Tiam1	chr16:89787110-89980080	control	TBI	OK	22.7098	20.9801	-0.114294	-0.368496	0.38635	0.763862	no
ENSMUSG00000002496.9	Tsc2	chr17:24549949-24632629	control	TBI	OK	9.81215	8.54948	-0.198732	-0.644695	0.2636	0.62311	no
ENSMUSG00000002500.14	Rpl3l	chr17:24727819-24736143	control	TBI	NOTEST	0.0623308	0.272661	2.12909	0	1	1	no
ENSMUSG00000002504.13	Slc9a3r2	chr17:24639281-24650305	control	TBI	OK	14.6644	15.9551	0.121701	0.547024	0.33835	0.714045	no
ENSMUSG00000002524.14	Puf60	chr15:76070183-76080946	control	TBI	OK	58.1768	57.2507	-0.0231506	-0.119212	0.8305	0.990469	no
ENSMUSG00000002546.15	Golga2	chr2:32278815-32307921	control	TBI	OK	26.2734	26.2869	0.000737526	0.00184166	0.9974	0.999005	no
ENSMUSG00000002550.15	Uck1	chr2:32236589-32260159	control	TBI	OK	15.2844	16.0792	0.0731352	0.278493	0.63	0.93888	no
ENSMUSG00000002565.15	Scin	chr12:40059768-40134228	control	TBI	NOTEST	0.0807191	0.10641	0.398651	0	1	1	no
ENSMUSG00000002578.14	Ikzf4	chr10:128630842-128649811	control	TBI	OK	1.01157	1.03525	0.0333894	0.0570538	0.90085	0.992198	no
ENSMUSG00000002580.7	Mien1	chr11:98412469-98439046	control	TBI	OK	42.2032	32.8061	-0.363389	-1.50745	0.00865	0.0541717	no
ENSMUSG00000002588.11	Pon1	chr6:5168089-5193946	control	TBI	NOTEST	0.0615041	0.202423	1.71862	0	1	1	no
ENSMUSG00000002602.15	Axl	chr7:25757272-25788705	control	TBI	OK	9.38066	13.3869	0.513056	2.0279	5e-05	0.000632065	yes
ENSMUSG00000002603.14	Tgfb1	chr7:25687001-25705077	control	TBI	OK	0.579276	1.6375	1.49917	2.44054	5e-05	0.000632065	yes
ENSMUSG00000002608.7	Ccdc97	chr7:25711105-25719088	control	TBI	OK	4.3397	5.43516	0.324726	0.92124	0.0867	0.310065	no
ENSMUSG00000002617.13	Zfp40	chr17:23173868-23193252	control	TBI	OK	11.0725	8.88403	-0.317697	-0.961228	0.0905	0.31882	no
ENSMUSG00000002625.9	Akap8l	chr17:32321424-32350581	control	TBI	OK	27.0713	23.0102	-0.23449	-1.13403	0.04775	0.202099	no
ENSMUSG00000002633.4	Shh	chr5:28456814-28933995	control	TBI	OK	0.620098	0.737093	0.24935	0.477006	0.40395	0.781405	no
ENSMUSG00000002635.10	Pdcd2l	chr7:34184498-34196661	control	TBI	OK	8.37488	7.33943	-0.190402	-0.589975	0.2894	0.656434	no
ENSMUSG00000002658.9	Gtf2f1	chr17:57003404-57011288	control	TBI	OK	37.5172	39.7134	0.0820756	0.406775	0.46965	0.838783	no
ENSMUSG00000002660.7	Clpp	chr17:56990263-56996371	control	TBI	OK	22.9751	21.1768	-0.117589	-0.513706	0.372	0.750742	no
ENSMUSG00000002661.13	Alkbh7	chr17:56997338-56999322	control	TBI	OK	7.42302	6.92441	-0.100316	-0.308663	0.59455	0.921495	no
ENSMUSG00000002664.2	Pspn	chr17:56999456-57000018	control	TBI	NOTEST	0.165299	0.134081	-0.301977	0	1	1	no
ENSMUSG00000002668.7	Dennd1c	chr17:57066055-57078510	control	TBI	OK	0.16248	0.297619	0.873207	1.41848	0.017	0.092512	no
ENSMUSG00000002679.13	Med6	chr12:81573556-81595008	control	TBI	OK	16.1506	16.1394	-0.00100467	-0.00364689	0.99535	0.99848	no
ENSMUSG00000002688.7	Prkd1	chr12:50341230-50649223	control	TBI	OK	2.52051	2.40615	-0.0669885	-0.243672	0.6681	0.952982	no
ENSMUSG00000002699.11	Lcp2	chr11:33629338-34098554	control	TBI	OK	0.700108	2.89645	2.04864	2.38421	5e-05	0.000632065	yes
ENSMUSG00000002718.13	Cse1l	chr2:166906039-166946389	control	TBI	OK	28.2057	27.6555	-0.0284241	-0.106044	0.83555	0.990853	no
ENSMUSG00000002728.13	Naa20	chr2:145902098-145916425	control	TBI	OK	41.831	36.7316	-0.187552	-0.775281	0.1676	0.47724	no
ENSMUSG00000002731.6	Prkra	chr2:76629897-76648015	control	TBI	OK	7.65878	8.71076	0.185683	0.691465	0.22915	0.577135	no
ENSMUSG00000002732.13	Fkbp7	chr2:76663043-76673116	control	TBI	OK	2.76905	3.47912	0.329332	0.784082	0.16325	0.470606	no
ENSMUSG00000002733.8	Plekha3	chr2:76675280-76696828	control	TBI	OK	19.5758	18.0815	-0.114553	-0.541237	0.3331	0.708051	no
ENSMUSG00000002741.9	Ykt6	chr11:5955692-5967780	control	TBI	OK	28.7112	33.4959	0.222373	1.06968	0.0624	0.246669	no
ENSMUSG00000002748.7	Baz1b	chr5:135187263-135246129	control	TBI	OK	31.0199	31.0046	-0.000711009	-0.00346182	0.9951	0.99848	no
ENSMUSG00000002763.15	Pex6	chr17:46442447-46831413	control	TBI	OK	8.51825	6.21104	-0.455722	-0.466571	0.39765	0.774894	no
ENSMUSG00000002767.12	Mrpl2	chr17:46442447-46831413	control	TBI	OK	20.9484	24.7217	0.238936	0.200762	0.6639	0.952328	no
ENSMUSG00000002768.7	Mea1	chr17:46442447-46831413	control	TBI	OK	48.9824	42.3615	-0.209511	-0.260838	0.6574	0.950352	no
ENSMUSG00000002769.8	Gnmt	chr17:46442447-46831413	control	TBI	OK	0.310567	0.311025	0.00212809	0.0002582	0.996	0.998502	no
ENSMUSG00000002771.10	Grin2d	chr7:45831882-45870928	control	TBI	OK	1.00489	0.927698	-0.115312	-0.137242	0.81045	0.98771	no
ENSMUSG00000002778.11	Kdelr1	chr7:45872771-45883731	control	TBI	OK	18.184	19.4969	0.100575	0.435283	0.44585	0.819652	no
ENSMUSG00000002781.16	Tmem143	chr7:45896940-45917413	control	TBI	OK	7.3443	7.72033	0.0720384	0.196865	0.7201	0.969023	no
ENSMUSG00000002791.15	Pdxk-ps	chr17:32076082-32107350	control	TBI	NOTEST	0.0767744	0	-Inf	0	1	1	no
ENSMUSG00000002797.8	Ggct	chr6:54982579-54992950	control	TBI	OK	15.825	15.5751	-0.0229678	-0.0634174	0.91305	0.992219	no
ENSMUSG00000002799.5	Jag2	chr12:112908589-112929495	control	TBI	OK	5.62381	4.82638	-0.220607	-0.947304	0.09595	0.3325	no
ENSMUSG00000002803.12	Btbd6	chr12:112959861-113001926	control	TBI	OK	15.6955	13.3695	-0.231399	-0.777734	0.1758	0.49186	no
ENSMUSG00000002804.3	Nudt14	chr12:112934732-112942118	control	TBI	OK	3.38711	4.05644	0.260161	0.656576	0.2612	0.620313	no
ENSMUSG00000002808.6	Epdr1	chr13:19591708-19619830	control	TBI	OK	43.0393	42.4592	-0.0195763	-0.1007	0.85655	0.991455	no
ENSMUSG00000002812.4	Flii	chr11:60699722-60727263	control	TBI	OK	16.4824	20.8061	0.336079	0.711443	0.2087	0.545407	no
ENSMUSG00000002814.14	Top3a	chr11:60740057-60777365	control	TBI	OK	1.98385	2.60446	0.39268	1.03194	0.05665	0.229934	no
ENSMUSG00000002820.5	Atg4d	chr9:21265298-21287969	control	TBI	OK	5.90056	4.74353	-0.314891	-0.829448	0.1447	0.435949	no
ENSMUSG00000002825.6	Qtrt1	chr9:21411836-21420277	control	TBI	OK	4.57688	4.64686	0.0218922	0.0694087	0.9013	0.992198	no
ENSMUSG00000002831.12	Plin4	chr17:56079656-56109803	control	TBI	OK	1.60216	3.77274	1.23559	2.17853	0.0011	0.009869	yes
ENSMUSG00000002833.10	Hdgfrp2	chr17:56079656-56109803	control	TBI	OK	24.2486	20.7245	-0.226563	-0.866596	0.12715	0.399522	no
ENSMUSG00000002835.8	Chaf1a	chr17:56040415-56075028	control	TBI	OK	0.874191	1.09907	0.330262	0.350588	0.5415	0.88798	no
ENSMUSG00000002844.8	Adprh	chr16:38445398-38453493	control	TBI	OK	27.182	24.7553	-0.134913	-0.630587	0.27485	0.637512	no
ENSMUSG00000002845.13	Tmem39a	chr16:38558697-38592162	control	TBI	OK	6.72209	8.26698	0.298451	0.7241	0.198	0.528433	no
ENSMUSG00000002846.9	Timmdc1	chr16:38498346-38522663	control	TBI	OK	10.5489	10.0614	-0.0682578	-0.272296	0.6347	0.939945	no
ENSMUSG00000002847.6	Pla1a	chr16:38396118-38433145	control	TBI	OK	0.676163	1.39846	1.0484	2.45037	5e-05	0.000632065	yes
ENSMUSG00000002870.8	Mcm2	chr6:88883473-88898780	control	TBI	OK	1.40103	3.54349	1.33868	2.50632	5e-05	0.000632065	yes
ENSMUSG00000002871.13	Tpra1	chr6:88902250-88912238	control	TBI	OK	10.2731	9.72634	-0.0789028	-0.190054	0.7014	0.9644	no
ENSMUSG00000002881.13	Nab1	chr1:52457293-52500679	control	TBI	OK	15.6031	14.5632	-0.0995057	-0.360551	0.5152	0.872492	no
ENSMUSG00000002885.13	Adgre5	chr8:83715176-83741326	control	TBI	OK	4.22256	6.24566	0.564735	1.42923	0.00515	0.035732	yes
ENSMUSG00000002897.4	Il17ra	chr6:120463246-120487559	control	TBI	OK	5.95207	5.28846	-0.170543	-0.421987	0.4653	0.834917	no
ENSMUSG00000002900.14	Lamb1	chr12:31265233-31329644	control	TBI	OK	5.69668	5.93351	0.0587662	0.171454	0.7217	0.969023	no
ENSMUSG00000002908.14	Kcnn1	chr8:70842048-70857008	control	TBI	OK	3.92296	3.5362	-0.149743	-0.603552	0.29005	0.657284	no
ENSMUSG00000002910.10	Arrdc2	chr8:70835154-70839720	control	TBI	OK	2.71607	3.85722	0.506038	1.71934	0.00215	0.0172624	yes
ENSMUSG00000002930.6	Ppp1r17	chr6:56017496-56032689	control	TBI	NOTEST	0.108369	0.154511	0.51176	0	1	1	no
ENSMUSG00000002944.14	Cd36	chr5:17781689-17888801	control	TBI	OK	0.520924	2.95842	2.50568	4.54242	5e-05	0.000632065	yes
ENSMUSG00000002948.17	Map2k7	chr8:4238739-4251423	control	TBI	OK	16.631	15.8579	-0.0686776	-0.282802	0.6234	0.936291	no
ENSMUSG00000002949.13	Timm44	chr8:4259730-4275913	control	TBI	OK	22.3184	21.3848	-0.0616467	-0.25164	0.6506	0.947407	no
ENSMUSG00000002957.10	Ap2a2	chr7:141562172-141633011	control	TBI	OK	57.4737	66.944	0.220053	1.15647	0.0401	0.178918	no
ENSMUSG00000002963.15	Pnkp	chr7:44857138-44862992	control	TBI	OK	6.90612	8.09418	0.22901	0.727028	0.17495	0.490636	no
ENSMUSG00000002968.7	Med25	chr7:44879390-44892397	control	TBI	OK	8.50546	9.27002	0.124183	0.526767	0.3634	0.740959	no
ENSMUSG00000002980.13	Bcam	chr7:19756130-19775403	control	TBI	OK	5.75042	6.13974	0.0945093	0.347138	0.5293	0.880836	no
ENSMUSG00000002981.9	Clptm1	chr7:19631580-19665030	control	TBI	OK	34.9842	33.4899	-0.062976	-0.330761	0.56405	0.902565	no
ENSMUSG00000002983.15	Relb	chr7:19606216-19629438	control	TBI	OK	1.6178	3.42167	1.08066	3.08692	5e-05	0.000632065	yes
ENSMUSG00000002984.15	Tomm40	chr7:19701312-19749573	control	TBI	OK	21.4742	19.349	-0.150343	-0.615616	0.27685	0.640207	no
ENSMUSG00000002985.14	Apoe	chr7:19696108-19699166	control	TBI	OK	1119.98	872.24	-0.36068	-1.7444	0.0027	0.0208712	yes
ENSMUSG00000002992.15	Apoc2	chr7:19671578-19681423	control	TBI	OK	0.0660481	1.60864	4.60618	1.48194	0.11665	0.37945	no
ENSMUSG00000002996.16	Hbp1	chr12:31654868-31950535	control	TBI	OK	17.3014	17.0272	-0.0230523	-0.0445014	0.9353	0.992607	no
ENSMUSG00000002997.14	Prkar2b	chr12:31958475-32061296	control	TBI	OK	31.3308	19.7127	-0.668453	-3.16921	5e-05	0.000632065	yes
ENSMUSG00000003031.13	Cdkn1b	chr6:134920400-134925513	control	TBI	OK	20.5796	22.3513	0.119145	0.54965	0.3364	0.712133	no
ENSMUSG00000003032.8	Klf4	chr4:55527142-55532466	control	TBI	OK	1.39166	1.57918	0.182365	0.498136	0.35095	0.729032	no
ENSMUSG00000003033.13	Ap1m1	chr8:72240017-72257385	control	TBI	OK	18.731	19.5774	0.0637621	0.265894	0.64495	0.944796	no
ENSMUSG00000003037.15	Rab8a	chr8:72161199-72183904	control	TBI	OK	23.2234	28.1603	0.278081	0.699478	0.2156	0.556811	no
ENSMUSG00000003038.14	Hmgn2	chr4:133964737-133968650	control	TBI	OK	60.4977	69.6414	0.203063	0.918017	0.10855	0.362422	no
ENSMUSG00000003039.8	Fam32a	chr8:72219729-72223764	control	TBI	OK	34.7569	32.6854	-0.0886539	-0.438318	0.4389	0.813136	no
ENSMUSG00000003051.12	Elf3	chr1:135248560-135284084	control	TBI	NOTEST	0.0636649	0.0432659	-0.557267	0	1	1	no
ENSMUSG00000003053.16	Cyp2c29	chr19:39229253-39330713	control	TBI	NOTEST	0	0	0	0	1	1	no
ENSMUSG00000003062.11	Stard3nl	chr13:19357675-19395795	control	TBI	OK	22.1659	20.7568	-0.0947543	-0.356172	0.52845	0.880438	no
ENSMUSG00000003068.14	Stk11	chr10:80115802-80145818	control	TBI	OK	21.2249	22.46	0.0816051	0.16447	0.7688	0.980736	no
ENSMUSG00000003070.6	Efna2	chr10:80179481-80190010	control	TBI	OK	1.84124	2.07245	0.170656	0.493011	0.3898	0.76806	no
ENSMUSG00000003072.14	Atp5d	chr10:80115802-80145818	control	TBI	OK	125.972	105.473	-0.256229	-0.82995	0.1547	0.455304	no
ENSMUSG00000003099.10	Ppp5c	chr7:17004639-17027924	control	TBI	OK	53.4265	42.7761	-0.32075	-1.25002	0.0256	0.127009	no
ENSMUSG00000003119.13	Cdk12	chr11:98203058-98278504	control	TBI	OK	13.1246	15.1242	0.20459	0.535475	0.2893	0.656363	no
ENSMUSG00000003123.14	Lipe	chr7:25379526-25398710	control	TBI	OK	2.17115	2.72885	0.329837	1.07081	0.06365	0.250057	no
ENSMUSG00000003131.6	Pafah1b2	chr9:45965310-45984871	control	TBI	OK	62.4061	56.2692	-0.149339	-0.798751	0.1596	0.463794	no
ENSMUSG00000003134.9	Tbc1d8	chr1:39367841-39478755	control	TBI	OK	7.28048	8.37583	0.202199	0.232398	0.5873	0.916355	no
ENSMUSG00000003135.14	Cnot11	chr1:39534991-39546889	control	TBI	OK	9.6707	8.92632	-0.115555	-0.521144	0.3627	0.73995	no
ENSMUSG00000003153.9	Slc2a3	chr6:122727808-122801640	control	TBI	OK	44.9309	46.0108	0.0342642	0.131048	0.80305	0.987353	no
ENSMUSG00000003154.14	Foxj2	chr6:122813618-122845366	control	TBI	OK	3.58458	3.9068	0.124185	0.264622	0.63375	0.93956	no
ENSMUSG00000003161.14	Sri	chr5:8037293-8069379	control	TBI	OK	34.8186	37.4868	0.106525	0.37687	0.51305	0.870781	no
ENSMUSG00000003166.18	Dgcr2	chr16:17835275-17894145	control	TBI	OK	20.0075	21.0936	0.0762632	0.350771	0.53905	0.886644	no
ENSMUSG00000003184.13	Irf3	chr7:44986899-45002848	control	TBI	OK	10.4053	11.146	0.0992092	0.318886	0.581	0.912792	no
ENSMUSG00000003190.10	Bcl2l12	chr7:44986899-45002848	control	TBI	OK	1.30812	1.74441	0.415245	0.415301	0.46375	0.833714	no
ENSMUSG00000003198.9	Zfp959	chr17:55892119-55898928	control	TBI	OK	2.88733	3.18245	0.140401	0.453174	0.4297	0.804598	no
ENSMUSG00000003199.15	Mpnd	chr17:56005710-56036637	control	TBI	OK	27.7842	26.8536	-0.0491478	-0.176366	0.7673	0.980736	no
ENSMUSG00000003200.9	Sh3gl1	chr17:56005710-56036637	control	TBI	OK	10.4186	11.0404	0.0836283	0.229977	0.68775	0.960774	no
ENSMUSG00000003206.6	Ebi3	chr17:55952622-55967949	control	TBI	OK	0.284603	0.392226	0.462733	0.308041	0.5962	0.922181	no
ENSMUSG00000003208.8	Ccdc94	chr17:55952622-55967949	control	TBI	OK	4.00452	4.05235	0.01713	0.0500872	0.93225	0.992607	no
ENSMUSG00000003226.6	Ranbp2	chr10:58446851-58494155	control	TBI	OK	47.0812	39.7245	-0.245124	-1.31359	0.0228	0.115887	no
ENSMUSG00000003227.4	Edar	chr10:58600788-58675654	control	TBI	NOTEST	0.131506	0.0805012	-0.708044	0	1	1	no
ENSMUSG00000003228.8	Grk5	chr19:60889748-61140840	control	TBI	OK	3.29121	2.90016	-0.182485	-0.360835	0.52155	0.877003	no
ENSMUSG00000003233.10	Dvl3	chr16:20511132-20532520	control	TBI	OK	3.6105	3.39902	-0.0870783	-0.303612	0.5999	0.923864	no
ENSMUSG00000003234.14	Abcf3	chr16:20548576-20561379	control	TBI	OK	27.6792	28.123	0.022951	0.0812663	0.88855	0.991725	no
ENSMUSG00000003235.11	Eif2b5	chr16:20498816-20509955	control	TBI	OK	16.8433	16.7083	-0.0116098	-0.0563373	0.92155	0.992481	no
ENSMUSG00000003269.13	Cyth2	chr7:45806636-45814581	control	TBI	OK	43.2522	37.2241	-0.216537	-1.01505	0.0781	0.287823	no
ENSMUSG00000003271.14	Sult2b1	chr7:45729982-45759612	control	TBI	OK	5.44483	5.83161	0.0990059	0.24832	0.6638	0.952328	no
ENSMUSG00000003273.12	Car11	chr7:45699842-45704682	control	TBI	OK	66.3814	50.4235	-0.396683	-1.86434	0.0011	0.009869	yes
ENSMUSG00000003279.15	Dlgap1	chr17:69969072-70821413	control	TBI	OK	125.099	85.5745	-0.547814	-2.62721	5e-05	0.000632065	yes
ENSMUSG00000003282.8	Plag1	chr4:3900995-3938423	control	TBI	OK	1.84339	1.99811	0.116277	0.285545	0.57315	0.90729	no
ENSMUSG00000003283.12	Hck	chr2:153108467-153151441	control	TBI	OK	1.05485	3.98158	1.9163	5.41002	5e-05	0.000632065	yes
ENSMUSG00000003299.9	Mrpl4	chr9:21002736-21008835	control	TBI	OK	21.1303	20.1901	-0.0656615	-0.287484	0.61655	0.934318	no
ENSMUSG00000003308.13	Keap1	chr9:21225370-21239332	control	TBI	OK	17.4015	17.262	-0.0116092	-0.054689	0.9204	0.992481	no
ENSMUSG00000003309.12	Ap1m2	chr9:21295456-21312333	control	TBI	OK	0.356542	0.621942	0.802706	1.49472	0.01005	0.0609606	no
ENSMUSG00000003316.13	Glg1	chr8:111154420-111259216	control	TBI	OK	37.7954	32.7898	-0.204964	-1.0169	0.078	0.287621	no
ENSMUSG00000003341.8	Atp8b3	chr10:80519584-80539124	control	TBI	NOTEST	0.0212168	0.0500336	1.23769	0	1	1	no
ENSMUSG00000003344.13	Btbd2	chr10:80642616-80657071	control	TBI	OK	15.7388	14.8713	-0.0817927	-0.306319	0.5884	0.916873	no
ENSMUSG00000003345.14	Csnk1g2	chr10:80622779-80640771	control	TBI	OK	57.5904	47.7837	-0.269311	-1.39859	0.01515	0.0845646	no
ENSMUSG00000003346.13	Abhd17a	chr10:80583653-80590341	control	TBI	OK	55.438	42.6928	-0.376881	-1.83693	0.00115	0.0102454	yes
ENSMUSG00000003348.9	Mob3a	chr10:80681837-80701820	control	TBI	OK	3.34557	5.37423	0.683805	2.50715	5e-05	0.000632065	yes
ENSMUSG00000003352.12	Cacnb3	chr15:98632219-98644530	control	TBI	OK	35.4542	24.7893	-0.516243	-2.59717	5e-05	0.000632065	yes
ENSMUSG00000003354.5	Ccdc65	chr15:98708206-98723326	control	TBI	OK	4.04807	3.41906	-0.243635	-0.813801	0.15115	0.447962	no
ENSMUSG00000003355.6	Fkbp11	chr15:98724372-98728198	control	TBI	OK	0.579107	0.944196	0.705258	1.09146	0.0638	0.250389	no
ENSMUSG00000003360.13	Ddx23	chr15:98645133-98662889	control	TBI	OK	28.9428	28.0232	-0.0465847	-0.138031	0.7481	0.975788	no
ENSMUSG00000003363.14	Pld3	chr7:27531999-27553218	control	TBI	OK	197.996	135.109	-0.55135	-2.74662	5e-05	0.000632065	yes
ENSMUSG00000003378.8	Grik5	chr7:25009852-25072369	control	TBI	OK	15.1817	13.1047	-0.212243	-1.03214	0.0737	0.276462	no
ENSMUSG00000003379.7	Cd79a	chr7:24897380-24902197	control	TBI	NOTEST	0.0885927	0.0905966	0.032269	0	1	1	no
ENSMUSG00000003380.10	Rabac1	chr7:24969749-24972728	control	TBI	OK	82.3801	82.1995	-0.0031664	-0.0156029	0.9794	0.996702	no
ENSMUSG00000003382.17	Etv3	chr3:87525406-87540156	control	TBI	OK	6.98209	9.44315	0.43561	1.9493	0.00065	0.00628005	yes
ENSMUSG00000003402.12	Prkcsh	chr9:22003034-22014219	control	TBI	OK	25.8552	26.7349	0.0482702	0.233284	0.68175	0.958846	no
ENSMUSG00000003410.7	Elavl3	chr9:22015004-22052023	control	TBI	OK	23.9294	20.5528	-0.219449	-1.13837	0.0475	0.201398	no
ENSMUSG00000003411.9	Rab3b	chr4:108879062-108972077	control	TBI	OK	32.911	21.9695	-0.58307	-2.3477	0.0001	0.00119381	yes
ENSMUSG00000003418.11	St8sia6	chr2:13651020-13794064	control	TBI	OK	0.737993	0.998267	0.435819	0.550435	0.3421	0.71823	no
ENSMUSG00000003420.7	Fcgrt	chr7:45092992-45103822	control	TBI	OK	8.35255	5.7798	-0.531198	-2.01431	0.00045	0.00457448	yes
ENSMUSG00000003421.11	Nosip	chr7:45053612-45078503	control	TBI	OK	19.4863	21.0109	0.108674	0.311399	0.58335	0.914006	no
ENSMUSG00000003423.13	Pih1d1	chr7:45140683-45160069	control	TBI	OK	13.8129	14.7789	0.0975274	0.254681	0.64555	0.945095	no
ENSMUSG00000003429.10	Rps11	chr7:45122387-45124389	control	TBI	OK	224.108	279.452	0.318407	1.64919	0.00405	0.0293806	yes
ENSMUSG00000003435.8	Supt5	chr7:28314897-28338719	control	TBI	OK	33.129	30.8825	-0.101303	-0.525886	0.36005	0.738147	no
ENSMUSG00000003436.11	Dll3	chr7:28293552-28302238	control	TBI	OK	0.491333	0.399919	-0.296994	-0.39823	0.4746	0.841721	no
ENSMUSG00000003437.13	Paf1	chr7:28392950-28399388	control	TBI	OK	40.3128	44.9534	0.157194	0.493375	0.38095	0.758999	no
ENSMUSG00000003438.16	Timm50	chr7:28305515-28312072	control	TBI	OK	10.3688	11.3316	0.128109	0.495185	0.3755	0.753881	no
ENSMUSG00000003444.8	Med29	chr7:28386145-28392708	control	TBI	OK	8.40785	9.22059	0.133122	0.494949	0.3923	0.770126	no
ENSMUSG00000003452.14	Bicd1	chr6:149408885-149563329	control	TBI	OK	29.2179	24.298	-0.266014	-0.883818	0.0714	0.270062	no
ENSMUSG00000003458.11	Ncstn	chr1:172066012-172122330	control	TBI	OK	14.4839	14.3693	-0.0114549	-0.0175376	0.9718	0.995298	no
ENSMUSG00000003464.12	Pex19	chr1:172126754-172136493	control	TBI	OK	32.5382	31.2629	-0.0576831	-0.258839	0.6363	0.940564	no
ENSMUSG00000003469.8	Phyhip	chr14:70457475-70468832	control	TBI	OK	67.2177	48.614	-0.467469	-1.30164	0.0224	0.114616	no
ENSMUSG00000003476.14	Crhr2	chr6:55090048-55133016	control	TBI	OK	0.489111	0.499815	0.0312306	0.0391657	0.93455	0.992607	no
ENSMUSG00000003477.5	Inmt	chr6:55170625-55175043	control	TBI	OK	0.598102	1.73603	1.53733	2.95079	5e-05	0.000632065	yes
ENSMUSG00000003484.4	Cyp4f18	chr8:71951037-72009626	control	TBI	OK	0.0186984	1.04739	5.80775	0.857477	0.01195	0.0699745	no
ENSMUSG00000003500.12	Impdh1	chr6:29200433-29216364	control	TBI	OK	12.5944	9.97273	-0.33672	-1.15153	0.0339	0.157472	no
ENSMUSG00000003505.14	Psg18	chr7:18345421-18355009	control	TBI	NOTEST	0.00536128	0	-Inf	0	1	1	no
ENSMUSG00000003518.12	Dusp3	chr11:101971142-101992264	control	TBI	OK	63.07	40.0607	-0.654767	-1.63781	0.00625	0.0418735	yes
ENSMUSG00000003526.10	Prodh	chr16:18052859-18090203	control	TBI	OK	10.8773	6.15882	-0.820592	-1.87788	0.0014	0.0121331	yes
ENSMUSG00000003527.8	Dgcr14	chr16:17900710-17911348	control	TBI	OK	6.47573	6.92001	0.0957314	0.402176	0.4823	0.847742	no
ENSMUSG00000003528.13	Slc25a1	chr16:17925210-17928219	control	TBI	OK	14.6936	15.8059	0.105277	0.399057	0.48955	0.853377	no
ENSMUSG00000003531.13	Dgcr6	chr16:18052859-18090203	control	TBI	OK	21.3906	18.6204	-0.200087	-0.640961	0.26445	0.623997	no
ENSMUSG00000003534.16	Ddr1	chr17:35681566-35708244	control	TBI	OK	8.33664	14.6786	0.81618	3.15807	5e-05	0.000632065	yes
ENSMUSG00000003541.6	Ier3	chr17:35821683-35822923	control	TBI	OK	4.95942	23.5112	2.2451	7.93296	5e-05	0.000632065	yes
ENSMUSG00000003545.2	Fosb	chr7:19302720-19310045	control	TBI	OK	1.60524	2.01752	0.329797	1.05475	0.06295	0.248226	no
ENSMUSG00000003546.9	Klc4	chr17:46442447-46831413	control	TBI	OK	6.35411	6.02485	-0.0767661	-0.064538	0.9139	0.992219	no
ENSMUSG00000003549.8	Ercc1	chr7:19344777-19356524	control	TBI	OK	12.1015	13.243	0.130038	0.327633	0.55625	0.897679	no
ENSMUSG00000003555.7	Cyp17a1	chr19:46667164-46672974	control	TBI	NOTEST	0.0497805	0	-Inf	0	1	1	no
ENSMUSG00000003559.7	As3mt	chr19:46707442-46741095	control	TBI	OK	4.90884	5.23498	0.0927999	0.328	0.5661	0.904259	no
ENSMUSG00000003573.14	Homer3	chr8:70282826-70302489	control	TBI	OK	3.63777	6.37671	0.809759	1.21794	0.03605	0.164853	no
ENSMUSG00000003575.12	Crtc1	chr8:70382354-70439579	control	TBI	OK	6.58998	7.22241	0.132205	0.363044	0.5082	0.86725	no
ENSMUSG00000003581.13	Rnf215	chr11:4135201-4160293	control	TBI	OK	10.1528	10.7312	0.0799392	0.206871	0.70735	0.965004	no
ENSMUSG00000003585.12	Sec14l2	chr11:4097038-4123415	control	TBI	OK	14.6195	14.7834	0.0160792	0.0664197	0.9034	0.992219	no
ENSMUSG00000003604.13	Aven	chr2:112492963-113217096	control	TBI	OK	4.95549	4.55374	-0.121975	-0.110709	0.8461	0.991173	no
ENSMUSG00000003617.15	Cp	chr3:19957053-20035315	control	TBI	OK	8.20364	21.8109	1.41071	3.19187	5e-05	0.000632065	yes
ENSMUSG00000003623.4	Crot	chr5:8966032-8997427	control	TBI	OK	14.3147	17.1589	0.261466	1.2349	0.029	0.139494	no
ENSMUSG00000003644.16	Rps6ka1	chr4:133847289-133887797	control	TBI	OK	3.08923	4.90854	0.668044	2.29588	0.0001	0.00119381	yes
ENSMUSG00000003657.8	Calb2	chr8:110142538-110168206	control	TBI	OK	11.389	16.9678	0.575156	2.34265	0.0001	0.00119381	yes
ENSMUSG00000003660.10	Snrnp200	chr2:127208385-127240451	control	TBI	OK	29.7572	30.1908	0.0208693	0.0954011	0.84775	0.991173	no
ENSMUSG00000003662.9	Ciao1	chr2:127240937-127247816	control	TBI	OK	28.7007	25.3525	-0.178954	-0.582895	0.3031	0.674297	no
ENSMUSG00000003665.6	Has1	chr17:17843327-17855188	control	TBI	OK	0.554779	0.703173	0.341966	0.72715	0.2058	0.540937	no
ENSMUSG00000003680.14	Taf6l	chr19:8772521-8786417	control	TBI	OK	8.34841	10.0687	0.2703	0.846791	0.13565	0.417373	no
ENSMUSG00000003721.13	Insig2	chr1:121304352-121332589	control	TBI	OK	19.6647	22.5564	0.197931	0.449837	0.40595	0.782605	no
ENSMUSG00000003731.12	Kpna6	chr4:129643979-129672767	control	TBI	OK	23.0119	19.9745	-0.20422	-0.803626	0.0961	0.332831	no
ENSMUSG00000003746.14	Man1a	chr10:53904787-54075796	control	TBI	OK	12.9957	15.1316	0.219527	1.03564	0.072	0.2719	no
ENSMUSG00000003752.8	Itpkc	chr7:27207171-27228628	control	TBI	OK	2.55929	4.39931	0.781536	2.57108	5e-05	0.000632065	yes
ENSMUSG00000003762.12	Adck4	chr7:27233022-27282144	control	TBI	OK	5.54071	7.84679	0.502033	0.88303	0.10165	0.345914	no
ENSMUSG00000003778.13	Brd8	chr18:34598614-34624601	control	TBI	OK	21.6792	22.4818	0.0524424	0.156698	0.77965	0.983057	no
ENSMUSG00000003779.14	Kif20a	chr18:34624623-34651735	control	TBI	OK	0.235971	0.319845	0.438763	0.231625	0.7002	0.964133	no
ENSMUSG00000003808.17	Farsa	chr8:84856988-84869257	control	TBI	OK	14.5692	16.2181	0.154682	0.639855	0.26005	0.618659	no
ENSMUSG00000003809.13	Gcdh	chr8:84872110-84893921	control	TBI	OK	12.7545	10.503	-0.280206	-0.811354	0.1512	0.448041	no
ENSMUSG00000003810.11	Mast2	chr4:116306761-116464183	control	TBI	OK	22.3398	18.4319	-0.277414	-0.842695	0.1202	0.386327	no
ENSMUSG00000003812.12	Dnase2a	chr8:84908559-84937359	control	TBI	OK	1.98164	3.84445	0.95608	1.04204	0.04405	0.190491	no
ENSMUSG00000003813.14	Rad23a	chr8:84831521-84840665	control	TBI	OK	26.7398	27.793	0.0557327	0.185296	0.7446	0.975037	no
ENSMUSG00000003814.8	Calr	chr8:84841849-84846934	control	TBI	OK	242.304	226.451	-0.0976179	-0.460357	0.42165	0.797183	no
ENSMUSG00000003824.11	Syce2	chr8:84872110-84893921	control	TBI	OK	1.6055	2.52524	0.653399	0.553111	0.33305	0.708051	no
ENSMUSG00000003847.15	Nfat5	chr8:107293469-107379517	control	TBI	OK	10.4602	10.7866	0.044331	0.0963966	0.84635	0.991173	no
ENSMUSG00000003848.13	Nob1	chr8:107412485-107425051	control	TBI	OK	10.3769	8.83195	-0.232569	-0.835689	0.131	0.407862	no
ENSMUSG00000003849.8	Nqo1	chr8:107388224-107403206	control	TBI	OK	1.97515	2.86499	0.536566	1.47961	0.0114	0.0673944	no
ENSMUSG00000003863.15	Ppfia3	chr7:45339125-45370583	control	TBI	OK	25.1034	18.5972	-0.432798	-1.97968	0.0003	0.00320845	yes
ENSMUSG00000003865.13	Gys1	chr7:45418352-45456619	control	TBI	OK	3.65002	4.66984	0.35547	0.81382	0.0978	0.336894	no
ENSMUSG00000003868.11	Ruvbl2	chr7:45418352-45456619	control	TBI	OK	9.66935	11.0443	0.191806	0.642557	0.2627	0.62202	no
ENSMUSG00000003872.7	Lin7b	chr7:45339125-45370583	control	TBI	OK	59.5627	34.2728	-0.797345	-1.384	0.01505	0.0841048	no
ENSMUSG00000003873.10	Bax	chr7:45461694-45466898	control	TBI	OK	18.3137	20.6859	0.175728	0.699261	0.22745	0.574773	no
ENSMUSG00000003882.4	Il7r	chr15:9506160-9529876	control	TBI	OK	0.141843	0.580431	2.03283	3.81152	5e-05	0.000632065	yes
ENSMUSG00000003923.13	Tfam	chr10:71225463-71238280	control	TBI	OK	28.3257	26.9267	-0.0730712	-0.192757	0.73835	0.973566	no
ENSMUSG00000003929.10	Zfp81	chr17:33329341-33358878	control	TBI	OK	6.07992	5.45324	-0.156939	-0.739085	0.20105	0.533369	no
ENSMUSG00000003934.5	Efnb3	chr11:69554091-69560205	control	TBI	OK	13.2573	13.9899	0.0776005	0.369015	0.52115	0.87692	no
ENSMUSG00000003948.15	Mmd	chr11:90187683-90278589	control	TBI	OK	73.4074	58.4019	-0.32991	-1.73711	0.00215	0.0172624	yes
ENSMUSG00000003949.15	Hlf	chr11:90336535-90390895	control	TBI	OK	18.7519	12.9383	-0.535393	-1.85645	5e-05	0.000632065	yes
ENSMUSG00000003955.7	Fam162a	chr16:36043843-36071515	control	TBI	OK	23.801	27.0668	0.185501	0.712802	0.21715	0.559076	no
ENSMUSG00000003970.8	Rpl8	chr15:76904070-76906318	control	TBI	OK	226.661	277.528	0.292097	1.54692	0.0076	0.0488451	yes
ENSMUSG00000003974.6	Grm3	chr5:9485540-9725170	control	TBI	OK	52.4648	26.3524	-0.993417	-5.10551	5e-05	0.000632065	yes
ENSMUSG00000003992.13	Ssbp2	chr13:91460282-91786148	control	TBI	OK	70.5432	66.2896	-0.0897246	-0.324324	0.56295	0.902014	no
ENSMUSG00000004018.8	Fancl	chr11:26386134-26593999	control	TBI	OK	3.86086	3.57837	-0.109619	-0.245388	0.66355	0.952328	no
ENSMUSG00000004031.12	Brinp2	chr1:158245268-158356326	control	TBI	OK	32.3715	22.9673	-0.495142	-2.51387	5e-05	0.000632065	yes
ENSMUSG00000004032.9	Gstm5	chr3:107877228-107898686	control	TBI	OK	124.932	100.311	-0.316658	-1.26809	0.02635	0.129719	no
ENSMUSG00000004035.11	Gstm7	chr3:107926333-107931817	control	TBI	OK	6.55032	6.43564	-0.0254806	-0.0831694	0.88215	0.991725	no
ENSMUSG00000004038.9	Gstm3	chr3:107963695-107969283	control	TBI	NOTEST	0.0260383	0	-Inf	0	1	1	no
ENSMUSG00000004040.15	Stat3	chr11:100859350-100939540	control	TBI	OK	12.9298	44.7443	1.791	6.50796	5e-05	0.000632065	yes
ENSMUSG00000004043.13	Stat5a	chr11:100859350-100939540	control	TBI	OK	0.527605	1.17214	1.15161	0.695714	0.11335	0.372907	no
ENSMUSG00000004044.9	Ptrf	chr11:100956732-100970887	control	TBI	OK	7.24507	13.4985	0.897733	4.0936	5e-05	0.000632065	yes
ENSMUSG00000004054.8	Map3k11	chr19:5689130-5702862	control	TBI	OK	4.45359	5.10162	0.195985	0.819163	0.1513	0.448198	no
ENSMUSG00000004056.14	Akt2	chr7:27591551-27640826	control	TBI	OK	35.8177	29.3507	-0.287278	-1.17947	0.0266	0.130681	no
ENSMUSG00000004069.15	Dnaja3	chr16:4626132-4707695	control	TBI	OK	23.8253	21.442	-0.152055	-0.598356	0.29565	0.665082	no
ENSMUSG00000004070.14	Hmox2	chr16:4726360-4790292	control	TBI	OK	37.2674	39.9581	0.100573	0.219965	0.6971	0.963402	no
ENSMUSG00000004071.11	Cdip1	chr16:4726360-4790292	control	TBI	OK	62.1458	57.8965	-0.102181	-0.440901	0.4377	0.812647	no
ENSMUSG00000004085.13	Zak	chr2:72285636-72442610	control	TBI	OK	3.46971	3.97874	0.197494	0.462312	0.31365	0.685551	no
ENSMUSG00000004096.8	Cwc15	chr9:14500616-14510577	control	TBI	OK	65.5943	70.9067	0.112353	0.559725	0.32915	0.703963	no
ENSMUSG00000004098.7	Col5a3	chr9:20770049-20815067	control	TBI	OK	0.222895	1.60393	2.84718	7.22385	5e-05	0.000632065	yes
ENSMUSG00000004099.14	Dnmt1	chr9:20907205-20959888	control	TBI	OK	15.5265	16.1764	0.0591593	0.301861	0.60345	0.926123	no
ENSMUSG00000004100.10	Ppan	chr9:20888174-20892178	control	TBI	OK	7.44633	10.1738	0.450256	1.49135	0.01065	0.0637498	no
ENSMUSG00000004105.7	Angptl2	chr2:33133416-33371486	control	TBI	OK	2.33274	2.437	0.0630776	0.0954689	0.87005	0.99165	no
ENSMUSG00000004110.13	Cacna1e	chr1:154390730-154884501	control	TBI	OK	28.4294	23.6739	-0.264087	-1.17657	0.03535	0.162625	no
ENSMUSG00000004113.17	Cacna1b	chr2:24603886-24763152	control	TBI	OK	11.395	10.245	-0.153485	-0.252017	0.45535	0.82685	no
ENSMUSG00000004127.11	Trmt10a	chr3:138089853-138159821	control	TBI	OK	4.92312	4.09494	-0.265731	-0.355757	0.52915	0.880836	no
ENSMUSG00000004151.15	Etv1	chr12:38779379-38868215	control	TBI	OK	20.4936	15.148	-0.436053	-1.62504	0.00435	0.031108	yes
ENSMUSG00000004187.10	Kifc2	chr15:76660640-76668196	control	TBI	OK	62.6773	51.8604	-0.273311	-1.44575	0.0104	0.0625474	no
ENSMUSG00000004207.13	Psap	chr10:60277626-60302597	control	TBI	OK	453.601	427.006	-0.0871664	-0.451785	0.4313	0.806487	no
ENSMUSG00000004221.15	Ikbkg	chrX:74393289-74453854	control	TBI	OK	14.9725	16.283	0.121047	0.25645	0.64455	0.944572	no
ENSMUSG00000004231.14	Pax2	chr19:44756044-44837871	control	TBI	NOTEST	0.0151038	0.0246195	0.704883	0	1	1	no
ENSMUSG00000004233.13	Wars2	chr3:99141067-99239186	control	TBI	OK	2.18541	2.22627	0.0267228	0.0480954	0.91515	0.992406	no
ENSMUSG00000004263.14	Atn1	chr6:124739182-124756524	control	TBI	OK	7.42776	7.46932	0.00805108	0.0109243	0.98375	0.997064	no
ENSMUSG00000004264.16	Phb2	chr6:124712335-124718831	control	TBI	OK	38.7976	41.0726	0.082211	0.362381	0.52275	0.877344	no
ENSMUSG00000004266.14	Ptpn6	chr6:124720706-124738714	control	TBI	OK	1.41745	6.42514	2.18043	3.56026	5e-05	0.000632065	yes
ENSMUSG00000004267.15	Eno2	chr6:124760052-124769673	control	TBI	OK	251.694	250.468	-0.00704778	-0.0315053	0.955	0.993662	no
ENSMUSG00000004268.10	Emg1	chr6:124663026-124712178	control	TBI	OK	20.8924	22.2411	0.0902499	0.295166	0.59805	0.922876	no
ENSMUSG00000004270.12	Lpcat3	chr6:124663026-124712178	control	TBI	OK	7.9084	9.35095	0.241727	0.488575	0.39065	0.768545	no
ENSMUSG00000004285.11	Atp6v1f	chr6:29467717-29470512	control	TBI	OK	82.2854	72.9703	-0.173327	-0.822652	0.1513	0.448198	no
ENSMUSG00000004296.13	Il12b	chr11:44400062-44414033	control	TBI	NOTEST	0.0102225	0.0705668	2.78724	0	1	1	no
ENSMUSG00000004317.13	Clcn5	chrX:7153809-7319358	control	TBI	OK	2.93746	3.56352	0.278733	0.61265	0.21335	0.552794	no
ENSMUSG00000004319.14	Clcn3	chr8:60910388-60983300	control	TBI	OK	63.86	59.7302	-0.0964536	-0.506037	0.3797	0.757932	no
ENSMUSG00000004328.14	Hif3a	chr7:17031506-17062427	control	TBI	OK	0.604882	0.584034	-0.0506011	-0.0477755	0.9183	0.992474	no
ENSMUSG00000004341.7	Gpx6	chr13:21312216-21319624	control	TBI	OK	0.231838	0.295209	0.34862	0.298065	0.49925	0.859889	no
ENSMUSG00000004344.10	Gpx5	chr13:21286428-21292731	control	TBI	NOTEST	0.00751327	0.00668758	-0.167956	0	1	1	no
ENSMUSG00000004347.15	Pde1c	chr6:56069803-56569103	control	TBI	OK	3.56319	3.33489	-0.0955313	-0.28532	0.59905	0.923374	no
ENSMUSG00000004356.7	Utp20	chr10:88746606-88826814	control	TBI	OK	4.4689	5.57373	0.318723	1.52885	0.0087	0.0543956	no
ENSMUSG00000004359.15	Spic	chr10:88674771-88685015	control	TBI	NOTEST	0.0905341	0.115338	0.349336	0	1	1	no
ENSMUSG00000004360.8	9330159F19Rik	chr10:29211642-29230779	control	TBI	OK	16.6697	13.9823	-0.253619	-1.29098	0.023	0.116377	no
ENSMUSG00000004364.13	Cul3	chr1:80264922-80340480	control	TBI	OK	68.4549	65.6981	-0.0593008	-0.192703	0.7342	0.972508	no
ENSMUSG00000004366.3	Sst	chr16:23889580-23890844	control	TBI	OK	204.685	148.88	-0.459261	-2.30235	0.0001	0.00119381	yes
ENSMUSG00000004371.13	Il11	chr7:4773054-4782857	control	TBI	OK	0.117222	1.87324	3.99823	4.02343	5e-05	0.000632065	yes
ENSMUSG00000004383.16	Large	chr8:72814598-73353540	control	TBI	OK	49.9429	34.9404	-0.515383	-2.68469	5e-05	0.000632065	yes
ENSMUSG00000004393.9	Ddx56	chr11:6258918-6267772	control	TBI	OK	14.4276	16.5014	0.193754	0.747995	0.18015	0.498702	no
ENSMUSG00000004394.11	Tmed4	chr11:6270368-6274870	control	TBI	OK	31.3995	30.1714	-0.0575615	-0.251651	0.65925	0.951298	no
ENSMUSG00000004415.14	Col26a1	chr5:136741758-136883209	control	TBI	OK	2.5815	1.61152	-0.679793	-1.04297	0.03295	0.153845	no
ENSMUSG00000004446.11	Bid	chr6:120836211-120916853	control	TBI	OK	3.80079	5.17583	0.445494	0.871043	0.117	0.379942	no
ENSMUSG00000004451.13	Ralb	chr1:119470304-119504794	control	TBI	OK	8.60835	14.2509	0.727241	3.17297	5e-05	0.000632065	yes
ENSMUSG00000004455.15	Ppp1cc	chr5:122158277-122175273	control	TBI	OK	116.916	113.407	-0.0439636	-0.171648	0.75815	0.979727	no
ENSMUSG00000004460.15	Dnajb11	chr16:22857844-22879634	control	TBI	OK	34.0977	35.2413	0.0475951	0.233554	0.67745	0.957522	no
ENSMUSG00000004462.6	Tbccd1	chr16:22813214-22857569	control	TBI	OK	3.85598	4.3477	0.173153	0.65163	0.24985	0.605172	no
ENSMUSG00000004473.9	Clec11a	chr7:44303769-44306959	control	TBI	OK	2.40937	1.66477	-0.533336	-1.51208	0.0104	0.0625474	no
ENSMUSG00000004500.8	Zfp324	chr7:12965837-12974236	control	TBI	OK	4.02773	3.69532	-0.124269	-0.513871	0.3685	0.746576	no
ENSMUSG00000004508.5	Gab2	chr7:97081750-97308940	control	TBI	OK	3.99561	5.42951	0.442407	1.98826	0.00085	0.00789681	yes
ENSMUSG00000004530.11	Coro1c	chr5:113842435-113908758	control	TBI	OK	31.7126	41.8574	0.400425	1.38491	0.0123	0.0715415	no
ENSMUSG00000004535.11	Tax1bp1	chr6:52713343-52766780	control	TBI	OK	79.1233	80.0558	0.0169041	0.083093	0.87675	0.99165	no
ENSMUSG00000004540.7	Psg17	chr7:18813936-18821607	control	TBI	NOTEST	0	0.0200359	Inf	0	1	1	no
ENSMUSG00000004542.14	Psg19	chr7:18789566-18798520	control	TBI	NOTEST	0	0.034081	Inf	0	1	1	no
ENSMUSG00000004552.15	Ctse	chr1:131638305-131675505	control	TBI	NOTEST	0.0330686	0.117401	1.82791	0	1	1	no
ENSMUSG00000004558.13	Ndrg2	chr14:51905270-51913488	control	TBI	OK	215.51	202.783	-0.0878129	-0.472813	0.4218	0.797387	no
ENSMUSG00000004561.13	Mettl17	chr14:51884841-51896745	control	TBI	OK	10.0823	8.18189	-0.301314	-0.650983	0.2385	0.590579	no
ENSMUSG00000004562.15	Arhgef40	chr14:51984718-52020733	control	TBI	OK	7.25229	12.1984	0.75018	1.27782	0.02185	0.112374	no
ENSMUSG00000004565.13	Pnpla6	chr8:3515383-3544266	control	TBI	OK	7.14979	6.58654	-0.11838	-0.54132	0.34705	0.723769	no
ENSMUSG00000004567.14	Mcoln1	chr8:3500456-3515232	control	TBI	OK	28.1456	28.4095	0.0134671	0.0369352	0.9444	0.993225	no
ENSMUSG00000004568.11	Arhgef18	chr8:3393005-3456601	control	TBI	OK	10.6114	10.3346	-0.0381349	-0.146366	0.7716	0.981429	no
ENSMUSG00000004591.15	Pkn2	chr3:142790901-142898582	control	TBI	OK	15.3604	15.2489	-0.0105181	-0.0367586	0.94705	0.993402	no
ENSMUSG00000004609.10	Cd33	chr7:43527455-43533171	control	TBI	OK	0.58631	0.861452	0.555107	1.28085	0.02685	0.131503	no
ENSMUSG00000004610.3	Etfb	chr7:43444107-43472014	control	TBI	OK	19.4523	19.8553	0.0295818	0.114646	0.8432	0.991173	no
ENSMUSG00000004612.8	Nkg7	chr7:43437072-43438246	control	TBI	NOTEST	0.0471125	0.170941	1.85931	0	1	1	no
ENSMUSG00000004613.6	Lim2	chr7:43427621-43435991	control	TBI	NOTEST	0	0	0	0	1	1	no
ENSMUSG00000004626.13	Stxbp2	chr8:3630954-3643644	control	TBI	OK	9.2553	10.8762	0.23282	0.464299	0.3493	0.72727	no
ENSMUSG00000004630.17	Pcp2	chr8:3621550-3625545	control	TBI	OK	1.29462	1.44687	0.160409	0.201428	0.69385	0.96331	no
ENSMUSG00000004631.14	Sgce	chr6:4674349-4747207	control	TBI	OK	15.5906	14.8872	-0.0666	-0.287858	0.615	0.933422	no
ENSMUSG00000004633.16	Chn2	chr6:54039553-54566489	control	TBI	OK	24.0222	16.7944	-0.516386	-0.872361	0.09165	0.321448	no
ENSMUSG00000004637.14	Wwox	chr8:114439654-115352708	control	TBI	OK	9.11165	9.91542	0.121961	0.496859	0.3725	0.751333	no
ENSMUSG00000004642.12	Slbp	chr5:33634951-33678995	control	TBI	OK	13.8813	15.4122	0.150931	0.499102	0.37975	0.757935	no
ENSMUSG00000004651.5	Tyr	chr7:87427404-87493411	control	TBI	NOTEST	0.0443222	0.0451573	0.0269302	0	1	1	no
ENSMUSG00000004654.5	Ghrhr	chr6:55376294-55388530	control	TBI	NOTEST	0	0.00415941	Inf	0	1	1	no
ENSMUSG00000004655.5	Aqp1	chr6:55336431-55348555	control	TBI	OK	0.671398	2.85884	2.09019	5.63693	5e-05	0.000632065	yes
ENSMUSG00000004661.14	Arid3b	chr9:57777864-57836793	control	TBI	OK	1.59006	1.03918	-0.613632	-1.27053	0.0102	0.0616356	no
ENSMUSG00000004665.9	Cnn2	chr10:79988583-79996062	control	TBI	OK	2.46033	5.54915	1.17342	3.3572	5e-05	0.000632065	yes
ENSMUSG00000004667.17	Polr2e	chr10:80035948-80039795	control	TBI	OK	27.303	26.1517	-0.0621569	-0.275773	0.63235	0.939533	no
ENSMUSG00000004668.13	Abca13	chr11:9191941-9684259	control	TBI	NOTEST	0.0257918	0.0798882	1.63107	0	1	1	no
ENSMUSG00000004677.14	Myo9b	chr8:71248560-71360712	control	TBI	OK	5.73408	8.21669	0.518997	2.37072	5e-05	0.000632065	yes
ENSMUSG00000004698.9	Hdac9	chr12:34371502-34528889	control	TBI	OK	11.467	6.12633	-0.90439	-4.20933	5e-05	0.000632065	yes
ENSMUSG00000004707.13	Ly9	chr1:171559192-171609746	control	TBI	OK	0.138549	0.744024	2.42496	3.13234	5e-05	0.000632065	yes
ENSMUSG00000004709.13	Cd244	chr1:171559192-171609746	control	TBI	OK	0.0230249	0.961375	5.38383	2.38015	0.0007	0.00669539	yes
ENSMUSG00000004730.13	Adgre1	chr17:57358685-57483529	control	TBI	OK	1.58727	3.09584	0.963786	3.25884	5e-05	0.000632065	yes
ENSMUSG00000004748.5	Mtfp1	chr11:4091479-4095445	control	TBI	OK	34.2276	30.5238	-0.165226	-0.75564	0.17235	0.485626	no
ENSMUSG00000004768.13	Rab23	chr1:33719886-33742564	control	TBI	OK	7.86502	8.97081	0.189788	0.652273	0.2209	0.564621	no
ENSMUSG00000004771.11	Rab11a	chr9:64715298-64737758	control	TBI	OK	105.595	108.766	0.0426828	0.135256	0.8135	0.988022	no
ENSMUSG00000004788.10	Eif2b2	chr12:85219480-85226628	control	TBI	OK	22.6328	23.3809	0.0469126	0.105831	0.84525	0.991173	no
ENSMUSG00000004789.9	Dlst	chr12:85110832-85134091	control	TBI	OK	40.3625	37.9654	-0.0883274	-0.456439	0.41895	0.794753	no
ENSMUSG00000004791.6	Pgf	chr12:85166638-85177296	control	TBI	OK	1.01206	2.72625	1.42962	3.56739	5e-05	0.000632065	yes
ENSMUSG00000004798.13	Ulk2	chr11:61775648-61855073	control	TBI	OK	26.6274	22.5348	-0.240761	-1.12698	0.0375	0.169978	no
ENSMUSG00000004814.9	Ccl24	chr5:135569936-135573049	control	TBI	OK	0.244268	0.452985	0.890998	0.743845	0.3592	0.737592	no
ENSMUSG00000004815.11	Dgkq	chr5:108629769-108684557	control	TBI	OK	9.04962	8.67832	-0.060441	-0.167886	0.74275	0.974936	no
ENSMUSG00000004821.1	Tmed11	chr5:108777234-108795363	control	TBI	NOTEST	0	0	0	0	1	1	no
ENSMUSG00000004837.2	Grap	chr11:61653264-61720826	control	TBI	OK	1.95704	2.2318	0.189531	0.449317	0.40695	0.783794	no
ENSMUSG00000004842.17	Pou1f1	chr16:65520510-65535005	control	TBI	NOTEST	0.0484409	0.0619649	0.355224	0	1	1	no
ENSMUSG00000004843.6	Chmp2b	chr16:65539132-65562697	control	TBI	OK	28.908	27.1494	-0.0905458	-0.437694	0.4401	0.814177	no
ENSMUSG00000004846.9	Plod3	chr5:136982163-136996648	control	TBI	OK	8.44096	15.0924	0.83834	2.19696	0.0002	0.00223665	yes
ENSMUSG00000004849.13	Ap1s1	chr5:137034992-137046135	control	TBI	OK	72.3801	80.1745	0.147551	0.620435	0.27935	0.64303	no
ENSMUSG00000004864.11	Mapk13	chr17:28769306-28778698	control	TBI	OK	0.212598	0.306318	0.526905	0.613959	0.1963	0.525512	no
ENSMUSG00000004865.14	Srpk1	chr17:28587647-28622521	control	TBI	OK	28.9478	19.3294	-0.582662	-1.9828	0.00035	0.00367125	yes
ENSMUSG00000004872.14	Pax3	chr1:78101266-78197134	control	TBI	NOTEST	0.0321954	0.119243	1.88898	0	1	1	no
ENSMUSG00000004880.10	Lbr	chr1:181806000-181843046	control	TBI	OK	5.64023	7.05769	0.323443	1.10135	0.03095	0.146367	no
ENSMUSG00000004885.5	Crabp2	chr3:87948665-87953376	control	TBI	OK	2.04589	5.51634	1.43099	3.61524	5e-05	0.000632065	yes
ENSMUSG00000004891.15	Nes	chr3:87971077-87980451	control	TBI	OK	3.23989	15.09	2.21957	9.9681	5e-05	0.000632065	yes
ENSMUSG00000004892.12	Bcan	chr3:87987530-88000230	control	TBI	OK	33.6232	18.4201	-0.868178	-3.43953	5e-05	0.000632065	yes
ENSMUSG00000004894.9	Hapln2	chr3:88021749-88027583	control	TBI	OK	6.61136	11.6938	0.822719	2.94289	5e-05	0.000632065	yes
ENSMUSG00000004895.9	Prcc	chr3:87858902-87885608	control	TBI	OK	15.3327	13.9315	-0.138258	-0.625982	0.282	0.647062	no
ENSMUSG00000004896.15	Rrnad1	chr3:87919505-87940686	control	TBI	OK	6.58069	6.98168	0.0853348	0.219332	0.68245	0.959124	no
ENSMUSG00000004897.15	Hdgf	chr3:87906320-87916132	control	TBI	OK	57.2374	55.6696	-0.0400685	-0.187506	0.73835	0.973566	no
ENSMUSG00000004902.7	Slc25a18	chr6:120773577-120822793	control	TBI	OK	21.5748	19.6999	-0.131156	-0.232	0.68805	0.960774	no
ENSMUSG00000004929.11	Thop1	chr10:81070034-81082559	control	TBI	OK	17.0595	16.8213	-0.0202829	-0.0724773	0.89585	0.991725	no
ENSMUSG00000004931.10	Apba3	chr10:81268171-81291267	control	TBI	OK	4.88424	4.9637	0.0232829	0.0844598	0.8832	0.991725	no
ENSMUSG00000004933.16	Matk	chr10:81252934-81263365	control	TBI	OK	56.1939	45.6063	-0.30118	-1.43025	0.0107	0.0639889	no
ENSMUSG00000004934.12	Pias4	chr10:81153265-81167923	control	TBI	OK	7.5567	7.34753	-0.040497	-0.115284	0.83895	0.991173	no
ENSMUSG00000004936.8	Map2k1	chr9:64185769-64253631	control	TBI	OK	103.043	88.0703	-0.226525	-1.1903	0.0354	0.162777	no
ENSMUSG00000004937.5	Sgta	chr10:81044074-81060178	control	TBI	OK	37.3629	36.4425	-0.0359849	-0.179688	0.74975	0.976674	no
ENSMUSG00000004939.6	Nmrk2	chr10:81194608-81230833	control	TBI	NOTEST	0.0163356	0.0472517	1.53235	0	1	1	no
ENSMUSG00000004945.14	Tmem242	chr17:5388762-5440259	control	TBI	OK	31.9026	29.865	-0.0952205	-0.410194	0.47595	0.842415	no
ENSMUSG00000004947.14	Dtx2	chr5:135994799-136032872	control	TBI	OK	2.20294	3.19402	0.535944	1.57977	0.00305	0.0231458	yes
ENSMUSG00000004948.11	Zp3	chr5:135980098-135988624	control	TBI	NOTEST	0	0.0339457	Inf	0	1	1	no
ENSMUSG00000004951.10	Hspb1	chr5:135887918-135889563	control	TBI	OK	5.12182	53.9148	3.39595	11.7575	5e-05	0.000632065	yes
ENSMUSG00000004952.12	Rasa4	chr5:136083915-136111860	control	TBI	OK	1.24271	2.3814	0.938316	1.86449	0.00035	0.00367125	yes
ENSMUSG00000004961.6	Syt5	chr7:4539767-4546567	control	TBI	OK	51.0082	45.808	-0.155131	-0.781978	0.1697	0.480926	no
ENSMUSG00000004980.15	Hnrnpa2b1	chr6:51460931-51469894	control	TBI	OK	177.829	160.57	-0.147284	-0.695392	0.2245	0.570236	no
ENSMUSG00000004988.8	Fxyd4	chr6:117933558-117937692	control	TBI	OK	0.258704	0.439537	0.764684	0.536673	0.16905	0.479511	no
ENSMUSG00000004994.11	Ccdc130	chr8:84257794-84270380	control	TBI	OK	8.11405	7.94822	-0.0297903	-0.0690179	0.90335	0.992219	no
ENSMUSG00000004996.8	Mri1	chr8:84249905-84257326	control	TBI	OK	4.52034	4.73899	0.0681462	0.199779	0.72085	0.969023	no
ENSMUSG00000005034.14	Prkacb	chr3:146729573-146812990	control	TBI	OK	187.45	150.143	-0.32017	-1.37041	0.00665	0.0439217	yes
ENSMUSG00000005043.12	Sgsh	chr11:119307767-119355536	control	TBI	OK	1.76272	1.85548	0.0739898	0.137069	0.79365	0.986175	no
ENSMUSG00000005045.15	Chd5	chr4:152338650-152390194	control	TBI	OK	22.6974	15.0105	-0.596557	-3.08496	5e-05	0.000632065	yes
ENSMUSG00000005054.6	Cstb	chr10:78425669-78427619	control	TBI	OK	27.7983	55.5323	0.99833	4.08516	5e-05	0.000632065	yes
ENSMUSG00000005057.12	Sh2b2	chr5:136218146-136246556	control	TBI	OK	1.28393	2.34454	0.868735	2.2753	0.0001	0.00119381	yes
ENSMUSG00000005069.11	Pex5	chr6:124396815-124415067	control	TBI	OK	11.2245	9.82717	-0.191802	-0.73724	0.18175	0.50146	no
ENSMUSG00000005078.15	Jkamp	chr12:72085588-72185029	control	TBI	OK	30.7098	28.038	-0.131313	-0.553243	0.33825	0.714045	no
ENSMUSG00000005087.16	Cd44	chr2:102811140-102901665	control	TBI	OK	0.84902	18.9851	4.48292	13.4303	5e-05	0.000632065	yes
ENSMUSG00000005089.14	Slc1a2	chr2:102658658-102790784	control	TBI	OK	273.839	200.015	-0.453219	-0.740349	0.00125	0.011008	yes
ENSMUSG00000005102.12	Eif2ak4	chr2:118388617-118475234	control	TBI	OK	6.08751	6.14582	0.0137515	0.0526449	0.92155	0.992481	no
ENSMUSG00000005103.11	Wdr1	chr5:38526812-38563221	control	TBI	OK	61.6426	84.0145	0.446712	2.25806	5e-05	0.000632065	yes
ENSMUSG00000005107.12	Slc2a9	chr5:38349272-38503143	control	TBI	OK	0.363096	0.559184	0.622971	0.605129	0.14915	0.444171	no
ENSMUSG00000005124.8	Wisp1	chr15:66891319-66923201	control	TBI	OK	1.06448	1.99563	0.906696	2.77702	5e-05	0.000632065	yes
ENSMUSG00000005125.11	Ndrg1	chr15:66929320-67013039	control	TBI	OK	24.4506	22.6684	-0.10919	-0.46911	0.37825	0.75664	no
ENSMUSG00000005131.3	4930550C14Rik	chr9:53405285-53432803	control	TBI	OK	0.109637	0.383277	1.80565	1.94551	0.01265	0.0731097	no
ENSMUSG00000005142.9	Man2b1	chr8:85083268-85098739	control	TBI	OK	9.10417	8.59167	-0.0835894	-0.392915	0.49365	0.856344	no
ENSMUSG00000005148.7	Klf5	chr14:99298690-99313405	control	TBI	OK	3.15186	3.41225	0.114523	0.359156	0.5262	0.878586	no
ENSMUSG00000005150.15	Wdr83	chr8:85071756-85082339	control	TBI	OK	9.17301	8.311	-0.142372	-0.293211	0.5951	0.921773	no
ENSMUSG00000005161.14	Prdx2	chr8:84956609-84974834	control	TBI	OK	109.811	103.472	-0.0857913	-0.391976	0.49925	0.859889	no
ENSMUSG00000005198.14	Polr2a	chr11:69733996-69758637	control	TBI	OK	4.12064	4.34844	0.0776276	0.294096	0.56935	0.905508	no
ENSMUSG00000005202.2	Shbg	chr11:69614803-69617905	control	TBI	NOTEST	0.0237582	0.100354	2.0786	0	1	1	no
ENSMUSG00000005204.11	Senp3	chr11:69673114-69682084	control	TBI	OK	29.9424	27.2873	-0.13396	-0.532642	0.3447	0.721626	no
ENSMUSG00000005220.9	Corin	chr5:72300024-72504473	control	TBI	NOTEST	0.128255	0.0871767	-0.557007	0	1	1	no
ENSMUSG00000005225.14	Plekha8	chr6:54577603-54645839	control	TBI	OK	5.05827	5.09862	0.0114634	0.0353565	0.95135	0.993402	no
ENSMUSG00000005232.10	G6pc2	chr2:69211072-69227841	control	TBI	NOTEST	0	0	0	0	1	1	no
ENSMUSG00000005233.15	Spc25	chr2:69193894-69206194	control	TBI	OK	0.555182	0.799889	0.526838	0.709065	0.11015	0.365845	no
ENSMUSG00000005237.12	Dnah2	chr11:69420808-69549110	control	TBI	OK	0.469463	0.42826	-0.132524	-0.12995	0.8065	0.987561	no
ENSMUSG00000005251.13	Ripk4	chr16:97741932-97763737	control	TBI	OK	0.218573	0.292313	0.419399	0.814202	0.15095	0.447508	no
ENSMUSG00000005262.11	Ufd1l	chr16:18780446-18835261	control	TBI	OK	33.5197	38.5254	0.200802	0.840427	0.11985	0.385981	no
ENSMUSG00000005267.12	Zfp287	chr11:62700355-62731905	control	TBI	OK	8.46923	8.20488	-0.0457486	-0.19281	0.73975	0.97448	no
ENSMUSG00000005268.19	Prlr	chr15:10177237-10410153	control	TBI	OK	1.65836	2.85297	0.782708	1.12669	0.0412	0.182251	no
ENSMUSG00000005299.6	Letm1	chr5:33739672-33782817	control	TBI	OK	21.3613	19.6371	-0.121414	-0.341592	0.54125	0.887951	no
ENSMUSG00000005312.13	Ubqln1	chr13:58176155-58215653	control	TBI	OK	60.4336	60.0426	-0.00936385	-0.0499625	0.93185	0.992607	no
ENSMUSG00000005320.9	Fgfr4	chr13:55152639-55168759	control	TBI	NOTEST	0.0310026	0.179778	2.53576	0	1	1	no
ENSMUSG00000005338.12	Cadm3	chr1:173331885-173466040	control	TBI	OK	77.9862	60.4805	-0.366749	-1.49269	0.00925	0.0571054	no
ENSMUSG00000005339.9	Fcer1a	chr1:173221283-173227214	control	TBI	NOTEST	0	0.0305957	Inf	0	1	1	no
ENSMUSG00000005354.14	Txn2	chr15:77915046-77929006	control	TBI	OK	43.1043	37.9423	-0.184027	-0.773075	0.13825	0.422785	no
ENSMUSG00000005355.8	Casp14	chr10:78711996-78718293	control	TBI	NOTEST	0	0	0	0	1	1	no
ENSMUSG00000005357.8	Slc1a6	chr10:78780495-78814825	control	TBI	OK	2.14502	2.0932	-0.0352805	-0.103897	0.85825	0.991455	no
ENSMUSG00000005360.13	Slc1a3	chr15:8634123-8710764	control	TBI	OK	136.374	120.124	-0.183042	-0.931202	0.08445	0.304182	no
ENSMUSG00000005362.13	Crbn	chr6:106769119-106800077	control	TBI	OK	42.9058	37.8667	-0.180242	-0.720949	0.21515	0.556154	no
ENSMUSG00000005364.10	Il5ra	chr6:106710356-106749037	control	TBI	NOTEST	0.0535494	0.0792238	0.565063	0	1	1	no
ENSMUSG00000005370.3	Msh6	chr17:87975049-88065291	control	TBI	OK	7.52386	8.07607	0.102182	0.279247	0.6238	0.936291	no
ENSMUSG00000005371.13	Fbxo11	chr17:87975049-88065291	control	TBI	OK	25.0036	22.5238	-0.150684	-0.593996	0.3001	0.670669	no
ENSMUSG00000005373.12	Mlxipl	chr5:135089889-135138382	control	TBI	OK	0.296312	0.303717	0.0356099	0.0298163	0.9437	0.99313	no
ENSMUSG00000005374.12	Tbl2	chr5:135149656-135165760	control	TBI	OK	5.54657	6.70073	0.272721	0.63807	0.2212	0.564986	no
ENSMUSG00000005378.16	Wbscr22	chr5:135052956-135065862	control	TBI	OK	14.624	15.2801	0.0633195	0.121559	0.7988	0.987353	no
ENSMUSG00000005397.7	Nid1	chr13:13437601-13512275	control	TBI	OK	1.69312	2.70378	0.675295	2.63791	5e-05	0.000632065	yes
ENSMUSG00000005410.5	Mcm5	chr8:75109527-75128439	control	TBI	OK	1.48802	2.76641	0.894622	2.98687	5e-05	0.000632065	yes
ENSMUSG00000005413.7	Hmox1	chr8:75093590-75100596	control	TBI	OK	2.34162	85.5775	5.19165	17.6802	5e-05	0.000632065	yes
ENSMUSG00000005417.16	Mprip	chr11:59661304-59780860	control	TBI	OK	70.743	69.6144	-0.0232015	-0.0932326	0.85365	0.991455	no
ENSMUSG00000005442.12	Cic	chr7:25267703-25294159	control	TBI	OK	12.3529	13.0053	0.0742503	0.140724	0.7814	0.983057	no
ENSMUSG00000005447.11	Pafah1b3	chr7:25295048-25297986	control	TBI	OK	6.73521	8.12102	0.269938	0.800851	0.15735	0.459985	no
ENSMUSG00000005465.8	Il27ra	chr8:84021470-84042575	control	TBI	NOTEST	0.144618	0.213806	0.564059	0	1	1	no
ENSMUSG00000005469.9	Prkaca	chr8:83972977-83996445	control	TBI	OK	49.907	42.4052	-0.235001	-1.21206	0.0322	0.151081	no
ENSMUSG00000005470.8	Asf1b	chr8:83955506-83970197	control	TBI	OK	0.282752	0.743883	1.39554	1.76563	0.00265	0.0205679	yes
ENSMUSG00000005474.8	Myl10	chr5:136693145-136701094	control	TBI	NOTEST	0	0	0	0	1	1	no
ENSMUSG00000005481.16	Ddx39	chr8:83715176-83741326	control	TBI	OK	5.04196	8.06709	0.678063	1.84608	0.0016	0.0135228	yes
ENSMUSG00000005483.9	Dnajb1	chr8:83608174-83611902	control	TBI	OK	21.8623	17.4955	-0.321459	-1.53046	0.0079	0.0503329	no
ENSMUSG00000005493.14	Msh4	chr3:153857148-153906138	control	TBI	NOTEST	0.274784	0.26946	-0.0282278	0	1	1	no
ENSMUSG00000005501.13	Usp40	chr1:87853286-88008551	control	TBI	OK	6.86418	7.8346	0.190772	0.315171	0.5348	0.884281	no
ENSMUSG00000005503.8	Evx1	chr6:52308388-52318378	control	TBI	NOTEST	0	0.0253779	Inf	0	1	1	no
ENSMUSG00000005505.11	Kbtbd4	chr2:90894633-90918258	control	TBI	OK	11.239	10.1168	-0.151765	-0.162331	0.7691	0.980736	no
ENSMUSG00000005506.15	Celf1	chr2:90940381-91019497	control	TBI	OK	32.4971	27.1661	-0.258505	-0.716415	0.06985	0.267055	no
ENSMUSG00000005510.8	Ndufs3	chr2:90894633-90918258	control	TBI	OK	63.6443	57.9657	-0.134831	-0.4848	0.39435	0.771612	no
ENSMUSG00000005514.13	Por	chr5:135653809-135735326	control	TBI	OK	28.2033	39.5005	0.486005	1.77358	0.00185	0.0152511	yes
ENSMUSG00000005533.9	Igf1r	chr7:67952858-68226780	control	TBI	OK	9.82199	9.64712	-0.0259167	-0.123413	0.8268	0.990247	no
ENSMUSG00000005534.9	Insr	chr8:3150921-3279617	control	TBI	OK	8.70054	8.28486	-0.0706286	-0.260021	0.6499	0.94718	no
ENSMUSG00000005540.9	Fcer2a	chr8:3681736-3694174	control	TBI	NOTEST	0.128957	0.170455	0.402494	0	1	1	no
ENSMUSG00000005547.13	Cyp2a5	chr7:26835304-26843548	control	TBI	OK	0.217052	0.736744	1.76312	1.13065	0.0024	0.0189667	yes
ENSMUSG00000005553.12	Atp4a	chr7:30712208-30725535	control	TBI	NOTEST	0.164882	0.211294	0.357823	0	1	1	no
ENSMUSG00000005566.12	Trim28	chr7:13024151-13031035	control	TBI	OK	37.3689	43.6977	0.225722	0.728258	0.212	0.551165	no
ENSMUSG00000005575.14	Ube2m	chr7:13035119-13038275	control	TBI	OK	106.336	99.5191	-0.0955843	-0.423243	0.4627	0.832677	no
ENSMUSG00000005580.10	Adcy9	chr16:4287528-4420498	control	TBI	OK	19.4176	17.1339	-0.180511	-0.911632	0.1108	0.367365	no
ENSMUSG00000005583.15	Mef2c	chr13:83504033-83667080	control	TBI	OK	312.239	169.014	-0.885507	-2.41116	5e-05	0.000632065	yes
ENSMUSG00000005609.14	Ctr9	chr7:111028950-111056377	control	TBI	OK	23.3874	21.9706	-0.0901572	-0.350164	0.45895	0.830066	no
ENSMUSG00000005610.15	Eif4g2	chr7:111070567-111083030	control	TBI	OK	139.198	144.217	0.051107	0.135455	0.7877	0.984349	no
ENSMUSG00000005611.14	Mrvi1	chr7:110868265-110982461	control	TBI	OK	0.85668	0.931332	0.12054	0.171672	0.7361	0.97296	no
ENSMUSG00000005615.13	Pcyt1a	chr16:32430920-32475070	control	TBI	OK	9.8828	12.2565	0.310561	1.18824	0.02275	0.115756	no
ENSMUSG00000005621.11	Zfp592	chr7:80993680-81045164	control	TBI	OK	4.13253	4.15987	0.00951449	0.0184528	0.97185	0.995298	no
ENSMUSG00000005625.14	Psmd4	chr3:95032693-95042614	control	TBI	OK	68.8905	72.2934	0.0695586	0.329543	0.54425	0.889511	no
ENSMUSG00000005628.11	Tmod4	chr3:95124475-95129209	control	TBI	NOTEST	0.0953731	0.129392	0.440096	0	1	1	no
ENSMUSG00000005640.10	Insrr	chr3:87617558-87824306	control	TBI	NOTEST	0.0710936	0.0855687	0.267363	0	1	1	no
ENSMUSG00000005649.16	Cabp5	chr7:13398131-13408887	control	TBI	NOTEST	0.189944	0.0396971	-2.25846	0	1	1	no
ENSMUSG00000005656.8	Snx6	chr12:54746348-54795703	control	TBI	OK	19.0546	21.7183	0.188775	0.883226	0.12375	0.393172	no
ENSMUSG00000005667.7	Mthfd2	chr6:83305690-83325908	control	TBI	OK	2.85612	5.71404	1.00045	2.68406	5e-05	0.000632065	yes
ENSMUSG00000005672.11	Kit	chr5:75574915-75656722	control	TBI	OK	8.60255	7.60945	-0.176972	-0.693927	0.16265	0.469515	no
ENSMUSG00000005674.8	Tomm40l	chr1:171213969-171222514	control	TBI	OK	21.6982	15.3357	-0.500679	-1.35943	0.01795	0.0961478	no
ENSMUSG00000005677.13	Nr1i3	chr1:171213969-171222514	control	TBI	NOTEST	0.145175	0.088929	-0.707066	0	1	1	no
ENSMUSG00000005681.11	Apoa2	chr1:171225053-171226379	control	TBI	OK	0.886231	1.16248	0.391451	0.467103	0.3294	0.704182	no
ENSMUSG00000005682.8	Pan2	chr10:128303334-128321358	control	TBI	OK	2.58896	2.50613	-0.0469111	-0.178601	0.75615	0.979587	no
ENSMUSG00000005683.7	Cs	chr10:128337831-128362479	control	TBI	OK	77.0605	69.9766	-0.139118	-0.740122	0.19525	0.523728	no
ENSMUSG00000005686.15	Ampd3	chr7:110768205-110844457	control	TBI	OK	4.26762	10.5396	1.30432	2.08087	5e-05	0.000632065	yes
ENSMUSG00000005687.13	Bcas2	chr3:103171654-103179166	control	TBI	OK	34.9436	34.5833	-0.0149508	-0.0600308	0.9188	0.992474	no
ENSMUSG00000005696.10	Sh2d1a	chrX:42502452-43429126	control	TBI	NOTEST	0.0805072	0.105045	0.383818	0	1	1	no
ENSMUSG00000005698.14	Ctcf	chr8:105566323-105682922	control	TBI	OK	29.5985	28.1638	-0.0716808	-0.280826	0.61235	0.932302	no
ENSMUSG00000005699.14	Pard6a	chr8:105701153-105703493	control	TBI	OK	13.2042	10.1368	-0.381394	-1.49434	0.009	0.05596	no
ENSMUSG00000005705.9	Agrp	chr8:105566323-105682922	control	TBI	OK	0.0809499	0.501272	2.63049	0.38497	0.13505	0.416331	no
ENSMUSG00000005716.15	Pvalb	chr15:78191113-78206400	control	TBI	OK	50.8466	39.8994	-0.349784	-1.61141	0.0055	0.0377084	yes
ENSMUSG00000005718.7	Tfap4	chr16:4544660-4559720	control	TBI	OK	0.789325	1.27444	0.691169	1.67076	0.0044	0.031395	yes
ENSMUSG00000005732.13	Ranbp1	chr16:18239783-18289249	control	TBI	OK	65.1968	83.9283	0.364357	1.33793	0.02	0.104951	no
ENSMUSG00000005763.14	Cd247	chr1:165781074-166002678	control	TBI	OK	0.155401	0.304019	0.968166	0.347555	0.3455	0.721956	no
ENSMUSG00000005774.11	Rfx5	chr3:94954074-94962048	control	TBI	OK	4.77877	4.91004	0.0390946	0.0821198	0.8753	0.99165	no
ENSMUSG00000005779.11	Psmb4	chr3:94884092-94886961	control	TBI	OK	68.41	71.5685	0.0651177	0.303025	0.5993	0.923536	no
ENSMUSG00000005800.2	Mmp8	chr9:7558428-7568486	control	TBI	OK	0.021897	1.47959	6.07832	4.48293	0.044	0.190361	no
ENSMUSG00000005802.11	Slc30a4	chr2:122681232-122721456	control	TBI	OK	26.9224	25.2568	-0.0921365	-0.476283	0.4044	0.781703	no
ENSMUSG00000005803.13	Sqrdl	chr2:122765236-122809569	control	TBI	OK	2.48405	2.95815	0.251999	0.630135	0.20885	0.54565	no
ENSMUSG00000005804.13	Bloc1s6	chr2:122738502-122749475	control	TBI	OK	14.8701	12.4466	-0.256666	-0.701821	0.2062	0.54169	no
ENSMUSG00000005813.11	Metap1	chr3:138458955-138489515	control	TBI	OK	18.9271	18.5522	-0.0288644	-0.122324	0.8331	0.990603	no
ENSMUSG00000005823.8	Gpr108	chr17:57234913-57247641	control	TBI	OK	6.42895	7.51337	0.224877	0.89477	0.1219	0.389171	no
ENSMUSG00000005824.6	Tnfsf14	chr17:57189491-57194189	control	TBI	OK	0.0129611	0.322151	4.63547	2.51538	0.24345	0.597535	no
ENSMUSG00000005836.8	Gata6	chr18:11049086-11085635	control	TBI	NOTEST	0.0193481	0.0379348	0.971329	0	1	1	no
ENSMUSG00000005846.11	Rsl1d1	chr16:11192969-11203331	control	TBI	OK	32.6104	37.6054	0.205607	0.968428	0.0947	0.329184	no
ENSMUSG00000005864.7	Cnga2	chrX:71991848-72010218	control	TBI	NOTEST	0.0748883	0.204668	1.45047	0	1	1	no
ENSMUSG00000005871.13	Apc	chr18:34207774-34322189	control	TBI	OK	91.4247	75.4629	-0.276815	-0.711816	0.17465	0.490082	no
ENSMUSG00000005873.5	Reep5	chr18:34344888-34373415	control	TBI	OK	106.747	87.9569	-0.279329	-1.49506	0.00935	0.0575554	no
ENSMUSG00000005881.12	Ergic3	chr2:156008044-156018279	control	TBI	OK	65.8213	58.1043	-0.17991	-0.698113	0.2186	0.560693	no
ENSMUSG00000005882.17	Uqcc1	chr2:155846893-155930310	control	TBI	OK	28.9171	30.6494	0.0839335	0.266027	0.6395	0.942668	no
ENSMUSG00000005883.14	Spo11	chr2:172977699-172993576	control	TBI	NOTEST	0.166718	0.0854979	-0.963452	0	1	1	no
ENSMUSG00000005886.13	Ncoa2	chr1:13139104-13374083	control	TBI	OK	63.4841	52.9551	-0.261628	-0.531914	0.3475	0.72447	no
ENSMUSG00000005891.6	Prl4a1	chr13:28016211-28023548	control	TBI	NOTEST	0	0	0	0	1	1	no
ENSMUSG00000005892.4	Trh	chr6:92242060-92244650	control	TBI	OK	2.14304	2.29633	0.0996729	0.239492	0.6806	0.958846	no
ENSMUSG00000005893.13	Nr2c2	chr6:92091389-92184033	control	TBI	OK	29.4076	24.2486	-0.278287	-0.91271	0.0989	0.339509	no
ENSMUSG00000005897.13	Nr2c1	chr10:94148022-94197211	control	TBI	OK	2.41293	2.98401	0.306465	1.05172	0.0669	0.259043	no
ENSMUSG00000005899.11	Smpd4	chr16:17619353-17644828	control	TBI	OK	13.7984	13.3737	-0.0451016	-0.140464	0.79095	0.985386	no
ENSMUSG00000005907.13	Pex1	chr5:3571565-3680325	control	TBI	OK	16.5198	14.7974	-0.158844	-0.206359	0.71455	0.966334	no
ENSMUSG00000005917.14	Otx1	chr11:21994763-22002897	control	TBI	OK	0.645078	0.388988	-0.729747	-1.21463	0.03245	0.151881	no
ENSMUSG00000005936.17	Kctd20	chr17:28951949-28969549	control	TBI	OK	24.7704	22.3015	-0.151474	-0.529577	0.35565	0.733797	no
ENSMUSG00000005947.10	Itgae	chr11:73090582-73147446	control	TBI	NOTEST	0.0347227	0.08866	1.3524	0	1	1	no
ENSMUSG00000005949.8	Ctns	chr11:73183595-73199042	control	TBI	OK	5.21512	5.81931	0.158146	0.471566	0.40035	0.778189	no
ENSMUSG00000005950.13	P2rx5	chr11:73160420-73172685	control	TBI	OK	0.289557	0.848226	1.5506	2.14054	0.0001	0.00119381	yes
ENSMUSG00000005951.12	Shpk	chr11:73199459-73224511	control	TBI	OK	1.04384	0.926815	-0.171543	-0.447817	0.4384	0.813077	no
ENSMUSG00000005952.14	Trpv1	chr11:73234291-73261242	control	TBI	NOTEST	0.02888	0.0344962	0.256366	0	1	1	no
ENSMUSG00000005958.13	Ephb3	chr16:21204754-21223305	control	TBI	OK	3.92472	2.11339	-0.893034	-2.72884	5e-05	0.000632065	yes
ENSMUSG00000005968.13	Tuft1	chr3:94612756-94658872	control	TBI	OK	0.806541	1.6437	1.02713	1.70719	0.0012	0.0106314	yes
ENSMUSG00000005973.6	Rcn1	chr2:105386290-105399319	control	TBI	OK	10.3392	10.6319	0.0402641	0.17676	0.75965	0.9802	no
ENSMUSG00000005980.14	Dnase1	chr16:4032838-4077827	control	TBI	OK	1.94883	1.77166	-0.137506	-0.132957	0.7662	0.980736	no
ENSMUSG00000005981.11	Trap1	chr16:4032838-4077827	control	TBI	OK	28.5246	28.3854	-0.00705896	-0.0337792	0.9516	0.993402	no
ENSMUSG00000005982.12	Naa60	chr16:3847267-3941147	control	TBI	OK	28.9618	23.9373	-0.27489	-0.737415	0.2012	0.533693	no
ENSMUSG00000005983.14	1700037C18Rik	chr16:3847267-3941147	control	TBI	OK	4.12688	3.92049	-0.074016	-0.0516226	0.8787	0.99165	no
ENSMUSG00000005986.14	Ankrd13d	chr19:4270179-4283137	control	TBI	OK	14.7862	10.184	-0.53795	-2.17511	0.00015	0.00171978	yes
ENSMUSG00000005994.13	Tyrp1	chr4:80834122-80851719	control	TBI	NOTEST	0.118838	0.123707	0.0579364	0	1	1	no
ENSMUSG00000006005.16	Tpr	chr1:150361304-150466165	control	TBI	OK	40.7178	44.0793	0.114443	0.319343	0.38205	0.760556	no
ENSMUSG00000006007.13	Pdc	chr1:150319416-150346771	control	TBI	NOTEST	0.00314375	0.00942057	1.58333	0	1	1	no
ENSMUSG00000006010.13	BC003331	chr1:150361304-150466165	control	TBI	OK	29.5699	31.0033	0.0682953	0.11072	0.8438	0.991173	no
ENSMUSG00000006014.15	Prg4	chr1:150361304-150466165	control	TBI	OK	0.675701	2.57921	1.93247	0.647676	0.0605	0.241406	no
ENSMUSG00000006019.14	Dhx34	chr7:16197146-16222037	control	TBI	OK	1.95046	2.17858	0.159571	0.533208	0.34485	0.721782	no
ENSMUSG00000006021.5	Kptn	chr7:16119894-16127516	control	TBI	OK	9.21076	7.48264	-0.299772	-0.874036	0.12495	0.395865	no
ENSMUSG00000006024.11	Napa	chr7:16098457-16117975	control	TBI	OK	72.9371	69.0104	-0.079839	-0.297251	0.5854	0.915484	no
ENSMUSG00000006050.10	Sra1	chr18:36666680-36683861	control	TBI	OK	36.5485	38.4498	0.0731639	0.248833	0.6537	0.94816	no
ENSMUSG00000006056.12	Calcoco2	chr11:96099325-96111964	control	TBI	NOTEST	0.018591	0.0740361	1.99363	0	1	1	no
ENSMUSG00000006057.14	Atp5g1	chr11:96068851-96075670	control	TBI	OK	128.493	109.805	-0.226739	-0.969968	0.0896	0.316583	no
ENSMUSG00000006058.9	Snf8	chr11:96034884-96047430	control	TBI	OK	31.6369	31.2494	-0.0177805	-0.0739438	0.89395	0.991725	no
ENSMUSG00000006095.11	Tbcb	chr7:30224130-30233390	control	TBI	OK	50.6868	49.0377	-0.0477193	-0.16359	0.7715	0.981429	no
ENSMUSG00000006127.8	Inpp5k	chr11:75630987-75648871	control	TBI	OK	12.4209	14.8395	0.256673	1.02984	0.06765	0.2611	no
ENSMUSG00000006134.3	Crkl	chr16:17451986-17486255	control	TBI	OK	11.273	12.1243	0.105034	0.502546	0.3783	0.75664	no
ENSMUSG00000006143.11	Upk3bl	chr5:136054491-136064326	control	TBI	OK	0.0549664	0.449809	3.03269	1.06076	0.0851	0.305947	no
ENSMUSG00000006154.12	Eps8l1	chr7:4445696-4479404	control	TBI	OK	3.3679	3.06955	-0.133824	-0.178599	0.7421	0.974676	no
ENSMUSG00000006169.18	Clint1	chr11:45852050-45910625	control	TBI	OK	19.5921	20.1747	0.0422762	0.209477	0.71555	0.966736	no
ENSMUSG00000006179.7	Prss16	chr13:22002175-22009742	control	TBI	OK	0.365672	0.172785	-1.08157	-0.95521	0.03105	0.146731	no
ENSMUSG00000006191.16	Cdkal1	chr13:29191745-29855674	control	TBI	OK	10.0478	10.3231	0.0390022	0.108217	0.843	0.991173	no
ENSMUSG00000006200.3	Rhox6	chrX:37826909-37829857	control	TBI	NOTEST	0	0	0	0	1	1	no
ENSMUSG00000006204.5	5430419D17Rik	chr7:130162450-133124354	control	TBI	NOTEST	0.0174981	0.0408028	1.22147	0	1	1	no
ENSMUSG00000006205.12	Htra1	chr7:130162450-133124354	control	TBI	OK	101.818	70.7223	-0.525752	-0.779862	0.13455	0.415461	no
ENSMUSG00000006215.11	Zbtb17	chr4:141444653-141538597	control	TBI	OK	12.9459	10.7483	-0.268398	-0.734681	0.17025	0.48177	no
ENSMUSG00000006216.9	Clcnkb	chr4:141398828-141416014	control	TBI	NOTEST	0.00470361	0.08064	4.09965	0	1	1	no
ENSMUSG00000006218.4	Fam131c	chr4:141368219-141384175	control	TBI	OK	0.636804	0.505152	-0.334132	-0.618411	0.27825	0.641658	no
ENSMUSG00000006219.11	Fblim1	chr4:141576061-141606096	control	TBI	OK	0.320857	0.828887	1.36925	0.943577	0.00125	0.011008	yes
ENSMUSG00000006221.7	Hspb7	chr4:141420778-141425311	control	TBI	NOTEST	0.0807946	0.122148	0.596298	0	1	1	no
ENSMUSG00000006235.5	Epor	chr9:21958898-21963576	control	TBI	OK	1.48079	1.47059	-0.0099736	-0.0255759	0.9667	0.995088	no
ENSMUSG00000006241.14	Ccdc159	chr9:21921009-21935872	control	TBI	OK	1.78113	1.48151	-0.265732	-0.462633	0.4146	0.790583	no
ENSMUSG00000006262.14	Mob1b	chr5:88720854-88764220	control	TBI	OK	7.0413	6.96579	-0.0155551	-0.0579372	0.91635	0.992442	no
ENSMUSG00000006269.6	Atp6v1b1	chr6:83743016-83758809	control	TBI	NOTEST	0.00492103	0.0594849	3.59549	0	1	1	no
ENSMUSG00000006270.7	Vax1	chr19:59166186-59170056	control	TBI	NOTEST	0.163045	0.0667098	-1.2893	0	1	1	no
ENSMUSG00000006273.13	Atp6v1b2	chr8:69037710-69113711	control	TBI	OK	179.989	171.633	-0.0685882	-0.351713	0.5178	0.874682	no
ENSMUSG00000006276.9	Eps15l1	chr8:72341000-72421474	control	TBI	OK	11.5578	11.904	0.0425902	0.198557	0.7245	0.969023	no
ENSMUSG00000006281.7	Tep1	chr14:50824061-50879003	control	TBI	OK	0.408362	0.706139	0.790102	1.54546	0.00755	0.0486055	yes
ENSMUSG00000006288.7	Ttc5	chr14:50765414-50785518	control	TBI	OK	11.7563	10.6863	-0.137683	-0.582832	0.2986	0.668602	no
ENSMUSG00000006289.13	Osgep	chr14:50906477-50924893	control	TBI	OK	15.4448	13.7449	-0.16822	-0.564661	0.32695	0.701564	no
ENSMUSG00000006299.12	Aamp	chr1:74279839-74284738	control	TBI	OK	54.7491	56.3631	0.0419165	0.207804	0.70635	0.965004	no
ENSMUSG00000006301.16	Tmbim1	chr1:74284929-74353694	control	TBI	OK	14.6423	28.9244	0.982141	2.09924	0.0008	0.00748325	yes
ENSMUSG00000006304.13	Arpc2	chr1:74236083-74268209	control	TBI	OK	97.5586	105.058	0.106852	0.556375	0.32645	0.701093	no
ENSMUSG00000006307.15	Kmt2b	chr7:30568857-30588726	control	TBI	OK	2.46976	2.84596	0.204541	0.345087	0.51195	0.869687	no
ENSMUSG00000006310.10	Zbtb32	chr7:30589680-30598909	control	TBI	OK	0.383476	0.363379	-0.0776644	-0.105574	0.82945	0.99027	no
ENSMUSG00000006311.8	Etv2	chr7:30633615-30635852	control	TBI	NOTEST	0	0	0	0	1	1	no
ENSMUSG00000006313.4	Upk1a	chr7:30603091-30612734	control	TBI	NOTEST	0.0862708	0.102942	0.254889	0	1	1	no
ENSMUSG00000006315.8	Tmem147	chr7:30727700-30729534	control	TBI	OK	37.761	37.8464	0.00325761	0.0145534	0.9803	0.996844	no
ENSMUSG00000006333.13	Rps9	chr7:3703992-3706901	control	TBI	OK	163.052	206.409	0.340176	1.74953	0.00215	0.0172624	yes
ENSMUSG00000006335.15	Tfpt	chr7:3620323-3629929	control	TBI	OK	12.8831	12.6891	-0.0218922	-0.0810855	0.8889	0.991725	no
ENSMUSG00000006342.13	Susd2	chr10:75636618-75644008	control	TBI	OK	2.41818	1.89541	-0.35141	-1.17807	0.04085	0.181207	no
ENSMUSG00000006344.15	Ggt5	chr10:75589339-75617200	control	TBI	OK	1.01618	0.77505	-0.390798	-0.462021	0.4241	0.799629	no
ENSMUSG00000006345.9	Ggt1	chr10:75561603-75586200	control	TBI	OK	1.23511	0.980894	-0.332471	-0.46728	0.26385	0.623429	no
ENSMUSG00000006356.9	Crip2	chr12:113140235-113145506	control	TBI	OK	51.0998	49.6028	-0.0428946	-0.200635	0.7265	0.969866	no
ENSMUSG00000006360.10	Crip1	chr12:113146315-113153879	control	TBI	OK	7.84143	12.0312	0.617595	1.57837	0.00665	0.0439217	yes
ENSMUSG00000006362.14	Cbfa2t3	chr8:119910359-124345724	control	TBI	OK	2.2141	1.71448	-0.368944	-0.0617788	0.62275	0.936194	no
ENSMUSG00000006369.13	Fbln1	chr15:85205948-85286535	control	TBI	OK	2.23461	2.98411	0.417277	1.29923	0.0204	0.106523	no
ENSMUSG00000006373.10	Pgrmc1	chrX:36598205-36606079	control	TBI	OK	133.905	120.789	-0.148727	-0.788618	0.16595	0.474736	no
ENSMUSG00000006378.12	Gcat	chr15:79030873-79043558	control	TBI	OK	2.97788	3.27854	0.138766	0.451976	0.43055	0.805636	no
ENSMUSG00000006386.14	Tek	chr4:94739288-94874976	control	TBI	OK	5.1653	4.47916	-0.205626	-0.607708	0.17785	0.495495	no
ENSMUSG00000006389.11	Mpl	chr4:118442414-118457513	control	TBI	NOTEST	0.0751305	0.0755496	0.00802581	0	1	1	no
ENSMUSG00000006390.14	Elovl1	chr4:118428092-118437352	control	TBI	OK	6.64187	12.3951	0.900115	2.9579	5e-05	0.000632065	yes
ENSMUSG00000006392.15	Med8	chr4:118409336-118415782	control	TBI	OK	20.9225	22.2206	0.0868402	0.327841	0.57095	0.906091	no
ENSMUSG00000006395.15	Hyi	chr4:118359989-118409273	control	TBI	OK	5.11134	5.88351	0.202976	0.311078	0.59325	0.9206	no
ENSMUSG00000006398.14	Cdc20	chr4:118428092-118437352	control	TBI	OK	0.61497	0.492167	-0.321368	-0.274343	0.5643	0.902663	no
ENSMUSG00000006403.11	Adamts4	chr1:171234852-171260637	control	TBI	OK	5.15469	7.94176	0.623572	1.00892	0.08835	0.314084	no
ENSMUSG00000006411.11	Pvrl4	chr1:171370098-171388598	control	TBI	OK	1.05089	1.59065	0.597998	1.74051	0.00225	0.0178997	yes
ENSMUSG00000006412.9	Pfdn2	chr1:171345669-171360798	control	TBI	OK	36.5275	40.4221	0.14616	0.414428	0.471	0.839702	no
ENSMUSG00000006418.16	Rnf114	chr2:167481132-167516173	control	TBI	OK	23.9017	21.8656	-0.12845	-0.46066	0.42525	0.800281	no
ENSMUSG00000006423.14	C330007P06Rik	chrX:36823736-36884222	control	TBI	OK	18.4237	18.0617	-0.0286313	-0.116877	0.8371	0.991097	no
ENSMUSG00000006435.14	Neurl1a	chr19:47178819-47259440	control	TBI	OK	17.2722	14.1225	-0.290457	-1.4496	0.011	0.0655164	no
ENSMUSG00000006442.10	Srm	chr4:148591502-148594993	control	TBI	OK	21.4869	23.4961	0.128958	0.531501	0.3373	0.713485	no
ENSMUSG00000006445.3	Epha2	chr4:141301239-141329384	control	TBI	OK	0.536638	1.61437	1.58895	3.00326	5e-05	0.000632065	yes
ENSMUSG00000006456.10	Rbm14	chr19:4711207-4811634	control	TBI	OK	5.87626	5.66421	-0.0530248	-0.0358068	0.9506	0.993402	no
ENSMUSG00000006457.3	Actn3	chr19:4861222-4877909	control	TBI	OK	0.323639	0.435622	0.42869	0.619346	0.26405	0.623593	no
ENSMUSG00000006462.6	A530013C23Rik	chr2:167691176-167729172	control	TBI	NOTEST	0.0428009	0.187986	2.13491	0	1	1	no
ENSMUSG00000006463.12	Zdhhc24	chr19:4878667-4885397	control	TBI	OK	6.56079	6.56071	-1.66415e-05	-6.10134e-05	0.99975	0.99975	no
ENSMUSG00000006464.8	Bbs1	chr19:4886897-4906627	control	TBI	OK	7.04211	6.1251	-0.201275	-0.941095	0.095	0.329806	no
ENSMUSG00000006469.12	Slc34a3	chr2:25228897-25234364	control	TBI	NOTEST	0.00542769	0.0540374	3.31555	0	1	1	no
ENSMUSG00000006471.16	Ndor1	chr2:25244820-25256292	control	TBI	OK	5.69972	5.71292	0.0033366	0.00771232	0.9897	0.997376	no
ENSMUSG00000006476.18	Nsmf	chr2:25054354-25062881	control	TBI	OK	136.393	138.846	0.0257132	0.11547	0.8146	0.988022	no
ENSMUSG00000006488.15	Prl7a1	chr13:27633379-27642474	control	TBI	NOTEST	0	0.0271098	Inf	0	1	1	no
ENSMUSG00000006490.2	Prl8a9	chr13:27558008-27564604	control	TBI	NOTEST	0	0	0	0	1	1	no
ENSMUSG00000006494.10	Pdk1	chr2:71873223-71903858	control	TBI	OK	20.2076	20.1245	-0.00594188	-0.0196169	0.9701	0.995298	no
ENSMUSG00000006498.15	Ptbp1	chr10:79851380-79883174	control	TBI	OK	11.8279	23.442	0.986904	2.00919	0.0001	0.00119381	yes
ENSMUSG00000006517.4	Mvd	chr8:119910359-124345724	control	TBI	OK	7.51163	6.96919	-0.108136	-0.0313917	0.9536	0.993662	no
ENSMUSG00000006519.10	Cyba	chr8:119910359-124345724	control	TBI	OK	4.17379	13.6201	1.70631	0.27881	0.29395	0.66261	no
ENSMUSG00000006522.14	Itih3	chr14:30908572-30923760	control	TBI	OK	12.5099	20.2301	0.69343	2.05529	0.00045	0.00457448	yes
ENSMUSG00000006526.10	Tmem110	chr14:30825589-30876986	control	TBI	OK	7.40256	7.41986	0.00336787	0.00954361	0.9873	0.997065	no
ENSMUSG00000006527.13	Sfmbt1	chr14:30714848-30822713	control	TBI	OK	8.53663	7.62123	-0.163643	-0.601297	0.2697	0.631316	no
ENSMUSG00000006529.13	Itih1	chr14:30929179-30943289	control	TBI	NOTEST	0	0.0131051	Inf	0	1	1	no
ENSMUSG00000006538.10	Ihh	chr1:74945314-74951672	control	TBI	NOTEST	0.112952	0.0787851	-0.519715	0	1	1	no
ENSMUSG00000006542.12	Prkag3	chr1:74738921-74749221	control	TBI	NOTEST	0.021437	0.0874517	2.02838	0	1	1	no
ENSMUSG00000006546.3	Cryba2	chr1:74889933-74893143	control	TBI	OK	0.278315	0.817562	1.55461	1.84146	0.0041	0.0296757	yes
ENSMUSG00000006567.10	Atp7b	chr8:21992784-22060305	control	TBI	OK	0.351718	0.351007	-0.00292243	-0.00683363	0.99015	0.997425	no
ENSMUSG00000006570.3	Defb2	chr8:21839925-21843482	control	TBI	NOTEST	0	0	0	0	1	1	no
ENSMUSG00000006574.14	Slc4a1	chr11:102348823-102366203	control	TBI	OK	0.335913	0.405014	0.269887	0.147514	0.6711	0.954268	no
ENSMUSG00000006575.13	Rundc3a	chr11:102393402-102402555	control	TBI	OK	150.462	140.78	-0.095953	-0.457761	0.40695	0.783794	no
ENSMUSG00000006576.15	Slc4a3	chr1:75546265-75562172	control	TBI	OK	32.4217	26.9934	-0.264354	-0.594837	0.3014	0.672316	no
ENSMUSG00000006585.2	Cdt1	chr8:119910359-124345724	control	TBI	OK	0.299559	0.925909	1.62803	0.13218	0.24435	0.598268	no
ENSMUSG00000006586.14	Runx1t1	chr4:13743435-13893649	control	TBI	OK	11.311	9.96501	-0.182783	-0.755946	0.1895	0.514811	no
ENSMUSG00000006587.5	Snai3	chr8:119910359-124345724	control	TBI	OK	0.370167	0.308696	-0.261989	-0.0154951	0.8575	0.991455	no
ENSMUSG00000006589.7	Aprt	chr8:119910359-124345724	control	TBI	OK	14.8693	20.3139	0.450135	0.132049	0.8228	0.989629	no
ENSMUSG00000006599.12	Gtf2h1	chr7:46796102-46823800	control	TBI	OK	26.6816	29.4829	0.144032	0.568938	0.31975	0.692622	no
ENSMUSG00000006611.13	Hfe	chr13:23702033-23710854	control	TBI	OK	1.8551	3.24167	0.80524	2.18312	0.00015	0.00171978	yes
ENSMUSG00000006638.13	Abhd1	chr5:30950065-30960361	control	TBI	OK	0.571145	0.316702	-0.850731	-0.351763	0.46845	0.838207	no
ENSMUSG00000006641.11	Slc5a6	chr5:31036035-31054623	control	TBI	OK	5.2177	4.64358	-0.168179	-0.277711	0.61555	0.933811	no
ENSMUSG00000006642.3	Tcf23	chr5:30968661-30977018	control	TBI	NOTEST	0.0663165	0.080222	0.27463	0	1	1	no
ENSMUSG00000006649.15	Nphs1	chr7:30458314-30487223	control	TBI	OK	1.32315	0.521324	-1.34372	-1.88797	0.0021	0.0169392	yes
ENSMUSG00000006651.7	Aplp1	chr7:30434980-30445582	control	TBI	OK	152.993	123.603	-0.307755	-1.65057	0.00435	0.031108	yes
ENSMUSG00000006673.13	Qrich1	chr9:108516805-108560163	control	TBI	OK	61.7991	60.0737	-0.0408532	-0.152311	0.76975	0.980984	no
ENSMUSG00000006675.9	P4htm	chr9:108578861-108597667	control	TBI	OK	25.4208	24.9614	-0.0263115	-0.118934	0.8347	0.990774	no
ENSMUSG00000006676.15	Usp19	chr9:108490601-108502337	control	TBI	OK	27.6054	24.4244	-0.176628	-0.636455	0.21745	0.559622	no
ENSMUSG00000006678.6	Pola1	chrX:93304766-93632155	control	TBI	OK	4.21473	3.7735	-0.159537	-0.299305	0.5959	0.921867	no
ENSMUSG00000006699.16	Cdc42	chr4:137319695-137357720	control	TBI	OK	182.91	189.478	0.0508937	0.266958	0.6396	0.94267	no
ENSMUSG00000006705.11	Pknox1	chr17:31564748-31607684	control	TBI	OK	4.85348	5.6803	0.226947	0.759154	0.1536	0.453464	no
ENSMUSG00000006711.14	D130043K22Rik	chr13:24845134-24901270	control	TBI	OK	10.2628	8.53365	-0.266192	-1.20352	0.0251	0.125146	no
ENSMUSG00000006715.10	Gmnn	chr13:24751844-24761923	control	TBI	OK	2.56344	3.58384	0.483429	1.14142	0.0397	0.17759	no
ENSMUSG00000006717.6	Acot13	chr13:24817947-24831517	control	TBI	OK	55.4073	48.6957	-0.186282	-0.84066	0.14265	0.431816	no
ENSMUSG00000006720.15	Zfp184	chr13:21940373-21960779	control	TBI	OK	2.02901	1.46643	-0.468462	-1.16684	0.03545	0.162928	no
ENSMUSG00000006724.11	Cyp27b1	chr10:127048249-127053006	control	TBI	NOTEST	0.0578867	0.0614705	0.0866615	0	1	1	no
ENSMUSG00000006728.11	Cdk4	chr10:127063533-127070261	control	TBI	OK	38.1383	51.4343	0.43149	1.07739	0.06335	0.249289	no
ENSMUSG00000006731.9	B4galnt1	chr10:127165155-127172340	control	TBI	OK	19.3657	17.6804	-0.131349	-0.627402	0.275	0.637705	no
ENSMUSG00000006732.13	Mettl1	chr10:127031003-127046365	control	TBI	OK	3.22709	5.01751	0.636735	1.84754	0.00105	0.00948725	yes
ENSMUSG00000006736.8	Tspan31	chr10:127063533-127070261	control	TBI	OK	27.7301	30.2883	0.127307	0.460377	0.42655	0.801385	no
ENSMUSG00000006740.12	Kif5b	chr18:6201001-6242174	control	TBI	OK	109.582	127.557	0.219131	0.942927	0.08325	0.301223	no
ENSMUSG00000006763.11	Saal1	chr7:46686107-46710680	control	TBI	OK	2.55252	2.80064	0.133836	0.442302	0.4283	0.803236	no
ENSMUSG00000006764.8	Tph2	chr10:115078640-115185022	control	TBI	OK	0.563768	0.456948	-0.303071	-0.493183	0.3093	0.680686	no
ENSMUSG00000006777.7	Krt23	chr11:99477973-99493137	control	TBI	NOTEST	0.0973842	0.0818936	-0.249936	0	1	1	no
ENSMUSG00000006782.15	Cnp	chr11:100574903-100704271	control	TBI	OK	111.246	100.531	-0.146115	-0.470012	0.3603	0.738184	no
ENSMUSG00000006784.13	Ttc25	chr11:100545606-100572568	control	TBI	OK	0.559833	0.662535	0.243	0.367124	0.48435	0.849167	no
ENSMUSG00000006800.12	Sulf2	chr2:165992635-166155663	control	TBI	OK	27.7054	26.7975	-0.0480721	-0.150042	0.7794	0.983057	no
ENSMUSG00000006818.4	Sod2	chr17:13007838-13018119	control	TBI	OK	56.2045	56.0943	-0.00283028	-0.0150768	0.9797	0.996702	no
ENSMUSG00000006850.7	Tmco6	chr18:36735067-36744557	control	TBI	OK	3.85567	2.93847	-0.391918	-0.729135	0.20485	0.539404	no
ENSMUSG00000006906.9	Stambp	chr6:83543205-83572504	control	TBI	OK	5.84121	5.22574	-0.160631	-0.612266	0.28205	0.647062	no
ENSMUSG00000006920.13	Ezh1	chr11:101191114-101226463	control	TBI	OK	17.943	18.0011	0.00466853	0.016047	0.97445	0.995665	no
ENSMUSG00000006930.14	Hap1	chr11:100347326-100356128	control	TBI	OK	29.0192	29.5403	0.0256773	0.108281	0.84505	0.991173	no
ENSMUSG00000006931.14	P3h4	chr11:100408455-100414836	control	TBI	OK	3.29006	4.04824	0.299182	0.901525	0.0922	0.322903	no
ENSMUSG00000006932.15	Ctnnb1	chr9:120924454-121277197	control	TBI	OK	154.651	164.001	0.0846877	0.369307	0.4561	0.827202	no
ENSMUSG00000006941.4	Eif1b	chr9:120492605-120495327	control	TBI	OK	81.7134	92.9091	0.185247	0.921693	0.107	0.358437	no
ENSMUSG00000006948.6	Klk4	chr7:43881171-43885804	control	TBI	NOTEST	0	0.00920126	Inf	0	1	1	no
ENSMUSG00000006958.12	Chrd	chr16:20725157-20742384	control	TBI	OK	4.86032	5.71749	0.234329	0.944862	0.10445	0.352242	no
ENSMUSG00000006998.14	Psmd2	chr16:20651651-20663414	control	TBI	OK	69.2609	71.5348	0.0466028	0.237371	0.66275	0.952177	no
ENSMUSG00000007021.4	Syngr3	chr17:24685091-24689955	control	TBI	OK	51.0729	40.3083	-0.34148	-1.7225	0.00235	0.0186177	yes
ENSMUSG00000007029.15	Vars	chr17:35000986-35016322	control	TBI	OK	5.98311	7.69628	0.363266	0.722148	0.1899	0.515458	no
ENSMUSG00000007030.7	Vwa7	chr17:35016578-35028016	control	TBI	NOTEST	0.0539395	0.0913713	0.760399	0	1	1	no
ENSMUSG00000007033.4	Hspa1l	chr17:34972702-34981788	control	TBI	OK	0.63602	0.657667	0.0482861	0.070254	0.90275	0.992219	no
ENSMUSG00000007034.14	Slc44a4	chr17:34914465-34930436	control	TBI	NOTEST	0.0915217	0.148634	0.699577	0	1	1	no
ENSMUSG00000007035.14	Msh5	chr17:35028604-35046745	control	TBI	NOTEST	0.322783	0.227661	-0.503674	0	1	1	no
ENSMUSG00000007036.14	Abhd16a	chr17:35089262-35102987	control	TBI	OK	40.5774	36.8008	-0.140943	-0.512649	0.3783	0.75664	no
ENSMUSG00000007038.5	Neu1	chr17:34931252-34935953	control	TBI	OK	16.6691	17.1115	0.0377941	0.174376	0.7576	0.979727	no
ENSMUSG00000007039.11	Ddah2	chr17:35059034-35062095	control	TBI	OK	3.87356	6.7788	0.807371	2.16535	0.0001	0.00119381	yes
ENSMUSG00000007041.9	Clic1	chr17:35049965-35058749	control	TBI	OK	5.52755	24.1022	2.12445	7.28239	5e-05	0.000632065	yes
ENSMUSG00000007050.16	Lsm2	chr17:34981861-34985891	control	TBI	OK	4.50043	6.23524	0.470383	1.1334	0.046	0.19705	no
ENSMUSG00000007080.13	Pole	chr5:110286305-110337474	control	TBI	OK	0.385773	0.818777	1.08572	1.99069	0.00015	0.00171978	yes
ENSMUSG00000007097.13	Atp1a2	chr1:172261640-172319841	control	TBI	OK	149.962	136.062	-0.140325	-0.646673	0.23485	0.585241	no
ENSMUSG00000007107.6	Atp1a4	chr1:172223512-172258414	control	TBI	NOTEST	0.0122206	0.0146339	0.260001	0	1	1	no
ENSMUSG00000007122.10	Casq1	chr1:172209893-172219868	control	TBI	OK	0.34056	0.865131	1.34501	1.83707	0.00185	0.0152511	yes
ENSMUSG00000007207.9	Stx1a	chr5:135023481-135051100	control	TBI	OK	107.87	48.8173	-1.14383	-5.16678	5e-05	0.000632065	yes
ENSMUSG00000007209.3	Ceacam9	chr7:16721928-16726110	control	TBI	NOTEST	0.198887	0.0639948	-1.63592	0	1	1	no
ENSMUSG00000007216.5	Zfp775	chr6:48589444-48623227	control	TBI	OK	2.02089	2.36369	0.226046	0.251684	0.66545	0.952334	no
ENSMUSG00000007279.13	Scube2	chr7:109798675-109865679	control	TBI	OK	0.243021	0.387598	0.673481	1.04737	0.0337	0.156848	no
ENSMUSG00000007338.9	Mrpl49	chr19:6046575-6057751	control	TBI	OK	18.9471	18.8875	-0.00454566	-0.0181118	0.97445	0.995665	no
ENSMUSG00000007379.14	Dennd2c	chr3:103102603-103169769	control	TBI	OK	0.213123	0.333443	0.645753	1.1832	0.0297	0.142038	no
ENSMUSG00000007411.14	Mark3	chr12:111574509-111656227	control	TBI	OK	33.6002	33.3047	-0.0127472	-0.0663246	0.9068	0.992219	no
ENSMUSG00000007415.14	Gatad1	chr5:3571565-3680325	control	TBI	OK	76.9252	71.6171	-0.103151	-0.345499	0.5435	0.889221	no
ENSMUSG00000007440.10	Pcdha11	chr18:36930183-37841873	control	TBI	OK	1.27422	0.856541	-0.573022	-0.243681	0.79225	0.985844	no
ENSMUSG00000007457.3	2310003L06Rik	chr5:87908578-88008534	control	TBI	NOTEST	0	0.00646983	Inf	0	1	1	no
ENSMUSG00000007458.13	M6pr	chr6:122308719-122317680	control	TBI	OK	41.6677	46.3117	0.152447	0.791591	0.1655	0.474301	no
ENSMUSG00000007476.17	Lrrc8a	chr2:30236794-30344266	control	TBI	OK	10.227	18.4393	0.850408	3.09664	5e-05	0.000632065	yes
ENSMUSG00000007480.3	Mc5r	chr18:68337602-68339711	control	TBI	OK	0.311883	0.245479	-0.34541	-0.462481	0.41975	0.795275	no
ENSMUSG00000007564.13	Ppp2r1a	chr17:20945310-20965916	control	TBI	OK	150.675	134.517	-0.163645	-0.827469	0.12045	0.386415	no
ENSMUSG00000007570.14	Fance	chr17:28313529-28326568	control	TBI	OK	8.36338	11.9311	0.512573	1.30386	0.026	0.12846	no
ENSMUSG00000007589.8	Tinf2	chr14:55679082-55681817	control	TBI	OK	5.13925	6.11795	0.251488	0.9104	0.1103	0.366152	no
ENSMUSG00000007591.13	Tssk4	chr14:55650181-55652539	control	TBI	NOTEST	0.128338	0.136547	0.0894491	0	1	1	no
ENSMUSG00000007594.9	Hapln4	chr8:70083528-70090862	control	TBI	OK	11.7384	12.4735	0.0876307	0.414532	0.46195	0.83219	no
ENSMUSG00000007603.8	Dus3l	chr17:56764750-56770092	control	TBI	OK	13.1672	12.1346	-0.117814	-0.529621	0.3518	0.729692	no
ENSMUSG00000007610.14	Gtpbp3	chr8:71488102-71511769	control	TBI	OK	6.94423	6.0504	-0.198783	-0.560815	0.3288	0.703766	no
ENSMUSG00000007613.14	Tgfbr1	chr4:47353221-47414931	control	TBI	OK	8.96996	7.04666	-0.348162	-1.44367	0.0121	0.0706795	no
ENSMUSG00000007617.16	Homer1	chr13:93303756-93404129	control	TBI	OK	134.731	89.1438	-0.59587	-2.47461	5e-05	0.000632065	yes
ENSMUSG00000007646.12	Rad51c	chr11:87376644-87404954	control	TBI	OK	1.21939	1.51491	0.313076	0.607692	0.28535	0.65197	no
ENSMUSG00000007653.11	Gabrb2	chr11:42419756-42629028	control	TBI	OK	76.2154	54.3647	-0.487413	-2.30105	0.0001	0.00119381	yes
ENSMUSG00000007655.15	Cav1	chr6:17197750-17385604	control	TBI	OK	10.8287	18.6347	0.783133	1.21909	0.01585	0.0875255	no
ENSMUSG00000007656.12	Arpp19	chr9:75037613-75060313	control	TBI	OK	219.697	169.612	-0.373271	-1.38379	0.01305	0.0748778	no
ENSMUSG00000007659.17	Bcl2l1	chr2:152780667-152831728	control	TBI	OK	32.7805	37.3821	0.18951	0.780509	0.1599	0.464313	no
ENSMUSG00000007670.9	Khsrp	chr17:57021057-57031507	control	TBI	OK	8.36773	8.03931	-0.0577639	-0.26523	0.64325	0.943608	no
ENSMUSG00000007682.5	Dio2	chr12:90724553-90750693	control	TBI	OK	33.3603	9.45923	-1.81834	-9.18172	5e-05	0.000632065	yes
ENSMUSG00000007721.5	Ccdc124	chr8:70868226-70873490	control	TBI	OK	71.5136	57.9279	-0.30396	-1.46749	0.0107	0.0639889	no
ENSMUSG00000007739.9	Cct4	chr11:22990518-23003780	control	TBI	OK	52.2806	59.0177	0.174872	0.794962	0.1422	0.431137	no
ENSMUSG00000007777.8	0610009B22Rik	chr11:51685385-51688874	control	TBI	OK	17.6886	17.7078	0.00156261	0.00597783	0.9905	0.997425	no
ENSMUSG00000007783.9	Cpt1c	chr7:44959372-44974851	control	TBI	OK	20.7376	20.0597	-0.0479478	-0.23504	0.6769	0.957029	no
ENSMUSG00000007805.4	Twist2	chr1:91798527-91848028	control	TBI	OK	0.539102	0.3493	-0.62609	-0.79717	0.1636	0.471118	no
ENSMUSG00000007812.15	Zfp655	chr5:145231714-145247302	control	TBI	OK	14.1157	15.6884	0.152392	0.668269	0.22455	0.570287	no
ENSMUSG00000007815.12	Rhoa	chr9:108302957-108338273	control	TBI	OK	48.8204	57.6952	0.240968	1.0441	0.0625	0.247013	no
ENSMUSG00000007817.13	Zmiz1	chr14:25455736-25666743	control	TBI	OK	5.8661	8.20455	0.484023	0.966282	0.0289	0.139188	no
ENSMUSG00000007827.10	Ankrd26	chr6:118501307-118562226	control	TBI	OK	7.19323	5.88975	-0.288432	-0.875522	0.0421	0.184948	no
ENSMUSG00000007833.12	Aldh16a1	chr7:45140683-45160069	control	TBI	OK	3.00435	4.28753	0.513094	0.7237	0.3066	0.678056	no
ENSMUSG00000007836.6	Hnrnpa0	chr13:58125878-58128556	control	TBI	OK	30.3949	29.2571	-0.0550412	-0.277356	0.6243	0.93645	no
ENSMUSG00000007837.9	Prrg2	chr7:45053612-45078503	control	TBI	OK	2.8438	2.5982	-0.130306	-0.151497	0.77265	0.981429	no
ENSMUSG00000007850.15	Hnrnph1	chr11:50376989-50386528	control	TBI	OK	133.065	126.899	-0.0684577	-0.207663	0.6064	0.928708	no
ENSMUSG00000007867.8	Ift43	chr12:86082560-86162458	control	TBI	OK	5.07735	5.949	0.22857	0.635659	0.2711	0.633119	no
ENSMUSG00000007872.3	Id3	chr4:136143496-136145755	control	TBI	OK	14.2125	20.6347	0.537914	1.9698	0.00035	0.00367125	yes
ENSMUSG00000007877.2	Tcap	chr11:98383810-98384953	control	TBI	OK	2.75145	0.59095	-2.21908	-4.25074	5e-05	0.000632065	yes
ENSMUSG00000007880.15	Arid1a	chr4:133679007-133756769	control	TBI	OK	6.3497	5.60922	-0.17889	-0.621322	0.19265	0.520041	no
ENSMUSG00000007888.14	Crlf1	chr8:70493157-70504081	control	TBI	OK	1.06646	1.98377	0.89541	1.1813	0.03035	0.144172	no
ENSMUSG00000007891.14	Ctsd	chr7:142325836-142388038	control	TBI	OK	139.335	193.991	0.477428	2.47461	5e-05	0.000632065	yes
ENSMUSG00000007892.7	Rplp1	chr9:61913283-61914538	control	TBI	OK	444.502	519.251	0.224241	1.18165	0.03905	0.175381	no
ENSMUSG00000007907.4	Cabs1	chr5:87908578-88008534	control	TBI	NOTEST	0.00649001	0.00732154	0.173926	0	1	1	no
ENSMUSG00000007908.13	Hmgcll1	chr9:75775363-76136350	control	TBI	OK	5.94854	5.88576	-0.0153055	-0.0418891	0.93365	0.992607	no
ENSMUSG00000007944.7	Ttc9b	chr7:27653914-27656208	control	TBI	OK	81.3053	42.7452	-0.927587	-4.41902	5e-05	0.000632065	yes
ENSMUSG00000007946.10	Phox2a	chr7:101818312-101838076	control	TBI	OK	0.022192	0.304153	3.77669	0.825054	0.16085	0.465938	no
ENSMUSG00000007950.8	Abhd8	chr8:71456699-71463657	control	TBI	OK	79.4994	67.542	-0.235159	-1.23314	0.03255	0.1522	no
ENSMUSG00000007987.11	Ift22	chr5:136908149-136915404	control	TBI	OK	25.9375	20.5131	-0.338493	-1.05397	0.06095	0.242593	no
ENSMUSG00000007989.6	Fzd3	chr14:65201025-65262463	control	TBI	OK	30.9154	22.905	-0.43266	-2.23828	5e-05	0.000632065	yes
ENSMUSG00000008028.14	1700008O03Rik	chr7:44360042-44400187	control	TBI	OK	0.795602	0.870557	0.129892	0.0900939	0.89235	0.991725	no
ENSMUSG00000008035.11	Mid1ip1	chrX:10707175-10719690	control	TBI	OK	34.591	32.3383	-0.0971563	-0.271918	0.6358	0.940189	no
ENSMUSG00000008036.10	Ap2s1	chr7:16738409-16749294	control	TBI	OK	108.996	96.2046	-0.180098	-0.899144	0.1129	0.371875	no
ENSMUSG00000008090.13	Fgfrl1	chr5:108692381-108706924	control	TBI	OK	3.75678	8.92218	1.2479	3.11825	5e-05	0.000632065	yes
ENSMUSG00000008129.13	4930432K21Rik	chr8:84148024-84172590	control	TBI	OK	0.973301	0.941569	-0.0478183	-0.0738017	0.88245	0.991725	no
ENSMUSG00000008136.13	Fhl2	chr1:43123073-43196984	control	TBI	OK	24.713	21.2063	-0.220777	-1.00949	0.07565	0.281291	no
ENSMUSG00000008140.16	Emc10	chr7:44489936-44496529	control	TBI	OK	45.578	39.9842	-0.188906	-0.8631	0.11235	0.370895	no
ENSMUSG00000008153.10	Clstn3	chr6:124430758-124464794	control	TBI	OK	88.5293	62.0441	-0.512861	-2.57566	5e-05	0.000632065	yes
ENSMUSG00000008167.13	Fbxw9	chr8:85036914-85067124	control	TBI	OK	4.67504	4.73584	0.0186415	0.0215395	0.96745	0.995088	no
ENSMUSG00000008193.12	Spib	chr7:44525994-44532071	control	TBI	NOTEST	0.0296329	0.0702927	1.24618	0	1	1	no
ENSMUSG00000008200.13	Fnbp4	chr2:90745369-90781021	control	TBI	OK	19.7075	21.5017	0.125706	0.363382	0.5239	0.878193	no
ENSMUSG00000008206.14	Cers4	chr8:4493025-4531680	control	TBI	OK	12.136	11.4341	-0.0859482	-0.329384	0.54425	0.889511	no
ENSMUSG00000008226.13	Scrn3	chr2:73271924-73337818	control	TBI	OK	14.0801	14.4314	0.0355446	0.0945814	0.86555	0.991589	no
ENSMUSG00000008301.10	Phax	chr18:56509686-56587712	control	TBI	OK	32.5516	33.8413	0.0560548	0.194512	0.7378	0.973566	no
ENSMUSG00000008305.17	Tle1	chr4:72117141-72200919	control	TBI	OK	20.5606	19.0456	-0.110425	-0.398497	0.47255	0.840583	no
ENSMUSG00000008307.10	1700109H08Rik	chr5:3571565-3680325	control	TBI	OK	1.67937	2.18813	0.381777	0.166826	0.58325	0.914006	no
ENSMUSG00000008318.8	Relt	chr7:100845847-100863446	control	TBI	OK	5.00722	7.9449	0.666021	1.69861	0.00105	0.00948725	yes
ENSMUSG00000008333.11	Snrpb2	chr2:143063038-143072853	control	TBI	OK	25.688	24.9431	-0.04245	-0.14442	0.8036	0.987353	no
ENSMUSG00000008348.9	Ubc	chr5:125385964-125390554	control	TBI	OK	71.1573	75.3202	0.0820256	0.429361	0.45065	0.822853	no
ENSMUSG00000008373.15	Prpf31	chr7:3629984-3644887	control	TBI	OK	25.6223	28.2022	0.138407	0.530549	0.35455	0.732136	no
ENSMUSG00000008384.8	Sertad1	chr7:27486909-27490316	control	TBI	OK	7.19752	13.0193	0.855082	3.11066	5e-05	0.000632065	yes
ENSMUSG00000008393.8	Carhsp1	chr16:8658586-8672153	control	TBI	OK	14.2917	19.5767	0.453961	2.17633	0.00015	0.00171978	yes
ENSMUSG00000008398.13	Elk3	chr10:93247413-93311135	control	TBI	OK	2.09625	3.92381	0.904447	2.87006	5e-05	0.000632065	yes
ENSMUSG00000008429.7	Herpud2	chr9:25108129-25151781	control	TBI	OK	8.99901	8.66519	-0.054535	-0.238699	0.6764	0.956606	no
ENSMUSG00000008435.14	Rdh13	chr7:4424769-4445649	control	TBI	OK	6.37935	6.57626	0.0438586	0.115673	0.81935	0.989217	no
ENSMUSG00000008438.3	Adam21	chr12:81558583-81568474	control	TBI	OK	0.30877	0.371842	0.268156	0.534934	0.3541	0.731365	no
ENSMUSG00000008450.7	Nutf2	chr8:105860633-105880402	control	TBI	OK	11.4162	11.7607	0.0428917	0.184897	0.7436	0.975037	no
ENSMUSG00000008461.5	Fut1	chr7:45617605-45621059	control	TBI	NOTEST	0.00905316	0.0711575	2.97452	0	1	1	no
ENSMUSG00000008475.12	Arpc5	chr1:152766541-152775597	control	TBI	OK	57.0502	67.0484	0.232971	1.17532	0.03995	0.178416	no
ENSMUSG00000008482.8	Rnf151	chr17:24715838-24718057	control	TBI	NOTEST	0	0.0560171	Inf	0	1	1	no
ENSMUSG00000008489.17	Elavl2	chr4:91250762-91400785	control	TBI	OK	40.332	34.3142	-0.233116	-0.586967	0.29015	0.657432	no
ENSMUSG00000008496.17	Pou2f2	chr7:25087343-25159922	control	TBI	OK	0.754956	0.755326	0.000706501	0.000733665	0.9987	0.999485	no
ENSMUSG00000008540.10	Mgst1	chr6:138140315-138156755	control	TBI	OK	5.9953	16.4141	1.45304	4.14362	5e-05	0.000632065	yes
ENSMUSG00000008575.16	Nfib	chr4:82290172-82705750	control	TBI	OK	22.9903	20.0391	-0.198209	-0.553704	0.18645	0.510373	no
ENSMUSG00000008590.4	Htr3b	chr9:48935007-48964990	control	TBI	NOTEST	0.00487082	0.0171429	1.81537	0	1	1	no
ENSMUSG00000008601.11	Rab25	chr3:88542028-88548300	control	TBI	NOTEST	0.0205958	0.0361732	0.812569	0	1	1	no
ENSMUSG00000008604.10	Ubqln4	chr3:88553757-88569725	control	TBI	OK	30.8372	22.6073	-0.447884	-1.83473	0.0002	0.00223665	yes
ENSMUSG00000008658.14	Rbfox1	chr16:6809221-7412479	control	TBI	OK	144.785	103.496	-0.484332	-2.06599	0.0002	0.00223665	yes
ENSMUSG00000008668.13	Rps18	chr17:33951998-33966984	control	TBI	OK	179.834	254.907	0.503303	2.12658	0.0002	0.00223665	yes
ENSMUSG00000008682.12	Rpl10	chrX:74270811-74273135	control	TBI	OK	190.963	236.905	0.311013	1.62193	0.0052	0.0360266	yes
ENSMUSG00000008683.15	Rps15a	chr7:118104377-118116186	control	TBI	OK	101.944	148.176	0.539534	1.53617	0.0081	0.0513502	no
ENSMUSG00000008690.14	Ncaph2	chr15:89355718-89377039	control	TBI	OK	25.2863	24.8949	-0.0225084	-0.0820803	0.8665	0.991589	no
ENSMUSG00000008730.16	Hipk1	chr3:103739365-103791563	control	TBI	OK	21.0619	25.0701	0.251334	1.00432	0.04615	0.197552	no
ENSMUSG00000008734.8	Gprc5b	chr7:118740225-118995211	control	TBI	OK	24.4411	20.7658	-0.235099	-0.917822	0.1096	0.364525	no
ENSMUSG00000008763.15	Man1a2	chr3:100562207-100685503	control	TBI	OK	60.6424	52.4212	-0.210177	-0.50377	0.36995	0.748799	no
ENSMUSG00000008789.9	Ceacam5	chr7:17713251-17761121	control	TBI	NOTEST	0	0	0	0	1	1	no
ENSMUSG00000008813.11	Tppp2	chr14:51918424-51920699	control	TBI	NOTEST	0	0.0223404	Inf	0	1	1	no
ENSMUSG00000008822.14	Acyp1	chr12:85272397-85288438	control	TBI	OK	20.5592	18.5422	-0.148971	-0.539043	0.33845	0.714152	no
ENSMUSG00000008843.4	Cldn13	chr5:134914248-134915526	control	TBI	NOTEST	0.0097113	0	-Inf	0	1	1	no
ENSMUSG00000008845.8	Cd163	chr6:124304655-124330527	control	TBI	OK	0.748988	0.968476	0.370774	1.00713	0.0798	0.292396	no
ENSMUSG00000008855.16	Hdac5	chr11:102194431-102230166	control	TBI	OK	32.9144	22.7986	-0.529773	-1.52279	0.0061	0.0410268	yes
ENSMUSG00000008859.7	Rala	chr13:17880574-17944239	control	TBI	OK	34.6244	33.0326	-0.0678983	-0.346492	0.54205	0.888272	no
ENSMUSG00000008874.3	Clec3a	chr8:114418085-114425846	control	TBI	NOTEST	0	0	0	0	1	1	no
ENSMUSG00000008892.10	Vdac3	chr8:22577074-22593813	control	TBI	OK	79.0325	76.9083	-0.0393071	-0.203895	0.71735	0.967456	no
ENSMUSG00000008932.9	Slc1a7	chr4:107968331-108013532	control	TBI	NOTEST	0.0166646	0.0157373	-0.0825948	0	1	1	no
ENSMUSG00000008958.13	Vps72	chr3:95111021-95123051	control	TBI	OK	11.7532	12.183	0.0518202	0.194818	0.72575	0.969611	no
ENSMUSG00000008976.15	Gabpa	chr16:84827865-84863779	control	TBI	OK	12.4713	14.2519	0.192536	0.535	0.32315	0.69659	no
ENSMUSG00000008999.7	Bmp7	chr2:172868011-172940321	control	TBI	OK	1.8262	2.4709	0.436192	1.48774	0.00935	0.0575554	no
ENSMUSG00000009013.5	Dynll1	chr5:115297109-115300999	control	TBI	OK	342.481	315.827	-0.116891	-0.532109	0.3527	0.730545	no
ENSMUSG00000009030.13	Pdcl	chr2:37350073-37359332	control	TBI	OK	16.8431	15.3079	-0.137889	-0.438426	0.44545	0.819245	no
ENSMUSG00000009035.12	Tmem184b	chr15:79360683-79403303	control	TBI	OK	6.81985	7.38212	0.114296	0.498063	0.3792	0.757488	no
ENSMUSG00000009047.3	Gm5965	chr16:88777895-88778528	control	TBI	NOTEST	0	0	0	0	1	1	no
ENSMUSG00000009070.13	Rsph14	chr10:74957476-75032586	control	TBI	NOTEST	0.14486	0.238485	0.719243	0	1	1	no
ENSMUSG00000009073.15	Nf2	chr11:4765844-4849536	control	TBI	OK	22.8842	25.7894	0.172422	0.673484	0.21075	0.549111	no
ENSMUSG00000009075.2	Cabp7	chr11:4704677-4746778	control	TBI	OK	14.1413	20.342	0.524548	2.33967	0.0001	0.00119381	yes
ENSMUSG00000009076.9	Zmat5	chr11:4704677-4746778	control	TBI	OK	5.06709	4.84013	-0.0661112	-0.0679566	0.90035	0.992175	no
ENSMUSG00000009079.15	Ewsr1	chr11:5069688-5106093	control	TBI	OK	120.081	125.486	0.0635208	0.282758	0.61105	0.931126	no
ENSMUSG00000009090.16	Ap1b1	chr11:4986823-5042791	control	TBI	OK	47.449	55.0716	0.214933	0.490155	0.36785	0.745734	no
ENSMUSG00000009092.4	Derl3	chr10:75893397-75895941	control	TBI	OK	0.663222	0.773909	0.222671	0.433221	0.4533	0.825023	no
ENSMUSG00000009093.7	Gstt4	chr10:75814942-75822543	control	TBI	NOTEST	0	0.0390476	Inf	0	1	1	no
ENSMUSG00000009097.9	Tbx1	chr16:18581712-18586969	control	TBI	OK	0.438711	0.503762	0.199472	0.37155	0.52135	0.87692	no
ENSMUSG00000009108.14	Gnat2	chr3:108092788-108101432	control	TBI	NOTEST	0.185463	0.184765	-0.00543837	0	1	1	no
ENSMUSG00000009112.3	Bcl2l13	chr6:120836211-120916853	control	TBI	OK	12.2014	11.311	-0.109326	-0.138597	0.80065	0.987353	no
ENSMUSG00000009114.16	2610028H24Rik	chr10:76449080-76515856	control	TBI	NOTEST	0.00773326	0.0147234	0.928959	0	1	1	no
ENSMUSG00000009115.5	Spatc1l	chr10:76562271-76570532	control	TBI	NOTEST	0.00862494	0	-Inf	0	1	1	no
ENSMUSG00000009145.5	Dqx1	chr6:83057843-83067318	control	TBI	NOTEST	0.070708	0.123222	0.801314	0	1	1	no
ENSMUSG00000009185.2	Ccl8	chr11:82115184-82116799	control	TBI	OK	0.297056	0.665773	1.1643	1.03174	0.0752	0.280327	no
ENSMUSG00000009207.14	Lnp	chr2:74520290-74584544	control	TBI	OK	33.3722	25.1282	-0.409335	-1.58455	0.0022	0.0175678	yes
ENSMUSG00000009210.9	Prr29	chr11:106365471-106377558	control	TBI	NOTEST	0.14474	0.166133	0.198874	0	1	1	no
ENSMUSG00000009214.8	Tmem8c	chr2:27061635-27072179	control	TBI	NOTEST	0.11591	0.0831137	-0.479849	0	1	1	no
ENSMUSG00000009216.7	Fam163b	chr2:27110379-27142491	control	TBI	OK	4.76195	3.01175	-0.660951	-2.47367	5e-05	0.000632065	yes
ENSMUSG00000009246.13	Trpm5	chr7:143069152-143094642	control	TBI	NOTEST	0.256601	0.221904	-0.209591	0	1	1	no
ENSMUSG00000009248.5	Ascl2	chr7:142966821-142969264	control	TBI	NOTEST	0.0760781	0.216758	1.51053	0	1	1	no
ENSMUSG00000009281.5	Rarres2	chr6:48554795-48572789	control	TBI	OK	4.72755	6.15631	0.380972	0.838798	0.14505	0.43659	no
ENSMUSG00000009291.11	Pttg1ip	chr10:77581719-77598732	control	TBI	OK	20.3633	30.158	0.566572	2.31766	5e-05	0.000632065	yes
ENSMUSG00000009292.16	Trpm2	chr10:77907721-77970563	control	TBI	OK	7.82469	7.00284	-0.160093	-0.430921	0.43865	0.813081	no
ENSMUSG00000009293.16	Ube2g2	chr10:77606096-77645993	control	TBI	OK	14.0657	18.0443	0.359363	0.826976	0.12045	0.386415	no
ENSMUSG00000009350.12	Mpo	chr11:87793580-87804413	control	TBI	NOTEST	0.0447725	0.0303941	-0.558821	0	1	1	no
ENSMUSG00000009356.11	Lpo	chr11:87806427-87828289	control	TBI	OK	0.293082	1.08148	1.88363	1.66428	0.0025	0.0196512	yes
ENSMUSG00000009376.14	Met	chr6:17463799-17573980	control	TBI	OK	3.7811	4.773	0.336089	1.10662	0.0241	0.120981	no
ENSMUSG00000009378.3	Slc16a12	chr19:34668402-34747289	control	TBI	OK	1.14282	1.21704	0.0907797	0.276566	0.62795	0.937802	no
ENSMUSG00000009394.12	Syn2	chr6:115134901-115282006	control	TBI	OK	101.555	98.763	-0.0402193	-0.203496	0.72265	0.969023	no
ENSMUSG00000009406.12	Elk1	chrX:20933394-20986737	control	TBI	OK	10.9665	17.3982	0.665836	2.98624	5e-05	0.000632065	yes
ENSMUSG00000009418.14	Nav1	chr1:135434579-135688105	control	TBI	OK	5.0025	4.56614	-0.131674	-0.364069	0.46895	0.83836	no
ENSMUSG00000009470.15	Tnpo1	chr13:98839018-98926384	control	TBI	OK	18.967	23.2819	0.295717	1.2645	0.0208	0.108256	no
ENSMUSG00000009471.3	Myod1	chr7:46376473-46379092	control	TBI	NOTEST	0.0481273	0.0229945	-1.06557	0	1	1	no
ENSMUSG00000009487.9	Otog	chr7:46240986-46311434	control	TBI	NOTEST	0.00430024	0.00395952	-0.11909	0	1	1	no
ENSMUSG00000009535.12	Rnmt	chr18:68300354-68324852	control	TBI	OK	28.4301	24.5586	-0.211195	-0.742156	0.18075	0.499639	no
ENSMUSG00000009545.13	Kcnq1	chr7:143106361-143427042	control	TBI	OK	0.184512	0.484388	1.39245	0.25211	0.12625	0.3982	no
ENSMUSG00000009549.13	Srp14	chr2:118475849-118479711	control	TBI	OK	68.6097	73.9012	0.107186	0.513308	0.36775	0.745689	no
ENSMUSG00000009551.2	6330409D20Rik	chr2:32721054-32755512	control	TBI	OK	0.865439	0.726615	-0.252243	-0.241269	0.6797	0.958363	no
ENSMUSG00000009555.15	Cdk9	chr2:32705783-32713076	control	TBI	OK	26.0644	25.4365	-0.0351819	-0.149372	0.7867	0.984192	no
ENSMUSG00000009563.15	Tor2a	chr2:32757025-32775633	control	TBI	OK	10.44	10.1954	-0.0342011	-0.110084	0.8345	0.990774	no
ENSMUSG00000009566.11	Fpgs	chr2:32646594-32704145	control	TBI	OK	1.93044	4.04253	1.06633	1.6732	0.0009	0.0083088	yes
ENSMUSG00000009569.13	Mkl2	chr16:13256480-13417529	control	TBI	OK	31.3345	25.1114	-0.319412	-1.20336	0.0106	0.0635501	no
ENSMUSG00000009575.13	Cbx5	chr15:103191543-103239816	control	TBI	OK	83.7656	78.4602	-0.0943967	-0.262662	0.59335	0.920681	no
ENSMUSG00000009580.14	Odam	chr5:87885028-87894174	control	TBI	NOTEST	0	0.0141482	Inf	0	1	1	no
ENSMUSG00000009585.16	Apobec3	chr15:79891658-79971119	control	TBI	OK	1.54952	5.12051	1.72447	1.8376	0.00075	0.00708494	yes
ENSMUSG00000009588.9	St6galnac1	chr11:116765024-116775507	control	TBI	NOTEST	0.00939872	0.021333	1.18255	0	1	1	no
ENSMUSG00000009596.8	Taf7l	chrX:134460117-134476490	control	TBI	NOTEST	0.087233	0.149529	0.777484	0	1	1	no
ENSMUSG00000009614.15	Sardh	chr2:27188392-27248337	control	TBI	OK	2.05555	2.78096	0.436061	0.699109	0.1644	0.472424	no
ENSMUSG00000009621.17	Vav2	chr2:27262103-27427033	control	TBI	OK	1.71058	2.59582	0.601706	1.23238	0.00865	0.0541717	no
ENSMUSG00000009628.13	Tex15	chr8:33516737-33585582	control	TBI	OK	0.533397	0.787767	0.562561	1.03184	0.05995	0.240064	no
ENSMUSG00000009630.9	Ppp2cb	chr8:33599620-33641976	control	TBI	OK	52.068	46.4104	-0.165948	-0.760668	0.18625	0.510045	no
ENSMUSG00000009633.3	G0s2	chr1:193203037-193343878	control	TBI	OK	3.92954	4.45168	0.179992	0.209887	0.7133	0.966284	no
ENSMUSG00000009640.10	Dmap1	chr4:117674680-117682273	control	TBI	OK	14.4254	15.0489	0.0610506	0.23663	0.6708	0.954268	no
ENSMUSG00000009646.12	Pla2g12b	chr10:59403659-59421976	control	TBI	NOTEST	0.0138342	0	-Inf	0	1	1	no
ENSMUSG00000009647.12	Mcu	chr10:59446983-59616692	control	TBI	OK	10.5594	9.60224	-0.137081	-0.593617	0.2953	0.664451	no
ENSMUSG00000009654.4	Oit3	chr10:59422957-59441778	control	TBI	NOTEST	0.047727	0.204616	2.10004	0	1	1	no
ENSMUSG00000009670.10	Tex11	chrX:100838647-101059667	control	TBI	NOTEST	0.0403327	0.0494268	0.293345	0	1	1	no
ENSMUSG00000009681.9	Bcr	chr10:75060895-75184923	control	TBI	OK	16.0036	17.9708	0.167259	0.862693	0.1282	0.402027	no
ENSMUSG00000009687.13	Fxyd5	chr7:31032721-31042481	control	TBI	OK	7.4713	30.1671	2.01354	5.85899	5e-05	0.000632065	yes
ENSMUSG00000009731.4	Kcnd1	chrX:7822288-7838280	control	TBI	OK	0.650586	0.595563	-0.127486	-0.175019	0.72315	0.969023	no
ENSMUSG00000009733.8	Tfcp2	chr15:100502798-100552008	control	TBI	OK	6.75475	6.76703	0.00262	0.0113081	0.9851	0.997064	no
ENSMUSG00000009734.16	Pou6f2	chr13:18121100-18382041	control	TBI	OK	0.362826	0.323088	-0.167351	-0.203314	0.6561	0.949192	no
ENSMUSG00000009739.15	Pou6f1	chr15:100575317-100599984	control	TBI	OK	20.307	15.7018	-0.371054	-1.23416	0.0287	0.138434	no
ENSMUSG00000009741.13	Ubp1	chr9:113930933-114046191	control	TBI	OK	19.4652	19.5723	0.00791312	0.0300926	0.95965	0.994481	no
ENSMUSG00000009772.14	Nuak2	chr1:132316125-132333488	control	TBI	OK	0.320511	1.00944	1.65511	2.69309	5e-05	0.000632065	yes
ENSMUSG00000009828.14	Ick	chr9:78109191-78172107	control	TBI	OK	7.52068	7.99105	0.0875226	0.323574	0.554	0.896173	no
ENSMUSG00000009863.13	Sdhb	chr4:140961202-140979193	control	TBI	OK	94.67	80.9912	-0.225142	-1.1473	0.0439	0.19023	no
ENSMUSG00000009876.12	Cox4i2	chr2:152754172-152765037	control	TBI	OK	1.02752	1.55477	0.597541	1.0857	0.0549	0.224645	no
ENSMUSG00000009894.14	Snap47	chr11:59407133-59458567	control	TBI	OK	150.36	128.441	-0.227318	-1.05399	0.0586	0.236093	no
ENSMUSG00000009900.7	Wnt3a	chr11:59248032-59290752	control	TBI	NOTEST	0.0241651	0.00758351	-1.67199	0	1	1	no
ENSMUSG00000009905.5	Kdsr	chr1:106720458-106759727	control	TBI	OK	8.28999	9.00323	0.119072	0.505816	0.342	0.71823	no
ENSMUSG00000009907.16	Vps4b	chr1:106764070-106796728	control	TBI	OK	26.529	27.8183	0.068463	0.196534	0.71285	0.966284	no
ENSMUSG00000009927.8	Rps25	chr9:44407713-44418003	control	TBI	OK	209.868	255.21	0.282201	1.4526	0.01	0.0607731	no
ENSMUSG00000009941.9	Nxf2	chrX:134944525-134964754	control	TBI	NOTEST	0.0440091	0.0449511	0.0305515	0	1	1	no
ENSMUSG00000009995.16	Taz	chrX:74273216-74290151	control	TBI	OK	15.6614	15.7629	0.00932404	0.0344056	0.95345	0.993662	no
ENSMUSG00000010021.12	Kif19a	chr11:114765387-114790739	control	TBI	OK	1.39038	1.31385	-0.0816857	-0.128005	0.7893	0.984872	no
ENSMUSG00000010025.17	Aldh3a2	chr11:61223416-61267464	control	TBI	OK	17.8847	17.6751	-0.0170034	-0.0672701	0.8988	0.992137	no
ENSMUSG00000010044.11	Zmynd10	chr9:107547297-107551319	control	TBI	OK	0.935036	0.972219	0.0562595	0.0918056	0.8655	0.991589	no
ENSMUSG00000010045.2	Tmem115	chr9:107533944-107538673	control	TBI	OK	13.7422	14.1065	0.0377433	0.170805	0.7598	0.9802	no
ENSMUSG00000010047.11	Hyal2	chr9:107551554-107572779	control	TBI	OK	3.63815	6.88555	0.920367	1.02375	0.03215	0.150884	no
ENSMUSG00000010048.9	Ifrd2	chr9:107587641-107593385	control	TBI	OK	3.4394	4.98441	0.535268	1.15697	0.04105	0.181756	no
ENSMUSG00000010051.14	Hyal1	chr9:107575819-107587425	control	TBI	OK	1.91541	2.8913	0.594063	1.42482	0.0166	0.0908529	no
ENSMUSG00000010054.4	Tusc2	chr9:107551554-107572779	control	TBI	OK	49.3763	38.3391	-0.365003	-1.42854	0.00755	0.0486055	yes
ENSMUSG00000010057.7	Nprl2	chr9:107542225-107545706	control	TBI	OK	19.5635	18.0316	-0.117635	-0.486211	0.38055	0.758618	no
ENSMUSG00000010064.14	Slc38a3	chr9:107650633-107669530	control	TBI	OK	16.1324	13.5524	-0.251408	-1.00414	0.06775	0.26138	no
ENSMUSG00000010066.14	Cacna2d2	chr9:107399611-107529343	control	TBI	OK	5.20409	4.84485	-0.103193	-0.305429	0.545	0.889976	no
ENSMUSG00000010067.12	Rassf1	chr9:107551554-107572779	control	TBI	OK	3.20917	5.07285	0.660598	0.667412	0.1452	0.436835	no
ENSMUSG00000010080.14	Epn3	chr11:94489598-94499974	control	TBI	OK	0.615924	1.13708	0.884506	1.30976	0.0145	0.0814601	no
ENSMUSG00000010086.16	Rnf112	chr11:61448441-61454131	control	TBI	OK	65.7822	51.2664	-0.359684	-1.64622	0.0036	0.026601	yes
ENSMUSG00000010095.12	Slc3a2	chr19:8706881-8723369	control	TBI	OK	30.9875	49.2212	0.667593	3.42326	5e-05	0.000632065	yes
ENSMUSG00000010097.12	Nxf1	chr19:8757072-8772475	control	TBI	OK	53.2307	50.2758	-0.082395	-0.27605	0.6335	0.93956	no
ENSMUSG00000010110.16	Stx5a	chr19:8741412-8756069	control	TBI	OK	24.5375	25.8692	0.0762471	0.292806	0.60005	0.923946	no
ENSMUSG00000010122.13	Slc47a1	chr11:61343400-61378345	control	TBI	OK	1.03275	0.563233	-0.874684	-1.48587	0.00845	0.0532685	no
ENSMUSG00000010136.13	Pifo	chr3:105996956-106032814	control	TBI	OK	0.467121	0.816988	0.806517	0.868467	0.14015	0.426682	no
ENSMUSG00000010142.11	Tnfrsf13b	chr11:61126754-61149372	control	TBI	OK	0.754397	0.993246	0.396828	0.442891	0.37045	0.749255	no
ENSMUSG00000010154.6	Spire2	chr8:119910359-124345724	control	TBI	OK	5.12739	5.51154	0.10423	0.0302555	0.95345	0.993662	no
ENSMUSG00000010175.12	Prox1	chr1:190118034-190217276	control	TBI	OK	2.85387	3.94524	0.467195	1.76773	0.0022	0.0175678	yes
ENSMUSG00000010205.10	Raver1	chr9:21074167-21128393	control	TBI	OK	2.66969	3.0387	0.186782	0.531182	0.3531	0.730722	no
ENSMUSG00000010277.7	2610507B11Rik	chr11:78261751-78290623	control	TBI	OK	46.6746	48.0022	0.0404603	0.162579	0.7149	0.966334	no
ENSMUSG00000010290.7	AI597479	chr1:43098709-43115947	control	TBI	OK	12.1319	11.4083	-0.0887245	-0.419779	0.46445	0.834254	no
ENSMUSG00000010307.5	Tmem86a	chr7:47050639-47054776	control	TBI	OK	4.17095	4.48187	0.103727	0.3544	0.52935	0.880836	no
ENSMUSG00000010311.14	Optc	chr1:133897198-133921414	control	TBI	NOTEST	0.256146	0.225386	-0.184571	0	1	1	no
ENSMUSG00000010342.15	Tex14	chr11:87405064-87555823	control	TBI	HIDATA	0	0	0	0	1	1	no
ENSMUSG00000010358.12	Ifi35	chr11:101448406-101458698	control	TBI	OK	1.87861	3.69518	0.975976	2.52027	5e-05	0.000632065	yes
ENSMUSG00000010362.8	Rdm1	chr11:101627194-101636100	control	TBI	OK	2.11286	1.35806	-0.637652	-1.17331	0.02945	0.141231	no
ENSMUSG00000010376.13	Nedd8	chr14:55662264-55671906	control	TBI	OK	108.851	101.282	-0.103975	-0.496832	0.3863	0.763842	no
ENSMUSG00000010392.8	Gosr1	chr11:76726601-76763579	control	TBI	OK	29.3674	32.655	0.153091	0.325596	0.56685	0.904512	no
ENSMUSG00000010406.10	Mrpl52	chr14:54426908-54429756	control	TBI	OK	28.712	39.3476	0.454622	1.57714	0.0058	0.0393136	yes
ENSMUSG00000010435.6	Spaca7	chr8:12554269-12600738	control	TBI	NOTEST	0	0	0	0	1	1	no
ENSMUSG00000010453.11	Kansl3	chr1:36335729-36369181	control	TBI	OK	10.5229	11.0975	0.0767105	0.292038	0.5816	0.912905	no
ENSMUSG00000010461.13	Eya4	chr10:23104167-23349895	control	TBI	OK	1.57182	1.19512	-0.395274	-1.2101	0.03505	0.161674	no
ENSMUSG00000010476.12	Ebf3	chr7:137193672-137314445	control	TBI	OK	0.261678	0.482396	0.882428	1.92516	0.00115	0.0102454	yes
ENSMUSG00000010492.10	Uckl1os	chr2:181569148-181655660	control	TBI	OK	1.39246	1.32814	-0.0682298	-0.0354867	0.92525	0.992481	no
ENSMUSG00000010505.14	Myt1	chr2:181763331-181827797	control	TBI	OK	3.86955	4.38756	0.18125	0.43405	0.4172	0.793087	no
ENSMUSG00000010517.7	Faf1	chr4:109676587-109963960	control	TBI	OK	13.89	14.775	0.0891107	0.326513	0.5604	0.900203	no
ENSMUSG00000010529.5	Gm266	chr12:111484610-111485823	control	TBI	OK	1.41973	1.46277	0.0430828	0.0973174	0.8671	0.991589	no
ENSMUSG00000010538.13	Tsacc	chr3:88242873-88296999	control	TBI	OK	1.31538	1.23932	-0.0859207	-0.136762	0.805	0.987353	no
ENSMUSG00000010554.13	Mettl16	chr11:74770829-74828525	control	TBI	OK	10.3485	11.3064	0.127711	0.296854	0.58315	0.914006	no
ENSMUSG00000010592.8	Dazl	chr17:50279393-50293599	control	TBI	OK	2.02552	1.60983	-0.331385	-1.03344	0.06855	0.263297	no
ENSMUSG00000010601.12	Apol7a	chr15:77388220-77399110	control	TBI	OK	0.348325	0.280079	-0.314601	-0.316816	0.52635	0.878676	no
ENSMUSG00000010607.8	Pigyl	chr9:22156845-22158358	control	TBI	OK	18.0831	16.9921	-0.0897803	-0.327823	0.56505	0.903182	no
ENSMUSG00000010608.14	Rbm25	chr12:83631235-83683123	control	TBI	OK	62.2866	61.5297	-0.0176389	-0.0618764	0.90345	0.992219	no
ENSMUSG00000010609.14	Psen2	chr1:180227003-180274963	control	TBI	OK	6.8591	7.5676	0.141818	0.477946	0.3922	0.770126	no
ENSMUSG00000010651.4	Acaa1b	chr9:119102477-119157093	control	TBI	NOTEST	0.167572	0.275282	0.716126	0	1	1	no
ENSMUSG00000010660.2	Plcd1	chr9:119071526-119093496	control	TBI	OK	2.43686	3.08447	0.339998	1.15235	0.04605	0.19722	no
ENSMUSG00000010663.4	Fads1	chr19:10182887-10196870	control	TBI	OK	34.423	27.8193	-0.307287	-1.58895	0.00605	0.0407623	yes
ENSMUSG00000010721.14	Lmbr1	chr5:29229801-29378390	control	TBI	OK	13.9728	13.2321	-0.0785709	-0.327107	0.5669	0.904512	no
ENSMUSG00000010751.13	Tnfrsf22	chr7:143634805-143649661	control	TBI	OK	5.0469	5.27804	0.0646037	0.205188	0.708	0.965138	no
ENSMUSG00000010755.15	Cars	chr7:143557229-143600090	control	TBI	OK	16.0432	17.6056	0.134074	0.500048	0.34915	0.727037	no
ENSMUSG00000010760.4	Phlda2	chr7:143501544-143502541	control	TBI	NOTEST	0	0.034068	Inf	0	1	1	no
ENSMUSG00000010796.10	Asz1	chr6:18050963-18109061	control	TBI	NOTEST	0	0	0	0	1	1	no
ENSMUSG00000010797.6	Wnt2	chr6:17988939-18030585	control	TBI	OK	2.23812	1.78293	-0.328037	-0.972814	0.08795	0.313303	no
ENSMUSG00000010803.11	Gabra1	chr11:42130938-42182930	control	TBI	OK	155.356	87.9161	-0.821377	-3.2012	5e-05	0.000632065	yes
ENSMUSG00000010825.16	Grid2ip	chr5:143357337-143403748	control	TBI	OK	0.177953	0.368206	1.04902	1.07117	0.05035	0.210353	no
ENSMUSG00000010830.7	Kdelr3	chr15:79516407-79546741	control	TBI	OK	0.445301	0.930361	1.06301	0.341475	0.62665	0.937252	no
ENSMUSG00000010841.12	1700006E09Rik	chr11:101971142-101992264	control	TBI	NOTEST	0	0	0	0	1	1	no
ENSMUSG00000010911.11	Apip	chr2:103073674-103092644	control	TBI	OK	10.5913	12.4216	0.229965	0.62411	0.2668	0.627372	no
ENSMUSG00000010914.9	Pdhx	chr2:103021074-103073513	control	TBI	OK	30.2153	28.2922	-0.094876	-0.3496	0.53905	0.886644	no
ENSMUSG00000010936.10	Vac14	chr8:110618637-110720396	control	TBI	OK	5.00296	5.74595	0.199763	0.813638	0.15585	0.45735	no
ENSMUSG00000011008.12	Mcoln2	chr3:146149832-146195513	control	TBI	NOTEST	0.0182938	0.287519	3.97423	0	1	1	no
ENSMUSG00000011034.6	Slc5a1	chr5:33104218-33162870	control	TBI	NOTEST	0.00218646	0.0755799	5.11133	0	1	1	no
ENSMUSG00000011052.6	1700049J03Rik	chr17:26554253-26656931	control	TBI	NOTEST	0.0362426	0	-Inf	0	1	1	no
ENSMUSG00000011096.15	Akt1s1	chr7:44840900-44855421	control	TBI	OK	21.1242	22.4319	0.0866525	0.262902	0.622	0.936014	no
ENSMUSG00000011114.16	Tbrg1	chr9:37649181-37657312	control	TBI	OK	30.1433	32.7621	0.120187	0.57464	0.31345	0.685349	no
ENSMUSG00000011118.3	Panx3	chr9:37659901-37669222	control	TBI	NOTEST	0	0.00806688	Inf	0	1	1	no
ENSMUSG00000011148.12	Adssl1	chr12:112620044-112641354	control	TBI	OK	8.06406	11.2143	0.475763	1.94031	0.00055	0.00543484	yes
ENSMUSG00000011154.15	1700026D08Rik	chr7:83774100-83794880	control	TBI	OK	0.536673	0.548091	0.0303717	0.0434838	0.9348	0.992607	no
ENSMUSG00000011158.7	Brf1	chr12:112959861-113001926	control	TBI	OK	9.46448	10.5921	0.162387	0.542306	0.34085	0.716708	no
ENSMUSG00000011171.10	Vipr2	chr12:116077725-116146261	control	TBI	OK	0.567458	0.866423	0.610559	0.634827	0.19455	0.522805	no
ENSMUSG00000011179.7	Odc1	chr12:17544872-17551502	control	TBI	OK	22.2283	60.3283	1.44044	7.29053	5e-05	0.000632065	yes
ENSMUSG00000011254.15	Thg1l	chr11:45946842-45955494	control	TBI	OK	4.35117	4.27327	-0.0260618	-0.0703631	0.9034	0.992219	no
ENSMUSG00000011256.15	Adam19	chr11:46055991-46147343	control	TBI	OK	2.17956	2.01931	-0.110175	-0.284534	0.5756	0.909316	no
ENSMUSG00000011257.18	Pabpc4	chr4:123262350-123298925	control	TBI	OK	12.039	13.1938	0.132137	0.571063	0.31495	0.687291	no
ENSMUSG00000011263.14	Exoc3l2	chr7:19489055-19496760	control	TBI	NOTEST	0.113866	0.155855	0.452868	0	1	1	no
ENSMUSG00000011267.7	Zfp296	chr7:19577286-19580656	control	TBI	OK	0.586818	0.521645	-0.169843	-0.316681	0.58615	0.915757	no
ENSMUSG00000011305.10	Plin5	chr17:56111600-56117596	control	TBI	NOTEST	0.232934	0.224193	-0.0551789	0	1	1	no
ENSMUSG00000011306.6	Sugp1	chr8:70042812-70071953	control	TBI	OK	13.6185	13.0942	-0.056645	-0.256588	0.65895	0.951081	no
ENSMUSG00000011349.5	Dmrtc2	chr7:24870056-24877651	control	TBI	NOTEST	0	0	0	0	1	1	no
ENSMUSG00000011350.14	Gm5893	chr7:24818794-24840275	control	TBI	NOTEST	0.0172274	0.0297764	0.789469	0	1	1	no
ENSMUSG00000011382.6	Dhdh	chr7:45472955-45526268	control	TBI	OK	3.04977	3.40137	0.157413	0.29519	0.6041	0.92682	no
ENSMUSG00000011427.14	Zfp790	chr7:29816071-29832042	control	TBI	OK	6.71886	6.83484	0.0246929	0.1128	0.8423	0.991173	no
ENSMUSG00000011463.5	Cpb1	chr3:20248263-20275733	control	TBI	NOTEST	0.0400597	0.0900655	1.16882	0	1	1	no
ENSMUSG00000011486.13	Slc25a41	chr17:57032772-57041654	control	TBI	NOTEST	0	0.0100199	Inf	0	1	1	no
ENSMUSG00000011589.8	Fsd1	chr17:55986510-55996881	control	TBI	OK	17.1411	13.6109	-0.332695	-1.46739	0.0116	0.0682599	no
ENSMUSG00000011632.6	Pinlyp	chr7:24541698-24546071	control	TBI	NOTEST	0	0.0344307	Inf	0	1	1	no
ENSMUSG00000011658.13	Fuz	chr7:44896078-44929496	control	TBI	OK	5.05389	4.65011	-0.120128	-0.142637	0.81335	0.988022	no
ENSMUSG00000011751.15	Sptbn4	chr7:27342132-27447686	control	TBI	OK	26.0998	23.5692	-0.147135	-0.698662	0.1929	0.520495	no
ENSMUSG00000011752.6	Pgam1	chr19:41911870-41918664	control	TBI	OK	182.429	172.195	-0.0832914	-0.446673	0.43365	0.808664	no
ENSMUSG00000011831.15	Evi5	chr5:107744794-107875107	control	TBI	OK	42.8328	35.7227	-0.261874	-0.819806	0.09065	0.319172	no
ENSMUSG00000011832.14	Evi5l	chr8:4162521-4217459	control	TBI	OK	22.858	19.6676	-0.216882	-0.903039	0.09955	0.340894	no
ENSMUSG00000011837.3	Snapc2	chr8:4253101-4256219	control	TBI	OK	9.79139	10.1641	0.0539017	0.214378	0.7067	0.965004	no
ENSMUSG00000011877.12	Git1	chr11:77493561-77507786	control	TBI	OK	34.7257	29.1041	-0.254783	-1.2622	0.02245	0.11478	no
ENSMUSG00000011884.12	Gltp	chr5:114669397-114690984	control	TBI	OK	6.80736	10.7913	0.664701	2.56367	5e-05	0.000632065	yes
ENSMUSG00000011958.16	Bnip2	chr9:69988399-70008317	control	TBI	OK	20.1919	25.1411	0.316275	1.07496	0.06145	0.243973	no
ENSMUSG00000011960.11	Ccnt1	chr15:98538688-98570923	control	TBI	OK	15.695	15.5677	-0.0117482	-0.0402775	0.9417	0.993014	no
ENSMUSG00000012017.3	Scarf2	chr16:17797281-17808287	control	TBI	OK	0.462296	0.526079	0.186463	0.426276	0.45475	0.826389	no
ENSMUSG00000012042.7	4930579F01Rik	chr3:138164077-138193825	control	TBI	NOTEST	0	0.00593133	Inf	0	1	1	no
ENSMUSG00000012076.7	Brms1l	chr12:55836365-55869735	control	TBI	OK	26.8149	21.6027	-0.311825	-1.53761	0.00745	0.0480914	yes
ENSMUSG00000012114.15	Med15	chr16:17651220-17722930	control	TBI	OK	5.75739	6.88663	0.258383	1.09737	0.05775	0.233457	no
ENSMUSG00000012117.12	Dhdds	chr4:133969027-134000918	control	TBI	OK	12.7348	12.2254	-0.0588896	-0.265466	0.6407	0.943272	no
ENSMUSG00000012123.14	Aim1l	chr4:134065911-134095082	control	TBI	OK	0.837395	1.39745	0.738811	0.583158	0.21575	0.557123	no
ENSMUSG00000012126.15	Ubxn11	chr4:134102569-134128789	control	TBI	OK	3.66045	3.81848	0.0609806	0.0659154	0.8991	0.992175	no
ENSMUSG00000012187.12	Mogat1	chr1:78497025-78538173	control	TBI	OK	0.414205	0.232841	-0.830998	-0.475154	0.33165	0.706777	no
ENSMUSG00000012211.12	Tex22	chr12:113074501-113088917	control	TBI	NOTEST	0.259228	0.270213	0.0598776	0	1	1	no
ENSMUSG00000012282.2	Wnt8a	chr18:34542312-34548273	control	TBI	NOTEST	0.0181686	0.0300052	0.723764	0	1	1	no
ENSMUSG00000012296.14	Tjap1	chr17:46257850-46283026	control	TBI	OK	2.5128	2.94739	0.230141	0.735728	0.20075	0.533091	no
ENSMUSG00000012350.14	Ehf	chr2:103263432-103303278	control	TBI	OK	0.175467	0.849032	2.27462	1.79355	0.0002	0.00223665	yes
ENSMUSG00000012396.11	Nanog	chr6:122707488-122714633	control	TBI	NOTEST	0.00546119	0.0152725	1.48365	0	1	1	no
ENSMUSG00000012405.14	Rpl15	chr14:18267822-18331859	control	TBI	OK	154.651	201.47	0.38155	1.39061	0.01565	0.086722	no
ENSMUSG00000012422.13	Tmem167	chr13:89655311-90143907	control	TBI	OK	10.8274	9.61364	-0.171528	-0.53854	0.32335	0.696786	no
ENSMUSG00000012428.9	Steap4	chr5:7960456-7982213	control	TBI	OK	0.21782	10.928	5.64876	13.2118	5e-05	0.000632065	yes
ENSMUSG00000012429.8	Mplkip	chr13:17695412-17699105	control	TBI	OK	5.17428	5.12119	-0.0148786	-0.0587338	0.9204	0.992481	no
ENSMUSG00000012443.3	Kif11	chr19:37376402-37421859	control	TBI	OK	0.841744	0.767485	-0.133243	-0.384208	0.5071	0.866333	no
ENSMUSG00000012483.4	Rpa3	chr6:8255935-8259173	control	TBI	OK	9.85493	8.60265	-0.196064	-0.594977	0.30655	0.678024	no
ENSMUSG00000012519.13	Mlkl	chr8:111311796-111338177	control	TBI	OK	0.166229	1.22557	2.88221	3.11652	5e-05	0.000632065	yes
ENSMUSG00000012520.10	Phox2b	chr5:67094398-67099301	control	TBI	NOTEST	0.00302983	0.0200755	2.72813	0	1	1	no
ENSMUSG00000012535.13	Tnpo3	chr6:29526624-29609887	control	TBI	OK	27.1039	28.2104	0.0577246	0.242494	0.63735	0.941025	no
ENSMUSG00000012609.17	Ttll5	chr12:85824658-86079041	control	TBI	OK	12.7971	13.887	0.117919	0.400058	0.4362	0.810492	no
ENSMUSG00000012640.15	Zfp715	chr7:43296196-43313294	control	TBI	OK	10.4714	9.60845	-0.124083	-0.400353	0.4481	0.821338	no
ENSMUSG00000012705.15	Retn	chr8:3655769-3660110	control	TBI	OK	0.27575	0.771236	1.48381	2.0623	0.00205	0.016592	yes
ENSMUSG00000012777.13	Acpt	chr7:44246721-44262720	control	TBI	NOTEST	0.0731908	0.0859909	0.232522	0	1	1	no
ENSMUSG00000012819.14	Cdh23	chr10:60302747-60696490	control	TBI	OK	0.493177	1.08737	1.14067	0.747065	0.05685	0.23055	no
ENSMUSG00000012848.13	Rps5	chr7:12922289-12926686	control	TBI	OK	147.794	189.997	0.362388	1.85991	0.00115	0.0102454	yes
ENSMUSG00000012889.8	Podnl1	chr8:84125988-84132527	control	TBI	NOTEST	0.0677893	0.0620765	-0.127011	0	1	1	no
ENSMUSG00000013033.15	Adgrl1	chr8:83900104-83955205	control	TBI	OK	60.4738	41.2334	-0.552496	-1.01287	0.07235	0.272898	no
ENSMUSG00000013076.14	Amotl1	chr9:14541965-14615483	control	TBI	OK	5.2822	14.1883	1.42549	4.6951	5e-05	0.000632065	yes
ENSMUSG00000013083.7	2200002J24Rik	chr7:30699782-30700380	control	TBI	NOTEST	0	0	0	0	1	1	no
ENSMUSG00000013089.14	Etv5	chr16:22381308-22439719	control	TBI	OK	25.2236	11.3157	-1.15645	-5.40964	5e-05	0.000632065	yes
ENSMUSG00000013091.4	Tmem190	chr7:4782939-4784341	control	TBI	NOTEST	0	0.0490659	Inf	0	1	1	no
ENSMUSG00000013150.14	Gfod2	chr8:105713853-105758664	control	TBI	OK	7.24994	5.60856	-0.370339	-0.744137	0.18865	0.513305	no
ENSMUSG00000013155.9	Enkd1	chr8:105703654-105707933	control	TBI	OK	2.94657	2.58782	-0.1873	-0.50768	0.36985	0.748755	no
ENSMUSG00000013158.5	4933405L10Rik	chr8:105708290-105710244	control	TBI	NOTEST	0.101384	0.0845473	-0.262	0	1	1	no
ENSMUSG00000013160.7	Atp6v0d1	chr8:105524464-105566047	control	TBI	OK	99.6882	84.7287	-0.234572	-1.22434	0.029	0.139494	no
ENSMUSG00000013236.15	Ptprs	chr17:56412430-56476483	control	TBI	OK	77.8988	65.2164	-0.256367	-1.37282	0.01585	0.0875255	no
ENSMUSG00000013275.9	Slc41a1	chr1:131827492-131848865	control	TBI	OK	10.752	14.4226	0.423734	1.97008	0.0002	0.00223665	yes
ENSMUSG00000013338.15	Fer1l4	chr2:156019138-156052947	control	TBI	NOTEST	0.0271724	0.0556596	1.03449	0	1	1	no
ENSMUSG00000013353.9	4931406B18Rik	chr7:43492043-43505940	control	TBI	NOTEST	0.0101136	0.0164534	0.702089	0	1	1	no
ENSMUSG00000013367.4	Iglon5	chr7:43472906-43490075	control	TBI	OK	2.56579	2.70913	0.0784291	0.262412	0.63955	0.942669	no
ENSMUSG00000013415.8	Igf2bp1	chr11:95957162-96008055	control	TBI	NOTEST	0.0535775	0.0467213	-0.197546	0	1	1	no
ENSMUSG00000013418.8	B4galnt2	chr11:95865942-95914891	control	TBI	NOTEST	0.00557399	0.0309431	2.47284	0	1	1	no
ENSMUSG00000013419.6	Zfp651	chr9:121760032-121771742	control	TBI	OK	12.3385	10.2654	-0.265385	-1.32791	0.0206	0.107391	no
ENSMUSG00000013465.17	Nelfb	chr2:25199711-25211489	control	TBI	OK	12.2471	13.4217	0.13212	0.372218	0.50965	0.868421	no
ENSMUSG00000013483.13	Card14	chr11:119307767-119355536	control	TBI	NOTEST	0.0478367	0.107489	1.168	0	1	1	no
ENSMUSG00000013495.14	Tmem175	chr5:108629769-108684557	control	TBI	OK	11.0175	12.2677	0.155065	0.355324	0.52295	0.877602	no
ENSMUSG00000013523.12	Bcas1	chr2:170346990-170427845	control	TBI	OK	57.0682	82.4708	0.531196	2.32516	5e-05	0.000632065	yes
ENSMUSG00000013539.12	Tango2	chr16:18300824-18348103	control	TBI	OK	32.0826	25.7234	-0.318711	-1.23903	0.03185	0.149918	no
ENSMUSG00000013562.11	4833413E03Rik	chr17:31557125-31559113	control	TBI	NOTEST	0	0.0737325	Inf	0	1	1	no
ENSMUSG00000013584.5	Aldh1a2	chr9:71215788-71296243	control	TBI	OK	2.39673	9.0057	1.90977	6.77646	5e-05	0.000632065	yes
ENSMUSG00000013593.11	Ndufs2	chr1:171234852-171260637	control	TBI	OK	106.509	100.748	-0.080231	-0.358963	0.53	0.88115	no
ENSMUSG00000013611.13	Snx31	chr15:36504061-36555573	control	TBI	NOTEST	0.109476	0.196248	0.842062	0	1	1	no
ENSMUSG00000013622.14	Atraid	chr5:31036035-31054623	control	TBI	OK	46.1741	49.0363	0.0867683	0.313246	0.58725	0.916352	no
ENSMUSG00000013629.15	Cad	chr5:31054779-31078479	control	TBI	OK	2.84861	4.52812	0.668653	1.01342	0.07365	0.276383	no
ENSMUSG00000013643.12	Lypd8	chr11:58379042-58390728	control	TBI	NOTEST	0	0.106884	Inf	0	1	1	no
ENSMUSG00000013646.16	Sh3bp5l	chr11:58330723-58347728	control	TBI	OK	11.6456	10.3809	-0.165864	-0.645905	0.2074	0.543422	no
ENSMUSG00000013653.2	1810065E05Rik	chr11:58421110-58426024	control	TBI	NOTEST	0	0	0	0	1	1	no
ENSMUSG00000013662.5	Atad1	chr19:32672562-32712298	control	TBI	OK	53.2182	49.6022	-0.101516	-0.533358	0.35285	0.730545	no
ENSMUSG00000013663.7	Pten	chr19:32757496-32826160	control	TBI	OK	55.9098	46.2707	-0.273003	-1.15238	0.0333	0.155327	no
ENSMUSG00000013668.9	4933402N03Rik	chr7:130162450-133124354	control	TBI	NOTEST	0	0.0416285	Inf	0	1	1	no
ENSMUSG00000013698.11	Pea15a	chr1:172148083-172206804	control	TBI	OK	127.164	156.949	0.30361	1.2377	0.025	0.124811	no
ENSMUSG00000013701.11	Timm23	chr14:32180161-32201898	control	TBI	OK	46.0964	47.6066	0.0465083	0.167098	0.76825	0.980736	no
ENSMUSG00000013707.3	Tnfaip8l2	chr3:95139520-95142360	control	TBI	OK	1.12552	2.48264	1.14128	2.59026	5e-05	0.000632065	yes
ENSMUSG00000013736.15	Trnt1	chr6:106769119-106800077	control	TBI	OK	28.5809	29.3198	0.0368258	0.0866441	0.85705	0.991455	no
ENSMUSG00000013766.10	Ly6g6e	chr17:35071442-35078804	control	TBI	OK	1.66905	3.00772	0.849646	1.72619	0.0031	0.0234507	yes
ENSMUSG00000013787.14	Ehmt2	chr17:34898468-34914052	control	TBI	OK	34.8364	30.4824	-0.192621	-0.846049	0.1273	0.399861	no
ENSMUSG00000013822.6	Elof1	chr9:22112988-22117148	control	TBI	OK	32.4274	31.027	-0.06369	-0.277065	0.62665	0.937252	no
ENSMUSG00000013833.14	Med16	chr10:79894707-79908923	control	TBI	OK	7.1395	7.44747	0.0609262	0.243208	0.65365	0.94816	no
ENSMUSG00000013846.9	St3gal1	chr15:67102874-67113992	control	TBI	OK	1.45841	1.70112	0.222087	0.775645	0.1721	0.485136	no
ENSMUSG00000013858.13	Tmem259	chr10:79970714-79984330	control	TBI	OK	27.1915	25.9808	-0.0657124	-0.314662	0.57785	0.910461	no
ENSMUSG00000013878.16	Rnf170	chr8:26119367-26143871	control	TBI	OK	17.3756	15.9177	-0.126429	-0.422481	0.4501	0.822714	no
ENSMUSG00000013921.13	Clip3	chr7:30291671-30308367	control	TBI	OK	38.5252	39.7336	0.0445565	0.112683	0.84265	0.991173	no
ENSMUSG00000013928.11	Thap8	chr7:30240137-30290237	control	TBI	NOTEST	0.00990038	0.1156	3.54551	0	1	1	no
ENSMUSG00000013936.11	Myl2	chr5:122100950-122140823	control	TBI	OK	0.373354	0.524957	0.491655	0.270113	0.33795	0.713806	no
ENSMUSG00000013973.11	Dedd	chr1:171329144-171345646	control	TBI	OK	6.06586	6.36826	0.0701874	0.0931744	0.8644	0.991589	no
ENSMUSG00000013974.2	Mcemp1	chr8:3665761-3668905	control	TBI	OK	0.227187	1.7744	2.96538	4.49449	5e-05	0.000632065	yes
ENSMUSG00000013997.9	Nit1	chr1:171329144-171345646	control	TBI	OK	23.2077	20.1604	-0.203079	-0.742709	0.1906	0.516698	no
ENSMUSG00000014030.14	Pax5	chr4:44524756-44710487	control	TBI	NOTEST	0.042862	0.035646	-0.26596	0	1	1	no
ENSMUSG00000014039.16	Prdm15	chr16:97791466-97851850	control	TBI	OK	6.25404	5.04958	-0.308625	-0.591811	0.26875	0.630019	no
ENSMUSG00000014074.16	Rnf168	chr16:32277458-32301434	control	TBI	OK	16.4114	16.0376	-0.0332428	-0.162792	0.7755	0.982207	no
ENSMUSG00000014075.14	Tctex1d2	chr16:32419701-32429099	control	TBI	OK	7.0235	7.64138	0.121644	0.370598	0.52465	0.878295	no
ENSMUSG00000014077.12	Chp1	chr2:119547696-119587027	control	TBI	OK	45.5867	44.156	-0.0460014	-0.21049	0.70565	0.965004	no
ENSMUSG00000014104.11	Sval2	chr6:41852988-41864413	control	TBI	NOTEST	0.0351139	0	-Inf	0	1	1	no
ENSMUSG00000014158.10	Trpv4	chr5:114622151-114658421	control	TBI	OK	0.384985	1.05426	1.45336	3.0544	5e-05	0.000632065	yes
ENSMUSG00000014164.13	Klhl3	chr13:58004220-58113592	control	TBI	OK	6.35984	4.38053	-0.537884	-2.20228	0.00015	0.00171978	yes
ENSMUSG00000014177.9	Tvp23b	chr11:62879454-62916780	control	TBI	OK	12.7514	12.0155	-0.0857576	-0.343441	0.5437	0.889221	no
ENSMUSG00000014195.14	Dnajc7	chr11:100574903-100704271	control	TBI	OK	61.4004	60.0736	-0.0315157	-0.0678764	0.90005	0.992175	no
ENSMUSG00000014198.14	Zfp385c	chr11:100574903-100704271	control	TBI	NOTEST	0.107468	0.267774	1.31711	0	1	1	no
ENSMUSG00000014226.9	Cacybp	chr1:160202366-160212875	control	TBI	OK	58.0724	48.7106	-0.253615	-1.14405	0.0441	0.190578	no
ENSMUSG00000014232.13	Cluap1	chr16:3847267-3941147	control	TBI	OK	13.2318	13.0262	-0.0225994	-0.0478911	0.92975	0.992607	no
ENSMUSG00000014243.5	Zswim7	chr11:62267223-62281375	control	TBI	OK	6.90687	8.73879	0.339401	1.01326	0.07985	0.292523	no
ENSMUSG00000014245.8	Pigl	chr11:62281472-62514417	control	TBI	OK	1.71371	1.55849	-0.13697	-0.0610837	0.8633	0.991589	no
ENSMUSG00000014294.4	Ndufa2	chr18:36735067-36744557	control	TBI	OK	57.3617	50.4779	-0.184436	-0.721373	0.2122	0.551305	no
ENSMUSG00000014301.11	Pam16	chr16:4594712-4624988	control	TBI	OK	30.5695	29.2192	-0.0651751	-0.206399	0.71545	0.96667	no
ENSMUSG00000014303.12	Glis2	chr16:4594712-4624988	control	TBI	OK	1.8079	1.97013	0.123975	0.152742	0.78685	0.984192	no
ENSMUSG00000014313.13	Cox6c	chr15:35371545-35938246	control	TBI	OK	498.813	440.051	-0.180826	-0.636389	0.26825	0.62931	no
ENSMUSG00000014329.13	Bicc1	chr10:70868668-71159700	control	TBI	OK	1.73143	2.79333	0.690027	2.43214	5e-05	0.000632065	yes
ENSMUSG00000014349.7	Ube2z	chr11:96047431-96065388	control	TBI	OK	16.403	16.9109	0.0439887	0.219126	0.7029	0.964795	no
ENSMUSG00000014351.11	Gip	chr11:96024544-96030831	control	TBI	NOTEST	0	0	0	0	1	1	no
ENSMUSG00000014353.13	Tmem87b	chr2:128818117-128854261	control	TBI	OK	16.0991	16.1357	0.00328024	0.0107124	0.98445	0.997064	no
ENSMUSG00000014355.9	Anapc1	chr2:128610103-128687391	control	TBI	OK	28.4881	29.2145	0.0363272	0.0878082	0.88185	0.991725	no
ENSMUSG00000014361.5	Mertk	chr2:128698955-128802894	control	TBI	OK	11.8041	8.55955	-0.463679	-2.20447	0.00015	0.00171978	yes
ENSMUSG00000014402.13	Tsg101	chr7:46888948-46919969	control	TBI	OK	31.7448	33.8477	0.0925387	0.434843	0.44825	0.821534	no
ENSMUSG00000014418.14	Hps5	chr7:46760465-46796064	control	TBI	OK	4.48734	5.1464	0.197701	0.462489	0.40615	0.782912	no
ENSMUSG00000014426.8	Map3k4	chr17:12227620-12318660	control	TBI	OK	10.3131	10.8524	0.0735277	0.36115	0.52675	0.878966	no
ENSMUSG00000014444.15	Piezo1	chr8:119910359-124345724	control	TBI	OK	1.33368	2.55254	0.93652	0.0932679	0.18315	0.504012	no
ENSMUSG00000014453.3	Blk	chr14:63372836-63417187	control	TBI	NOTEST	0.00946894	0.0168641	0.832681	0	1	1	no
ENSMUSG00000014470.4	Rnf166	chr8:119910359-124345724	control	TBI	OK	18.8755	17.9092	-0.0758106	-0.0214185	0.9527	0.993475	no
ENSMUSG00000014496.7	Ankrd28	chr14:31700014-31830415	control	TBI	OK	14.6244	20.0174	0.452875	2.30886	5e-05	0.000632065	yes
ENSMUSG00000014498.8	Ankrd52	chr10:128377114-128411492	control	TBI	OK	4.20263	4.05442	-0.0517947	-0.157612	0.7788	0.982813	no
ENSMUSG00000014503.13	Pkd2l2	chr18:34409422-34506823	control	TBI	OK	0.549956	0.524106	-0.069459	-0.040106	0.9449	0.993402	no
ENSMUSG00000014504.15	Srp19	chr18:34330846-34336599	control	TBI	OK	35.9424	38.1804	0.0871467	0.362246	0.5304	0.881508	no
ENSMUSG00000014529.8	Tmbim7	chr5:3571565-3680325	control	TBI	NOTEST	0.0100116	0.0408305	2.02797	0	1	1	no
ENSMUSG00000014542.2	Clec4f	chr6:83644541-83656187	control	TBI	NOTEST	0.0259413	0.00843323	-1.62109	0	1	1	no
ENSMUSG00000014543.13	Klra17	chr6:129831153-129876672	control	TBI	NOTEST	0.00871853	0.0679691	2.96272	0	1	1	no
ENSMUSG00000014547.9	Wdfy2	chr14:62836907-62956886	control	TBI	OK	4.78163	6.05549	0.340742	1.26517	0.03025	0.14384	no
ENSMUSG00000014550.13	Rbsn	chr6:92186711-92214925	control	TBI	OK	15.6005	15.0649	-0.0504026	-0.187758	0.7205	0.969023	no
ENSMUSG00000014551.8	Mrps25	chr6:92091389-92184033	control	TBI	OK	20.432	17.6152	-0.214012	-0.449357	0.3107	0.682147	no
ENSMUSG00000014554.12	Dguok	chr6:83480216-83506969	control	TBI	OK	10.7101	10.9113	0.0268434	0.0586284	0.9189	0.992474	no
ENSMUSG00000014592.18	Camta1	chr4:150914561-151861876	control	TBI	OK	50.338	59.1323	0.232298	0.597111	0.15305	0.45226	no
ENSMUSG00000014599.9	Csf1	chr3:107741047-107760469	control	TBI	OK	4.0234	13.0087	1.69299	4.86391	5e-05	0.000632065	yes
ENSMUSG00000014601.12	Strip1	chr3:107612531-107633090	control	TBI	OK	18.8888	14.938	-0.338549	-1.54389	0.0042	0.0302733	yes
ENSMUSG00000014602.14	Kif1a	chr1:93015463-93101951	control	TBI	OK	183.888	162.903	-0.174815	-0.517068	0.30365	0.675049	no
ENSMUSG00000014603.2	Alx3	chr3:107595030-107605776	control	TBI	OK	0.247938	0.304846	0.298102	0.489594	0.40195	0.78009	no
ENSMUSG00000014606.13	Slc25a11	chr11:70644195-70651421	control	TBI	OK	46.1294	44.6333	-0.0475656	-0.184527	0.73485	0.972508	no
ENSMUSG00000014609.15	Chrne	chr11:70614882-70619216	control	TBI	NOTEST	0.0957832	0	-Inf	0	1	1	no
ENSMUSG00000014633.14	Cmc2	chr8:116888684-116921455	control	TBI	OK	8.20977	8.26834	0.0102566	0.0258777	0.9607	0.995014	no
ENSMUSG00000014668.14	Chfr	chr5:110135841-110176504	control	TBI	OK	17.6108	17.7848	0.0141807	0.0398194	0.9446	0.993273	no
ENSMUSG00000014686.7	Ceacam16	chr7:19852002-19861299	control	TBI	NOTEST	0.145196	0.15218	0.0677828	0	1	1	no
ENSMUSG00000014704.10	Hoxa2	chr6:52162416-52221854	control	TBI	NOTEST	0	0.00622437	Inf	0	1	1	no
ENSMUSG00000014725.13	Adam28	chr14:68606026-68655842	control	TBI	NOTEST	0.00697338	0.0333085	2.25596	0	1	1	no
ENSMUSG00000014747.5	Ankrd53	chr6:83761755-83768326	control	TBI	NOTEST	0.171487	0.141367	-0.278652	0	1	1	no
ENSMUSG00000014748.12	Tex261	chr6:83768884-83775813	control	TBI	OK	9.3178	11.9626	0.36047	0.812913	0.1485	0.443064	no
ENSMUSG00000014763.7	Fam120b	chr17:15396245-15433580	control	TBI	OK	17.6616	15.7829	-0.162257	-0.815698	0.14845	0.443054	no
ENSMUSG00000014767.15	Tbp	chr17:15499887-15528379	control	TBI	OK	14.2002	15.6245	0.137901	0.336503	0.55035	0.893822	no
ENSMUSG00000014769.9	Psmb1	chr17:15475720-15498276	control	TBI	OK	98.5705	101.372	0.0404258	0.206287	0.7201	0.969023	no
ENSMUSG00000014771.11	Pdcd2	chr17:15499887-15528379	control	TBI	OK	13.1624	15.761	0.259938	0.479241	0.40555	0.782466	no
ENSMUSG00000014773.12	Dll1	chr17:15367353-15379475	control	TBI	OK	1.77085	2.38451	0.429251	0.785485	0.1742	0.489107	no
ENSMUSG00000014776.6	Nol3	chr8:105276446-105289528	control	TBI	OK	3.64982	3.52484	-0.0502655	-0.152044	0.7917	0.985545	no
ENSMUSG00000014778.9	Fhod1	chr8:105326353-105347953	control	TBI	OK	0.69215	0.939561	0.440903	0.347515	0.55015	0.893649	no
ENSMUSG00000014782.14	Plekhg4	chr8:105373273-105413502	control	TBI	OK	0.260848	0.295117	0.178078	0.191403	0.6793	0.958363	no
ENSMUSG00000014786.7	Slc9a5	chr8:105348257-105369881	control	TBI	OK	3.13311	1.73584	-0.851957	-3.26418	5e-05	0.000632065	yes
ENSMUSG00000014791.9	Elmo3	chr8:105305600-105310623	control	TBI	OK	0.314912	0.466534	0.567032	1.18775	0.0422	0.185216	no
ENSMUSG00000014813.8	Stc1	chr14:69029288-69041401	control	TBI	OK	0.714349	1.04415	0.547629	1.4753	0.0128	0.073709	no
ENSMUSG00000014837.13	4931428F04Rik	chr8:105276446-105289528	control	TBI	OK	2.95552	2.55046	-0.212654	-0.601414	0.29635	0.666311	no
ENSMUSG00000014846.11	Tppp3	chr8:105467492-105471526	control	TBI	OK	18.4923	26.2916	0.507676	2.17052	0.00015	0.00171978	yes
ENSMUSG00000014850.14	Msh3	chr13:92211871-92389053	control	TBI	OK	14.5227	12.8516	-0.176357	-0.607942	0.27655	0.639901	no
ENSMUSG00000014852.15	Adamts13	chr2:26973415-27009628	control	TBI	OK	0.853008	1.61722	0.922885	1.32293	0.0355	0.16308	no
ENSMUSG00000014856.11	Tmem208	chr8:105326353-105347953	control	TBI	OK	16.16	18.1325	0.166153	0.586761	0.3102	0.681441	no
ENSMUSG00000014859.8	E2f4	chr8:105297662-105305369	control	TBI	OK	6.24208	7.26937	0.219803	0.857028	0.1366	0.419215	no
ENSMUSG00000014867.8	Surf4	chr2:26913380-26933928	control	TBI	OK	18.9573	22.589	0.252861	0.740154	0.17975	0.498462	no
ENSMUSG00000014873.14	Surf2	chr2:26913380-26933928	control	TBI	OK	20.6253	22.7291	0.140129	0.241772	0.6779	0.957663	no
ENSMUSG00000014905.3	Dnajb9	chr12:44205896-44210068	control	TBI	OK	25.0339	26.0177	0.0556111	0.26589	0.6331	0.93956	no
ENSMUSG00000014907.9	Naf1	chr8:66860216-66890564	control	TBI	OK	2.86602	2.58097	-0.151133	-0.528362	0.3561	0.734226	no
ENSMUSG00000014932.14	Yes1	chr5:32458842-32687057	control	TBI	OK	7.61163	8.38638	0.139842	0.184537	0.7421	0.974676	no
ENSMUSG00000014956.14	Ppp1cb	chr5:32458842-32687057	control	TBI	OK	120.558	109.837	-0.134362	-0.403925	0.47385	0.841626	no
ENSMUSG00000014959.11	Gorasp2	chr2:70661247-70825728	control	TBI	OK	34.5754	36.2504	0.0682518	0.215464	0.6832	0.959262	no
ENSMUSG00000014980.13	Tsen15	chr1:152370734-152386688	control	TBI	OK	16.9307	16.546	-0.0331571	-0.127087	0.81765	0.988664	no
ENSMUSG00000015001.16	Oc90	chr15:65876052-65912397	control	TBI	NOTEST	0.0129716	0.0159704	0.300043	0	1	1	no
ENSMUSG00000015002.15	Efr3a	chr15:65787033-65873816	control	TBI	OK	59.3384	53.3906	-0.152379	-0.422199	0.4352	0.809815	no
ENSMUSG00000015013.8	Trappc2l	chr8:119910359-124345724	control	TBI	OK	36.2913	35.0213	-0.0513921	-0.0171339	0.97175	0.995298	no
ENSMUSG00000015016.7	Acsf3	chr8:119910359-124345724	control	TBI	OK	3.43597	3.56273	0.0522661	0.0119526	0.97445	0.995665	no
ENSMUSG00000015023.7	Ddx19a	chr8:110974995-110997800	control	TBI	OK	5.9041	7.23778	0.293829	0.787795	0.1741	0.48897	no
ENSMUSG00000015027.10	Galns	chr8:119910359-124345724	control	TBI	OK	2.28379	3.33923	0.548083	0.120053	0.73095	0.971393	no
ENSMUSG00000015053.13	Gata2	chr6:88193890-88207032	control	TBI	OK	1.15742	1.22496	0.0818221	0.108656	0.8553	0.991455	no
ENSMUSG00000015083.10	C8g	chr2:25498650-25505471	control	TBI	OK	0.488006	0.495099	0.0208163	0.0102048	0.9845	0.997064	no
ENSMUSG00000015085.8	Entpd2	chr2:25395873-25409494	control	TBI	OK	1.44525	1.19135	-0.278717	-0.233668	0.67865	0.958085	no
ENSMUSG00000015087.13	Rabl6	chr2:25583017-25631761	control	TBI	OK	47.9399	41.335	-0.213861	-0.755329	0.0874	0.311693	no
ENSMUSG00000015090.12	Ptgds	chr2:25466708-25470046	control	TBI	OK	470.911	410.112	-0.199436	-1.03145	0.0734	0.275933	no
ENSMUSG00000015092.8	Edf1	chr2:25557846-25562082	control	TBI	OK	131.279	120.718	-0.120991	-0.604643	0.28965	0.656767	no
ENSMUSG00000015093.14	Clic3	chr2:25455140-25461094	control	TBI	OK	1.43723	0.97146	-0.565069	-0.358785	0.54795	0.892433	no
ENSMUSG00000015094.15	Npdc1	chr2:25395873-25409494	control	TBI	OK	55.7326	53.2808	-0.0649037	-0.304261	0.5925	0.920195	no
ENSMUSG00000015095.11	Fbxw5	chr2:25498650-25505471	control	TBI	OK	22.4739	16.9021	-0.411046	-1.4716	0.01	0.0607731	no
ENSMUSG00000015112.14	Slc25a13	chr6:6041217-6217173	control	TBI	OK	1.23754	1.91631	0.630857	1.41133	0.0101	0.0611668	no
ENSMUSG00000015120.14	Ube2i	chr17:25261915-25274622	control	TBI	OK	104.692	112.407	0.102582	0.493169	0.3836	0.761895	no
ENSMUSG00000015126.9	Tsr3	chr17:25240169-25256364	control	TBI	OK	8.7342	9.30363	0.0911187	0.114861	0.8124	0.988022	no
ENSMUSG00000015127.13	Unkl	chr17:25188396-25240124	control	TBI	OK	9.05968	9.53632	0.0739716	0.124154	0.81475	0.988022	no
ENSMUSG00000015133.15	Lrrk1	chr7:66226911-66388350	control	TBI	OK	0.768516	1.14271	0.572311	0.915039	0.0694	0.265813	no
ENSMUSG00000015134.13	Aldh1a3	chr7:66390891-66427517	control	TBI	OK	0.616164	2.88944	2.2294	4.45613	5e-05	0.000632065	yes
ENSMUSG00000015143.13	Actn1	chr12:80167541-80260371	control	TBI	OK	15.2371	17.1119	0.16742	0.796414	0.16715	0.476456	no
ENSMUSG00000015149.12	Sirt2	chr7:28756173-28788665	control	TBI	OK	47.6401	50.202	0.0755686	0.34729	0.5339	0.884192	no
ENSMUSG00000015165.15	Hnrnpl	chr7:28808540-28822266	control	TBI	OK	100.43	87.3801	-0.200815	-0.805048	0.15655	0.458348	no
ENSMUSG00000015176.9	Nolc1	chr19:46075862-46085528	control	TBI	OK	19.8048	20.7531	0.0674736	0.338171	0.554	0.896173	no
ENSMUSG00000015189.11	Casd1	chr6:4600838-4643355	control	TBI	OK	29.0526	26.4252	-0.136753	-0.633861	0.22855	0.57608	no
ENSMUSG00000015202.12	Cnksr3	chr10:7119062-7212237	control	TBI	OK	1.80735	2.25258	0.317706	1.06475	0.0632	0.248852	no
ENSMUSG00000015214.13	Mtmr1	chrX:71364759-71419196	control	TBI	OK	26.2731	24.5895	-0.0955465	-0.272132	0.6082	0.929609	no
ENSMUSG00000015217.10	Hmgb3	chrX:71555917-71560676	control	TBI	OK	19.2886	19.9076	0.045575	0.164428	0.77335	0.981429	no
ENSMUSG00000015222.16	Map2	chr1:66175272-66442583	control	TBI	OK	573.986	460.276	-0.318516	-0.977366	0.0441	0.190578	no
ENSMUSG00000015224.10	Cyp2j9	chr4:96568428-96591578	control	TBI	OK	14.7971	13.5496	-0.127055	-0.569074	0.32085	0.693825	no
ENSMUSG00000015242.13	Nipsnap3a	chr4:52989271-53001162	control	TBI	NOTEST	0	0.0722942	Inf	0	1	1	no
ENSMUSG00000015243.4	Abca1	chr4:53030786-53159895	control	TBI	OK	6.77736	11.1468	0.717829	3.59838	5e-05	0.000632065	yes
ENSMUSG00000015247.9	Nipsnap3b	chr4:53011879-53022060	control	TBI	OK	5.51997	9.41884	0.770888	2.63755	5e-05	0.000632065	yes
ENSMUSG00000015289.4	Lage3	chrX:74351275-74353618	control	TBI	OK	10.446	10.5889	0.0195957	0.0633611	0.91215	0.992219	no
ENSMUSG00000015290.14	Ubl4a	chrX:74365717-74373349	control	TBI	OK	15.4705	15.4805	0.000937172	0.00357631	0.9955	0.99848	no
ENSMUSG00000015291.9	Gdi1	chrX:74304997-74311862	control	TBI	OK	152.198	138.449	-0.136596	-0.652261	0.2384	0.590543	no
ENSMUSG00000015305.5	Sash1	chr10:8722218-8886880	control	TBI	OK	10.583	10.9108	0.0440079	0.220628	0.7002	0.964133	no
ENSMUSG00000015312.8	Gadd45b	chr10:80930090-80932204	control	TBI	OK	9.84223	29.3995	1.57873	6.45945	5e-05	0.000632065	yes
ENSMUSG00000015314.9	Slamf6	chr1:171909956-171953170	control	TBI	OK	0.0689076	0.505565	2.87516	1.0778	0.00075	0.00708494	yes
ENSMUSG00000015316.11	Slamf1	chr1:171767126-171801184	control	TBI	NOTEST	0.112896	0.195871	0.794907	0	1	1	no
ENSMUSG00000015335.15	Zdhhc12	chr2:30077683-30093648	control	TBI	OK	2.99434	3.82881	0.354659	0.877163	0.13085	0.40766	no
ENSMUSG00000015337.5	Endog	chr2:30171492-30178459	control	TBI	OK	5.29532	5.34566	0.0136483	0.0248124	0.96435	0.995088	no
ENSMUSG00000015340.9	Cybb	chrX:9435251-9487771	control	TBI	OK	0.20913	1.05136	2.32979	2.20834	5e-05	0.000632065	yes
ENSMUSG00000015341.15	Golga7	chr8:23241352-23257074	control	TBI	OK	50.6888	47.2686	-0.100785	-0.506633	0.37705	0.755326	no
ENSMUSG00000015342.6	Xk	chrX:9272755-9313250	control	TBI	OK	4.98061	4.18778	-0.250138	-1.09088	0.05535	0.226099	no
ENSMUSG00000015354.8	Pcolce2	chr9:95618910-95698096	control	TBI	OK	1.70852	2.33882	0.453033	0.65116	0.2359	0.586786	no
ENSMUSG00000015355.12	Cd48	chr1:171682008-171705258	control	TBI	OK	0.398253	2.13293	2.42108	4.25107	5e-05	0.000632065	yes
ENSMUSG00000015357.9	Clpx	chr9:65294259-65330658	control	TBI	OK	16.0331	15.6203	-0.0376383	-0.134877	0.81325	0.988022	no
ENSMUSG00000015363.12	Trabd	chr15:89059733-89087077	control	TBI	OK	5.17108	6.88205	0.412375	0.995807	0.0812	0.296162	no
ENSMUSG00000015365.14	Mov10l1	chr15:88982908-89055152	control	TBI	NOTEST	0.0171701	0.00852862	-1.00952	0	1	1	no
ENSMUSG00000015377.9	Dennd6b	chr15:89182216-89196474	control	TBI	OK	5.75077	5.22293	-0.138896	-0.613663	0.28155	0.646614	no
ENSMUSG00000015396.3	Cd83	chr13:43785106-43803130	control	TBI	OK	5.52663	7.53105	0.44645	1.75371	0.003	0.0228572	yes
ENSMUSG00000015401.11	Tmem27	chrX:164088829-164118860	control	TBI	NOTEST	0.0789672	0.186852	1.24257	0	1	1	no
ENSMUSG00000015405.14	Ace2	chrX:164139331-164188420	control	TBI	OK	0.792667	0.536378	-0.563465	-1.37207	0.0146	0.0819496	no
ENSMUSG00000015437.4	Gzmb	chr14:56258855-56262260	control	TBI	NOTEST	0.047555	0.188376	1.98595	0	1	1	no
ENSMUSG00000015441.3	Gzmf	chr14:56205265-56211407	control	TBI	NOTEST	0	0.0126993	Inf	0	1	1	no
ENSMUSG00000015443.8	Gzmn	chr14:56165796-56174596	control	TBI	NOTEST	0	0	0	0	1	1	no
ENSMUSG00000015451.15	C4a	chr17:34809091-34823464	control	TBI	OK	0.687717	0.89273	0.376408	0.421798	0.42995	0.804908	no
ENSMUSG00000015452.13	Ager	chr17:34597861-34600936	control	TBI	NOTEST	0.0822159	0.247552	1.59024	0	1	1	no
ENSMUSG00000015461.14	Atf6b	chr17:34647145-34655074	control	TBI	OK	10.4236	9.26686	-0.169695	-0.634131	0.2083	0.545033	no
ENSMUSG00000015467.13	Egfl8	chr17:34604261-34628510	control	TBI	OK	1.05985	0.873896	-0.278321	-0.144555	0.8063	0.987561	no
ENSMUSG00000015468.13	Notch4	chr17:34564267-34588503	control	TBI	OK	1.24429	1.80193	0.534225	0.749071	0.1352	0.416592	no
ENSMUSG00000015474.15	Ppt2	chr17:34604261-34628510	control	TBI	OK	7.36912	7.70883	0.0650195	0.113177	0.84155	0.991173	no
ENSMUSG00000015476.6	Prrt1	chr17:34629532-34633126	control	TBI	OK	6.35403	6.34516	-0.00201616	-0.0066351	0.99205	0.997943	no
ENSMUSG00000015478.12	Rnf5	chr17:34601090-34603690	control	TBI	OK	8.17118	7.29113	-0.164404	-0.510943	0.3745	0.75332	no
ENSMUSG00000015484.3	Fam163a	chr1:156075965-156205026	control	TBI	OK	1.85956	1.11887	-0.732924	-2.32063	5e-05	0.000632065	yes
ENSMUSG00000015488.13	Cacfd1	chr2:27009925-27021089	control	TBI	OK	10.2958	10.0477	-0.0351856	-0.12574	0.82505	0.990247	no
ENSMUSG00000015501.9	Hivep2	chr10:13966074-14154446	control	TBI	OK	64.301	39.8298	-0.690994	-2.69685	5e-05	0.000632065	yes
ENSMUSG00000015519.11	2310057J18Rik	chr10:28972287-28986303	control	TBI	NOTEST	0	0.0115257	Inf	0	1	1	no
ENSMUSG00000015522.17	Arnt	chr3:95434387-95497240	control	TBI	OK	7.8621	7.99636	0.0244295	0.0720946	0.9014	0.992198	no
ENSMUSG00000015533.8	Itga2	chr13:114835915-114932041	control	TBI	NOTEST	0.0645806	0.130161	1.01112	0	1	1	no
ENSMUSG00000015536.13	Mocs2	chr13:114818235-114832275	control	TBI	OK	40.273	37.2116	-0.114058	-0.50499	0.38075	0.758759	no
ENSMUSG00000015542.16	Nat9	chr11:115182831-115247023	control	TBI	OK	10.1139	9.74494	-0.0536187	-0.130998	0.81505	0.988022	no
ENSMUSG00000015568.14	Lpl	chr8:68880490-68907448	control	TBI	OK	4.32764	11.5451	1.41563	6.16372	5e-05	0.000632065	yes
ENSMUSG00000015575.13	Atp6v0e	chr17:26676395-26699644	control	TBI	OK	16.3632	21.9809	0.425792	1.56672	0.0062	0.0415822	yes
ENSMUSG00000015579.4	Nkx2-5	chr17:26838663-26841565	control	TBI	NOTEST	0	0.0216348	Inf	0	1	1	no
ENSMUSG00000015597.15	Zfp318	chr17:46383730-46420920	control	TBI	OK	17.187	14.9122	-0.204828	-0.507803	0.37015	0.749045	no
ENSMUSG00000015599.8	Ttbk1	chr17:46442447-46831413	control	TBI	OK	6.13411	4.89028	-0.326938	-0.45569	0.4306	0.805651	no
ENSMUSG00000015605.5	Srf	chr17:46442447-46831413	control	TBI	OK	11.2458	10.4083	-0.111653	-0.161635	0.7769	0.982751	no
ENSMUSG00000015619.10	Gata3	chr2:9857077-9890034	control	TBI	NOTEST	0.100592	0.232589	1.20927	0	1	1	no
ENSMUSG00000015627.5	Gata5	chr2:180325132-180340732	control	TBI	NOTEST	0	0.0063166	Inf	0	1	1	no
ENSMUSG00000015647.9	Lama5	chr2:180176372-180225859	control	TBI	OK	0.96808	1.88812	0.963749	1.25113	0.02555	0.126893	no
ENSMUSG00000015652.8	Steap1	chr5:5736316-5749326	control	TBI	OK	0.33289	1.08112	1.69942	2.65936	0.0001	0.00119381	yes
ENSMUSG00000015653.12	Steap2	chr5:5664828-5694578	control	TBI	OK	4.85954	5.77491	0.248979	0.94198	0.103	0.34945	no
ENSMUSG00000015656.15	Hspa8	chr9:40800983-40805200	control	TBI	OK	1014.77	865.209	-0.230039	-0.982183	0.0803	0.293777	no
ENSMUSG00000015659.11	Serac1	chr17:5941279-6079741	control	TBI	OK	6.90635	6.25879	-0.14204	-0.200343	0.69785	0.963402	no
ENSMUSG00000015665.8	Awat1	chrX:100572250-100578205	control	TBI	NOTEST	0	0	0	0	1	1	no
ENSMUSG00000015668.12	Pdzd11	chrX:100622882-100727214	control	TBI	OK	20.3076	22.6776	0.159251	0.63897	0.26955	0.631197	no
ENSMUSG00000015671.10	Psma2	chr13:14613241-14625671	control	TBI	OK	71.9965	81.4038	0.177168	0.875523	0.1207	0.387087	no
ENSMUSG00000015672.3	Mrpl32	chr13:14610300-14613037	control	TBI	OK	26.8073	30.9076	0.205339	0.855072	0.13765	0.421422	no
ENSMUSG00000015697.13	Setdb1	chr3:95253673-95357572	control	TBI	OK	10.7978	10.9606	0.0215899	0.0540688	0.91495	0.992406	no
ENSMUSG00000015702.12	Anxa9	chr3:95253673-95357572	control	TBI	OK	0.242632	0.338278	0.47944	0.117967	0.72945	0.970686	no
ENSMUSG00000015709.8	Arnt2	chr7:84246280-84409959	control	TBI	OK	33.7185	28.3429	-0.250555	-1.32906	0.02115	0.1096	no
ENSMUSG00000015711.8	Prune	chr3:95253673-95357572	control	TBI	OK	8.33437	6.9539	-0.261251	-0.50764	0.3518	0.729692	no
ENSMUSG00000015714.10	Cers2	chr3:95253673-95357572	control	TBI	OK	23.8584	34.6417	0.538015	1.40543	0.0147	0.0824867	no
ENSMUSG00000015721.16	Nlrp5	chr7:23385888-23441922	control	TBI	NOTEST	0.0136012	0.00605182	-1.16829	0	1	1	no
ENSMUSG00000015733.12	Capza2	chr6:17636233-17666972	control	TBI	OK	154.464	155.184	0.00670013	0.0232499	0.9679	0.995088	no
ENSMUSG00000015745.8	Plekho1	chr3:95988428-95996001	control	TBI	OK	32.0136	23.437	-0.449898	-1.72533	0.0027	0.0208712	yes
ENSMUSG00000015747.5	Vps45	chr3:95999831-96058466	control	TBI	OK	21.0453	19.9246	-0.0789528	-0.162	0.7487	0.975839	no
ENSMUSG00000015748.12	Prpf3	chr3:95830123-95855885	control	TBI	OK	11.0518	13.6885	0.308683	0.881869	0.12605	0.397767	no
ENSMUSG00000015749.11	Anp32e	chr3:95929245-95947390	control	TBI	OK	47.7572	43.546	-0.13318	-0.472624	0.40385	0.781405	no
ENSMUSG00000015750.14	Aph1a	chr3:95893968-95904691	control	TBI	OK	12.5241	13.5847	0.11728	0.191445	0.70955	0.965803	no
ENSMUSG00000015755.15	Tab2	chr10:7905652-7956230	control	TBI	OK	16.8961	19.3198	0.193393	0.768504	0.14865	0.443304	no
ENSMUSG00000015757.9	Ppil4	chr10:7792890-7823135	control	TBI	OK	22.3646	22.3734	0.00056615	0.0026435	0.99605	0.998502	no
ENSMUSG00000015759.9	Cnih1	chr14:46775581-46788411	control	TBI	OK	36.3125	35.4747	-0.0336759	-0.163644	0.77135	0.981429	no
ENSMUSG00000015766.13	Eps8	chr6:137477244-137654876	control	TBI	OK	14.8172	20.6083	0.475954	1.38649	0.0094	0.0577887	no
ENSMUSG00000015776.11	Med22	chr2:26905261-26910677	control	TBI	OK	13.9257	15.7444	0.177086	0.606409	0.2865	0.653227	no
ENSMUSG00000015787.14	Abo	chr2:26842502-26864979	control	TBI	NOTEST	0.00620578	0	-Inf	0	1	1	no
ENSMUSG00000015790.15	Surf1	chr2:26913380-26933928	control	TBI	OK	45.3833	45.7921	0.0129362	0.031743	0.95245	0.993475	no
ENSMUSG00000015804.13	Med28	chr5:45520228-45529276	control	TBI	OK	34.6803	30.1819	-0.200434	-0.730797	0.2088	0.545594	no
ENSMUSG00000015806.11	Qdpr	chr5:45434020-45450236	control	TBI	OK	57.6185	50.4358	-0.192084	-0.807288	0.1596	0.463794	no
ENSMUSG00000015812.7	Gnrh1	chr14:67745228-67749435	control	TBI	OK	0.526721	0.171629	-1.61774	-1.31851	0.11395	0.374108	no
ENSMUSG00000015829.12	Tnr	chr1:159523768-159931729	control	TBI	OK	28.1493	19.7925	-0.508146	-1.07948	0.0474	0.201063	no
ENSMUSG00000015837.14	Sqstm1	chr11:50174443-50210827	control	TBI	OK	203.089	223.866	0.140525	0.61284	0.2687	0.629979	no
ENSMUSG00000015839.6	Nfe2l2	chr2:75675512-75704641	control	TBI	OK	7.23623	16.2295	1.16531	5.05971	5e-05	0.000632065	yes
ENSMUSG00000015843.9	Rxrg	chr1:167598383-167639623	control	TBI	OK	4.98709	4.43066	-0.170675	-0.560563	0.32615	0.700528	no
ENSMUSG00000015846.13	Rxra	chr2:27676439-27762957	control	TBI	OK	5.30788	6.19524	0.223024	0.630374	0.25765	0.615248	no
ENSMUSG00000015850.10	Adamtsl4	chr3:95676200-95687917	control	TBI	OK	0.735403	1.39891	0.927696	0.518749	0.21625	0.557736	no
ENSMUSG00000015852.12	Fcrls	chr3:87250757-87263738	control	TBI	OK	7.24944	15.4405	1.09078	3.43515	5e-05	0.000632065	yes
ENSMUSG00000015854.7	Cd5l	chr3:87357880-87371073	control	TBI	NOTEST	0.0151169	0.146309	3.27479	0	1	1	no
ENSMUSG00000015869.15	Prpsap1	chr11:116466318-116494202	control	TBI	OK	13.5657	13.0263	-0.0585317	-0.204254	0.7238	0.969023	no
ENSMUSG00000015879.8	Fam184b	chr5:45529704-45645469	control	TBI	OK	2.35202	1.40908	-0.739144	-2.26296	0.0002	0.00223665	yes
ENSMUSG00000015880.12	Ncapg	chr5:45669918-45857615	control	TBI	OK	0.381188	0.521076	0.450992	0.319959	0.5959	0.921867	no
ENSMUSG00000015882.16	Lcorl	chr5:45669918-45857615	control	TBI	OK	16.3612	13.5474	-0.272265	-0.574465	0.2315	0.580071	no
ENSMUSG00000015889.7	Lta4h	chr10:93453395-93484896	control	TBI	OK	13.7048	14.8393	0.114744	0.51587	0.37375	0.752741	no
ENSMUSG00000015890.2	Amdhd1	chr10:93523337-93540033	control	TBI	NOTEST	0.107262	0.136192	0.344502	0	1	1	no
ENSMUSG00000015932.8	Dstn	chr2:143915319-143943324	control	TBI	OK	120.958	142.51	0.236556	1.25997	0.02795	0.13557	no
ENSMUSG00000015937.13	H2afy	chr13:56073618-56136361	control	TBI	OK	42.4181	45.8519	0.112299	0.482051	0.4028	0.78055	no
ENSMUSG00000015942.8	Gtf2ird2	chr5:134184018-134229625	control	TBI	OK	5.22438	4.68914	-0.155935	-0.352012	0.51745	0.874209	no
ENSMUSG00000015943.10	Bola1	chr3:96196587-96220308	control	TBI	OK	9.07864	9.41995	0.0532446	0.142747	0.8061	0.987561	no
ENSMUSG00000015944.9	Gatsl2	chr5:134099710-134144343	control	TBI	OK	10.4121	10.2326	-0.0250912	-0.101178	0.84375	0.991173	no
ENSMUSG00000015947.9	Fcgr1	chr3:96282908-96293969	control	TBI	OK	1.24433	5.55959	2.15961	4.3933	5e-05	0.000632065	yes
ENSMUSG00000015950.12	Ncf1	chr5:134184018-134229625	control	TBI	OK	2.481	7.21989	1.54106	3.63117	5e-05	0.000632065	yes
ENSMUSG00000015957.10	Wnt11	chr7:98835111-98855195	control	TBI	NOTEST	0.223875	0.128654	-0.799195	0	1	1	no
ENSMUSG00000015961.8	Adss	chr1:177762961-177796511	control	TBI	OK	33.2858	34.1182	0.0356349	0.179582	0.7555	0.97948	no
ENSMUSG00000015962.5	1700016C15Rik	chr1:177729813-177753324	control	TBI	NOTEST	0	0.0156905	Inf	0	1	1	no
ENSMUSG00000015966.15	Il17rb	chr14:29996140-30008896	control	TBI	OK	0.749195	1.02743	0.45562	1.03981	0.06755	0.260872	no
ENSMUSG00000015968.15	Cacna1d	chr14:30009022-30527056	control	TBI	OK	4.94884	4.48552	-0.141816	-0.540241	0.34055	0.716393	no
ENSMUSG00000015970.17	Chdh	chr14:30009022-30527056	control	TBI	OK	0.945965	0.860776	-0.136149	-0.140757	0.7608	0.980296	no
ENSMUSG00000015971.4	Actr8	chr14:29978336-29993221	control	TBI	OK	24.5483	23.7052	-0.0504214	-0.2439	0.66275	0.952177	no
ENSMUSG00000015980.13	Lrrc27	chr7:139103637-139242979	control	TBI	OK	2.32128	2.22352	-0.0620777	-0.0501525	0.901	0.992198	no
ENSMUSG00000015981.11	Stk32c	chr7:139103637-139242979	control	TBI	OK	40.4925	35.3802	-0.194711	-0.964458	0.0891	0.315459	no
ENSMUSG00000015994.9	Fnta	chr8:25998728-26015601	control	TBI	OK	24.1477	26.0586	0.10987	0.524882	0.35885	0.737568	no
ENSMUSG00000016018.3	Skiv2l2	chr13:112800893-112927380	control	TBI	OK	25.9821	24.7277	-0.071388	-0.33041	0.5679	0.904872	no
ENSMUSG00000016024.8	Lbp	chr2:158306492-158332852	control	TBI	OK	1.52849	7.13487	2.22278	3.46116	5e-05	0.000632065	yes
ENSMUSG00000016028.9	Celsr1	chr15:85898757-86033777	control	TBI	OK	0.427897	0.315811	-0.438202	-1.28672	0.02695	0.131756	no
ENSMUSG00000016087.12	Fli1	chr9:32422203-32542861	control	TBI	OK	2.95211	4.40362	0.576947	1.84982	0.00255	0.0199703	yes
ENSMUSG00000016128.13	Stard13	chr5:151037509-151432118	control	TBI	OK	5.44439	5.73017	0.0738078	0.104919	0.78515	0.983871	no
ENSMUSG00000016150.14	Tenm1	chrX:42502452-43429126	control	TBI	OK	14.7296	13.3915	-0.137392	-0.38638	0.50465	0.864746	no
ENSMUSG00000016179.10	Camk1g	chr1:193346345-193370298	control	TBI	OK	11.8364	6.45064	-0.875717	-3.60703	5e-05	0.000632065	yes
ENSMUSG00000016181.8	Diexf	chr1:193091103-193130272	control	TBI	OK	4.60571	4.53374	-0.0227205	-0.0391845	0.9421	0.993014	no
ENSMUSG00000016194.13	Hsd11b1	chr1:193203037-193343878	control	TBI	OK	11.7199	10.0932	-0.215574	-0.690915	0.2309	0.579175	no
ENSMUSG00000016200.12	Syt14	chr1:192891232-193035775	control	TBI	OK	7.63814	6.63156	-0.203875	-0.721466	0.20205	0.535056	no
ENSMUSG00000016206.6	H2-M3	chr17:37270219-37274484	control	TBI	OK	1.04732	1.25333	0.259067	0.582437	0.31035	0.681614	no
ENSMUSG00000016239.10	Lonrf3	chrX:36328352-36362341	control	TBI	OK	5.6945	7.88745	0.46999	1.64626	0.00485	0.0340588	yes
ENSMUSG00000016252.7	Atp5e	chr2:174461071-174464105	control	TBI	OK	91.8523	76.1743	-0.270011	-1.1371	0.0484	0.203991	no
ENSMUSG00000016253.11	Nelfcd	chr2:174415803-174439039	control	TBI	OK	14.7861	13.4562	-0.135979	-0.372578	0.47695	0.843227	no
ENSMUSG00000016255.5	Tubb1	chr2:174450694-174457882	control	TBI	NOTEST	0.056915	0.156408	1.45844	0	1	1	no
ENSMUSG00000016256.10	Ctsz	chr2:174415803-174439039	control	TBI	OK	17.7052	41.3126	1.22241	4.35548	5e-05	0.000632065	yes
ENSMUSG00000016257.14	Slmo2	chr2:174465066-174473081	control	TBI	OK	38.9394	37.6173	-0.0498335	-0.206446	0.71715	0.967456	no
ENSMUSG00000016262.13	Sertad4	chr1:192844487-192856246	control	TBI	OK	3.61207	3.01014	-0.262996	-0.937465	0.0931	0.32528	no
ENSMUSG00000016283.12	H2-M2	chr17:37480850-37483552	control	TBI	NOTEST	0.0125523	0.0331903	1.40281	0	1	1	no
ENSMUSG00000016308.11	Ube2a	chrX:36823736-36884222	control	TBI	OK	23.7548	21.3065	-0.156925	-0.362745	0.51325	0.871043	no
ENSMUSG00000016319.3	Slc25a5	chrX:36795650-36798807	control	TBI	OK	143.788	144.119	0.0033168	0.0174908	0.9747	0.995806	no
ENSMUSG00000016327.8	Atp1b4	chrX:38316183-38336769	control	TBI	NOTEST	0	0.00469099	Inf	0	1	1	no
ENSMUSG00000016344.13	Ppdpf	chr2:181187246-181188771	control	TBI	OK	37.5078	40.4129	0.107625	0.44788	0.43535	0.809872	no
ENSMUSG00000016346.16	Kcnq2	chr2:181075578-181135300	control	TBI	OK	44.337	45.0011	0.0214493	0.0925012	0.86165	0.991455	no
ENSMUSG00000016349.10	Eef1a2	chr2:181147652-181157014	control	TBI	OK	251.428	216.55	-0.215445	-1.1549	0.0457	0.196073	no
ENSMUSG00000016356.16	Col20a1	chr2:180983923-181017540	control	TBI	OK	0.27958	0.658866	1.23673	1.0555	0.02155	0.11119	no
ENSMUSG00000016382.14	Pls3	chrX:75785653-75875182	control	TBI	OK	58.3662	69.9119	0.260406	1.38078	0.01405	0.0795168	no
ENSMUSG00000016386.14	Mpped2	chr2:106693268-106868356	control	TBI	OK	10.2806	6.767	-0.603333	-1.73674	0.00415	0.0299355	yes
ENSMUSG00000016409.4	Nkap	chrX:37126794-37168842	control	TBI	OK	9.40531	8.94373	-0.0725995	-0.147071	0.79645	0.987353	no
ENSMUSG00000016427.7	Ndufa1	chrX:37187587-37191163	control	TBI	OK	82.4184	78.8448	-0.0639506	-0.271369	0.6353	0.940108	no
ENSMUSG00000016458.12	Wt1	chr2:105126528-105173616	control	TBI	OK	0.579599	0.386722	-0.583758	-0.885331	0.0991	0.339901	no
ENSMUSG00000016477.16	E2f3	chr13:29906574-29985668	control	TBI	OK	7.12262	9.40723	0.401363	0.322547	0.4638	0.833714	no
ENSMUSG00000016481.14	Cr1l	chr1:195097381-195131586	control	TBI	OK	16.4877	18.9247	0.198884	0.719584	0.2092	0.546172	no
ENSMUSG00000016487.14	Ppfibp1	chr6:146888486-147032025	control	TBI	OK	18.5834	18.9847	0.0308265	0.0803753	0.8891	0.991725	no
ENSMUSG00000016493.12	Cd46	chr1:194938818-195092249	control	TBI	OK	5.17891	4.95437	-0.0639463	-0.106985	0.81865	0.989183	no
ENSMUSG00000016494.8	Cd34	chr1:194938818-195092249	control	TBI	OK	34.0287	17.7973	-0.935098	-2.08657	0.00025	0.00271939	yes
ENSMUSG00000016495.11	Plgrkt	chr19:29348598-29367390	control	TBI	OK	12.6099	13.2403	0.0703715	0.25214	0.65955	0.9513	no
ENSMUSG00000016496.7	Cd274	chr19:29367454-29388095	control	TBI	OK	0.287277	1.31047	2.18957	5.21523	5e-05	0.000632065	yes
ENSMUSG00000016498.9	Pdcd1lg2	chr19:29410918-29471157	control	TBI	NOTEST	0.0252922	0.148999	2.55854	0	1	1	no
ENSMUSG00000016503.15	Gtf3a	chr5:146948656-146963800	control	TBI	OK	7.31385	6.98684	-0.0659902	-0.154899	0.78745	0.9843	no
ENSMUSG00000016510.10	Mtif3	chr5:146948656-146963800	control	TBI	OK	12.9713	13.0828	0.0123449	0.0351268	0.94935	0.993402	no
ENSMUSG00000016520.7	Lnx2	chr5:147016654-147076586	control	TBI	OK	1.98627	1.91969	-0.049184	-0.105424	0.84955	0.991455	no
ENSMUSG00000016524.11	Il19	chr1:130932655-130940115	control	TBI	OK	0.0241475	1.77857	6.20271	1.43456	0.1413	0.429499	no
ENSMUSG00000016526.8	Dyrk3	chr1:131127454-131138340	control	TBI	OK	4.05592	4.43095	0.12759	0.478066	0.38885	0.767296	no
ENSMUSG00000016528.9	Mapkapk2	chr1:131053699-131097826	control	TBI	OK	8.67023	13.1694	0.603049	2.51208	5e-05	0.000632065	yes
ENSMUSG00000016529.5	Il10	chr1:131019844-131024974	control	TBI	NOTEST	0	0.00879389	Inf	0	1	1	no
ENSMUSG00000016534.14	Lamp2	chrX:38401356-38456454	control	TBI	OK	38.294	61.8701	0.692123	3.37848	5e-05	0.000632065	yes
ENSMUSG00000016541.9	Atxn10	chr15:85336380-85463836	control	TBI	OK	76.6654	78.9266	0.0419354	0.222319	0.6976	0.963402	no
ENSMUSG00000016552.12	Foxred2	chr15:77940521-77956722	control	TBI	OK	4.17136	3.90921	-0.093639	-0.367058	0.5186	0.875223	no
ENSMUSG00000016554.8	Eif3d	chr15:77958997-77970824	control	TBI	OK	28.2979	33.1667	0.22904	1.09745	0.05785	0.233713	no
ENSMUSG00000016559.13	H3f3b	chr11:116021911-116027962	control	TBI	OK	93.3595	130.596	0.484247	2.45225	0.0001	0.00119381	yes
ENSMUSG00000016619.9	Nup50	chr15:84923427-84942955	control	TBI	OK	9.45385	9.39879	-0.00842782	-0.0403224	0.945	0.993402	no
ENSMUSG00000016624.14	Phf21b	chr15:84785380-84856049	control	TBI	OK	2.88483	1.37984	-1.06399	-2.06191	0.00015	0.00171978	yes
ENSMUSG00000016626.9	Nlrp14	chr7:107166989-107198102	control	TBI	NOTEST	0	0.00732567	Inf	0	1	1	no
ENSMUSG00000016637.6	Ift27	chr15:78159464-78174108	control	TBI	OK	9.38234	9.3683	-0.00215997	-0.00758787	0.9872	0.997065	no
ENSMUSG00000016664.13	Pacsin2	chr15:83375606-83464606	control	TBI	OK	12.021	13.8591	0.205279	0.961047	0.09415	0.32763	no
ENSMUSG00000016756.15	Cmah	chr13:24327419-24477285	control	TBI	OK	0.293742	0.323444	0.138966	0.224052	0.60455	0.92729	no
ENSMUSG00000016757.9	Ttll12	chr15:83575118-83595157	control	TBI	OK	3.39486	3.66929	0.112149	0.388119	0.4933	0.856249	no
ENSMUSG00000016758.3	Bik	chr15:83526861-83544635	control	TBI	NOTEST	0.0765018	0.102193	0.417725	0	1	1	no
ENSMUSG00000016763.13	Scube1	chr15:83602582-83725021	control	TBI	OK	7.5704	3.43215	-1.14126	-4.66152	5e-05	0.000632065	yes
ENSMUSG00000016831.11	Tox4	chr14:52258810-52305128	control	TBI	OK	18.6523	17.8636	-0.0623275	-0.222454	0.6735	0.954696	no
ENSMUSG00000016833.13	Mrps18c	chr5:100798626-100804471	control	TBI	OK	30.9745	30.827	-0.00688663	-0.0248524	0.96505	0.995088	no
ENSMUSG00000016918.14	Sulf1	chr1:12692276-12861192	control	TBI	OK	6.8532	13.481	0.976079	4.10185	5e-05	0.000632065	yes
ENSMUSG00000016921.13	Srsf6	chr2:162931527-162937121	control	TBI	OK	32.8726	35.3506	0.104851	0.506426	0.37865	0.757102	no
ENSMUSG00000016933.16	Plcg1	chr2:160731299-160906002	control	TBI	OK	20.5228	17.7308	-0.210964	-0.398141	0.4038	0.781405	no
ENSMUSG00000016940.17	Kctd2	chr11:115420127-115431274	control	TBI	OK	22.1996	22.8458	0.0413929	0.187318	0.7443	0.975037	no
ENSMUSG00000016942.5	Tmprss6	chr15:78439667-78468634	control	TBI	NOTEST	0.0863919	0.232188	1.42633	0	1	1	no
ENSMUSG00000016946.5	Kctd5	chr17:24047733-24073485	control	TBI	OK	8.80113	10.5272	0.258368	1.03081	0.07075	0.269042	no
ENSMUSG00000016982.6	Pom121l2	chr13:21981193-21988734	control	TBI	NOTEST	0.0112608	0.00548886	-1.03673	0	1	1	no
ENSMUSG00000016984.7	Etaa1	chr11:17938755-17953875	control	TBI	OK	3.31354	3.21324	-0.0443465	-0.17582	0.7542	0.979132	no
ENSMUSG00000016995.16	Matn4	chr2:164389392-164415448	control	TBI	OK	1.78449	1.45162	-0.297844	-0.803957	0.1597	0.463944	no
ENSMUSG00000016998.2	Svs4	chr2:164275951-164278459	control	TBI	NOTEST	0	0	0	0	1	1	no
ENSMUSG00000017000.2	Svs6	chr2:164316750-164318453	control	TBI	NOTEST	0	0	0	0	1	1	no
ENSMUSG00000017002.13	Slpi	chr2:164354069-164389095	control	TBI	OK	0.271445	4.44645	4.03392	4.43658	0.0001	0.00119381	yes
ENSMUSG00000017003.7	Svs3a	chr2:164289267-164291500	control	TBI	NOTEST	0	0	0	0	1	1	no
ENSMUSG00000017004.7	Svs5	chr2:164332739-164334396	control	TBI	NOTEST	0	0	0	0	1	1	no
ENSMUSG00000017007.8	Rbpjl	chr2:164389392-164415448	control	TBI	NOTEST	0.112426	0.107766	-0.0610702	0	1	1	no
ENSMUSG00000017009.3	Sdc4	chr2:164424246-164443887	control	TBI	OK	36.669	108.866	1.56992	8.13457	5e-05	0.000632065	yes
ENSMUSG00000017049.4	Ccdc70	chr8:21969774-21974041	control	TBI	NOTEST	0	0.0118016	Inf	0	1	1	no
ENSMUSG00000017057.9	Il13ra1	chrX:36112109-36171259	control	TBI	OK	2.24268	8.34652	1.89595	7.43925	5e-05	0.000632065	yes
ENSMUSG00000017064.4	Prl5a1	chr13:28142483-28151611	control	TBI	NOTEST	0	0	0	0	1	1	no
ENSMUSG00000017119.18	Nbr1	chr11:101552148-101581951	control	TBI	OK	56.2186	52.0432	-0.111338	-0.4534	0.3095	0.680686	no
ENSMUSG00000017132.16	Cyth1	chr11:118132018-118248592	control	TBI	OK	24.5979	21.2907	-0.208316	-0.53743	0.3276	0.702378	no
ENSMUSG00000017144.7	Rnd3	chr2:51130437-51149111	control	TBI	OK	11.14	9.96155	-0.161307	-0.603587	0.28685	0.653677	no
ENSMUSG00000017146.11	Brca1	chr11:101488763-101551955	control	TBI	OK	0.517882	0.831531	0.683146	0.821885	0.0528	0.218014	no
ENSMUSG00000017165.1	Gast	chr11:100334406-100336996	control	TBI	NOTEST	0.0357929	0.0661597	0.88628	0	1	1	no
ENSMUSG00000017167.6	Cntnap1	chr11:101162678-101190724	control	TBI	OK	16.7265	12.2536	-0.448932	-2.0489	0.0002	0.00223665	yes
ENSMUSG00000017176.16	Nt5c3b	chr11:100415696-100441808	control	TBI	OK	18.8121	17.9113	-0.0707912	-0.249144	0.6602	0.951519	no
ENSMUSG00000017188.3	Coa3	chr11:101277967-101302286	control	TBI	OK	46.4121	41.173	-0.1728	-0.44632	0.43455	0.809488	no
ENSMUSG00000017195.14	Zpbp2	chr11:98551096-98558665	control	TBI	NOTEST	0.0541906	0.00694062	-2.96491	0	1	1	no
ENSMUSG00000017204.4	Gsdma	chr11:98664350-98677708	control	TBI	NOTEST	0.0119042	0.100587	3.0789	0	1	1	no
ENSMUSG00000017210.13	Med24	chr11:98704590-98729435	control	TBI	OK	32.3266	29.5813	-0.128036	-0.336574	0.53425	0.884192	no
ENSMUSG00000017211.13	Gsdma2	chr11:98646758-98657964	control	TBI	NOTEST	0	0.0425766	Inf	0	1	1	no
ENSMUSG00000017221.13	Psmd3	chr11:98682553-98695979	control	TBI	OK	36.6452	38.5435	0.0728642	0.359535	0.5268	0.878966	no
ENSMUSG00000017264.15	Exosc10	chr4:148558428-148582401	control	TBI	OK	18.1678	19.8935	0.130911	0.523897	0.31675	0.688858	no
ENSMUSG00000017286.14	Glod4	chr11:76046225-76250619	control	TBI	OK	39.876	36.7932	-0.116082	-0.194314	0.72135	0.969023	no
ENSMUSG00000017288.14	Vps53	chr11:76046225-76250619	control	TBI	OK	28.5791	28.4799	-0.00501998	-0.0143925	0.9771	0.996241	no
ENSMUSG00000017291.12	Taok1	chr11:77508098-77607815	control	TBI	OK	45.1966	40.3494	-0.163666	-0.875043	0.1238	0.3932	no
ENSMUSG00000017299.12	Dnttip1	chr2:164745982-164769666	control	TBI	OK	10.3725	11.2172	0.112942	0.403719	0.4757	0.842342	no
ENSMUSG00000017300.9	Tnnc2	chr2:164769897-164779967	control	TBI	OK	0.381613	0.44375	0.217636	0.168065	0.7351	0.972508	no
ENSMUSG00000017307.14	Acot8	chr2:164785822-164804882	control	TBI	OK	9.17836	8.5382	-0.104305	-0.159211	0.7822	0.983057	no
ENSMUSG00000017309.10	Cd300lg	chr11:102041508-102055620	control	TBI	NOTEST	0.0616134	0.105504	0.775977	0	1	1	no
ENSMUSG00000017310.7	Spint4	chr2:164698500-164702453	control	TBI	NOTEST	0	0	0	0	1	1	no
ENSMUSG00000017311.14	Pyy	chr11:102106675-102107832	control	TBI	NOTEST	0	0.0525019	Inf	0	1	1	no
ENSMUSG00000017314.11	Mpp2	chr11:102057014-102088515	control	TBI	OK	22.2894	14.6182	-0.608599	-1.53843	0.00165	0.0138352	yes
ENSMUSG00000017316.12	Ppy	chr11:102099929-102101319	control	TBI	NOTEST	0	0	0	0	1	1	no
ENSMUSG00000017344.4	Vtn	chr11:78499090-78502324	control	TBI	OK	31.4945	25.5308	-0.302862	-1.37841	0.01765	0.0950473	no
ENSMUSG00000017376.14	Nlk	chr11:78567167-78697373	control	TBI	OK	32.5844	17.9554	-0.859765	-4.10915	5e-05	0.000632065	yes
ENSMUSG00000017386.9	Traf4	chr11:78158498-78165589	control	TBI	OK	3.74784	3.32901	-0.170966	-0.534786	0.3402	0.716261	no
ENSMUSG00000017390.14	Aldoc	chr11:78322967-78327781	control	TBI	OK	351.852	320.947	-0.132632	-0.658728	0.2469	0.600922	no
ENSMUSG00000017400.9	Stac2	chr11:98036622-98053462	control	TBI	OK	5.26321	6.06635	0.204887	0.811954	0.1415	0.429902	no
ENSMUSG00000017404.11	Rpl19	chr11:98001507-98030492	control	TBI	OK	313.046	379.928	0.279349	1.25231	0.02715	0.132531	no
ENSMUSG00000017405.13	Nek8	chr11:78166105-78176675	control	TBI	OK	1.15877	1.09403	-0.0829404	-0.153387	0.7758	0.982207	no
ENSMUSG00000017412.14	Cacnb4	chr2:52425011-52676831	control	TBI	OK	112.928	66.5669	-0.762525	-0.529755	0.16385	0.471411	no
ENSMUSG00000017417.13	Plxdc1	chr11:97923237-97986444	control	TBI	OK	4.75196	6.78767	0.514392	1.92014	0.00045	0.00457448	yes
ENSMUSG00000017418.12	Arl5b	chr2:14995130-15082456	control	TBI	OK	8.80952	8.4991	-0.0517527	-0.130196	0.80185	0.987353	no
ENSMUSG00000017421.17	Zfp207	chr11:80383278-80405733	control	TBI	OK	68.4226	79.2955	0.212766	1.06124	0.06215	0.245935	no
ENSMUSG00000017428.15	Psmd11	chr11:80428614-80473248	control	TBI	OK	16.714	19.2974	0.207355	0.743415	0.17825	0.496025	no
ENSMUSG00000017446.13	C1qtnf1	chr11:118428202-118454995	control	TBI	OK	0.613328	0.780088	0.346976	0.539379	0.27285	0.635264	no
ENSMUSG00000017453.4	Pipox	chr11:77880614-77894096	control	TBI	OK	0.393955	1.11362	1.49916	2.2797	0.00025	0.00271939	yes
ENSMUSG00000017466.8	Timp2	chr11:118301068-118355740	control	TBI	OK	36.6749	42.7679	0.221736	1.09125	0.05075	0.211793	no
ENSMUSG00000017478.14	Zc3h18	chr8:119910359-124345724	control	TBI	OK	12.6577	13.3178	0.0733342	0.0386159	0.91755	0.992473	no
ENSMUSG00000017485.9	Top2b	chr14:16365178-16430787	control	TBI	OK	43.7496	36.7831	-0.250229	-1.06465	0.02615	0.129067	no
ENSMUSG00000017491.8	Rarb	chr14:16430841-16575472	control	TBI	OK	7.53626	6.02106	-0.323832	-1.33212	0.0218	0.112177	no
ENSMUSG00000017493.11	Igfbp4	chr11:99041243-99054392	control	TBI	OK	27.5811	28.9417	0.0694674	0.225286	0.6912	0.962079	no
ENSMUSG00000017499.14	Cdc6	chr11:98907800-98923940	control	TBI	OK	0.207542	0.555934	1.42151	1.97028	0.0019	0.0155626	yes
ENSMUSG00000017548.14	Suz12	chr11:79993105-80034123	control	TBI	OK	12.6672	12.7064	0.00445081	0.0119398	0.9818	0.997011	no
ENSMUSG00000017550.13	Atad5	chr11:80089399-80135794	control	TBI	OK	1.46645	1.69864	0.212055	0.586072	0.2084	0.54507	no
ENSMUSG00000017561.15	Crlf3	chr11:80046492-80080991	control	TBI	OK	6.0442	7.07768	0.227725	0.726349	0.1777	0.495294	no
ENSMUSG00000017588.2	Krt27	chr11:99345564-99351104	control	TBI	NOTEST	0.0159033	0.00672051	-1.24268	0	1	1	no
ENSMUSG00000017607.8	Tns4	chr11:99065677-99089306	control	TBI	NOTEST	0.106903	0.192526	0.848752	0	1	1	no
ENSMUSG00000017615.11	Tnfaip1	chr11:78522849-78536332	control	TBI	OK	11.1582	12.5632	0.171101	0.81674	0.1545	0.454996	no
ENSMUSG00000017631.17	Abr	chr11:76416733-76622314	control	TBI	OK	75.774	64.022	-0.243136	-0.896086	0.08315	0.30109	no
ENSMUSG00000017639.12	Rab11fip4	chr11:79591211-79698023	control	TBI	OK	65.4977	45.3446	-0.530514	-1.75302	0.0033	0.0247093	yes
ENSMUSG00000017652.15	Cd40	chr2:165055626-165072948	control	TBI	OK	0.289408	0.519865	0.845034	0.704907	0.07585	0.281815	no
ENSMUSG00000017664.15	Slc35c2	chr2:165276553-165287869	control	TBI	OK	13.3611	13.9283	0.0599797	0.215736	0.7056	0.965004	no
ENSMUSG00000017667.9	Zfp334	chr2:165374263-165388259	control	TBI	OK	5.64878	5.18305	-0.124138	-0.594406	0.2972	0.667154	no
ENSMUSG00000017670.15	Elmo2	chr2:165288030-165326479	control	TBI	OK	39.5706	32.3625	-0.290104	-1.24867	0.011	0.0655164	no
ENSMUSG00000017677.10	Wsb1	chr11:79239371-79254671	control	TBI	OK	49.0823	54.7378	0.157336	0.68882	0.2331	0.582552	no
ENSMUSG00000017679.15	Ttpal	chr2:163602313-163619013	control	TBI	OK	23.8392	20.0827	-0.247382	-0.644128	0.15205	0.449931	no
ENSMUSG00000017686.15	Rhot1	chr11:80209018-80267907	control	TBI	OK	34.3812	30.4704	-0.174209	-0.851158	0.131	0.407862	no
ENSMUSG00000017688.13	Hnf4g	chr3:3508029-3658052	control	TBI	NOTEST	0	0.013857	Inf	0	1	1	no
ENSMUSG00000017692.8	Rhbdl3	chr11:80300911-80355955	control	TBI	OK	5.2583	5.23652	-0.00598839	-0.0236473	0.9667	0.995088	no
ENSMUSG00000017697.3	Ada	chr2:163726583-163750239	control	TBI	OK	0.445816	1.50336	1.75367	3.33314	5e-05	0.000632065	yes
ENSMUSG00000017707.9	Serinc3	chr2:163623271-163645801	control	TBI	OK	76.4458	70.7664	-0.111373	-0.5708	0.2955	0.664823	no
ENSMUSG00000017713.9	Tha1	chr11:117867951-117887416	control	TBI	OK	1.36066	1.83967	0.435138	0.928528	0.106	0.355961	no
ENSMUSG00000017715.10	Pgs1	chr11:117986291-118129219	control	TBI	OK	17.7087	18.258	0.0440708	0.202714	0.724	0.969023	no
ENSMUSG00000017716.14	Birc5	chr11:117849250-117855743	control	TBI	OK	0.581892	0.874103	0.587051	0.953978	0.10135	0.345386	no
ENSMUSG00000017718.14	Afmid	chr11:117809667-117839908	control	TBI	OK	0.838596	1.06439	0.343979	0.290233	0.56645	0.90436	no
ENSMUSG00000017720.2	Trp53tg5	chr2:164456963-164493319	control	TBI	NOTEST	0.0990143	0.128139	0.371997	0	1	1	no
ENSMUSG00000017721.14	Pigt	chr2:164497519-164508301	control	TBI	OK	9.99662	9.96888	-0.00401004	-0.0170027	0.9779	0.996341	no
ENSMUSG00000017723.10	Wfdc2	chr2:164562412-164568510	control	TBI	OK	0.687428	0.699308	0.0247193	0.0262727	0.9558	0.993662	no
ENSMUSG00000017724.13	Etv4	chr11:101769741-101785371	control	TBI	OK	3.84899	3.66559	-0.0704369	-0.140288	0.79355	0.986175	no
ENSMUSG00000017733.4	Eppin	chr2:164588342-164593594	control	TBI	NOTEST	0	0.0318496	Inf	0	1	1	no
ENSMUSG00000017734.14	Dbndd2	chr2:164456963-164493319	control	TBI	OK	40.9271	62.7062	0.61555	2.38215	5e-05	0.000632065	yes
ENSMUSG00000017737.2	Mmp9	chr2:164940779-164955850	control	TBI	OK	0.28757	1.42052	2.30443	3.17166	5e-05	0.000632065	yes
ENSMUSG00000017740.15	Slc12a5	chr2:164960801-164999731	control	TBI	OK	78.7704	53.1371	-0.567935	-2.19763	0.00025	0.00271939	yes
ENSMUSG00000017747.12	Ghdc	chr11:100766031-100770957	control	TBI	OK	1.8317	2.14466	0.227565	0.493115	0.33805	0.713806	no
ENSMUSG00000017754.12	Pltp	chr2:164830731-164857711	control	TBI	OK	18.0188	9.2608	-0.960296	-2.05	0.0007	0.00669539	yes
ENSMUSG00000017756.8	Slc12a7	chr13:73763696-73816743	control	TBI	OK	0.551055	1.55325	1.49502	4.44214	5e-05	0.000632065	yes
ENSMUSG00000017760.14	Ctsa	chr2:164830731-164857711	control	TBI	OK	41.2544	51.2545	0.313129	1.00878	0.07235	0.272898	no
ENSMUSG00000017764.2	Zswim1	chr2:164822685-164828537	control	TBI	OK	5.91456	5.08865	-0.216989	-0.837786	0.14165	0.43022	no
ENSMUSG00000017765.15	Slc12a4	chr8:105934332-105966115	control	TBI	OK	4.7416	8.95233	0.916891	1.77483	0.00025	0.00271939	yes
ENSMUSG00000017767.3	Spata25	chr2:164822685-164828537	control	TBI	OK	0.512529	0.566773	0.145136	0.0636593	0.9317	0.992607	no
ENSMUSG00000017774.18	Myo1c	chr11:75650503-75673910	control	TBI	OK	4.49041	8.33978	0.893163	2.92625	5e-05	0.000632065	yes
ENSMUSG00000017776.14	Crk	chr11:75679258-75706908	control	TBI	OK	47.5685	43.7939	-0.119274	-0.598407	0.2781	0.641467	no
ENSMUSG00000017778.13	Cox7c	chr13:86044815-86046904	control	TBI	OK	330.547	292.01	-0.178834	-0.884032	0.1203	0.386388	no
ENSMUSG00000017781.16	Pitpna	chr11:75588096-75628804	control	TBI	OK	121.228	118.62	-0.0313773	-0.149492	0.7899	0.985041	no
ENSMUSG00000017801.14	Mlx	chr11:101087276-101095436	control	TBI	OK	28.6536	30.3621	0.083555	0.283798	0.6207	0.93531	no
ENSMUSG00000017802.13	Fam134c	chr11:101096321-101119893	control	TBI	OK	15.3933	14.5779	-0.0785197	-0.374785	0.51445	0.871763	no
ENSMUSG00000017817.10	Jph2	chr2:163336241-163397993	control	TBI	NOTEST	0.244736	0.200875	-0.284928	0	1	1	no
ENSMUSG00000017830.14	Dhx58	chr11:100574903-100704271	control	TBI	OK	0.524786	1.28954	1.29705	0.325191	0.2415	0.594292	no
ENSMUSG00000017831.7	Rab5a	chr17:53479233-53539451	control	TBI	OK	61.0147	60.1272	-0.021139	-0.109487	0.84295	0.991173	no
ENSMUSG00000017832.2	Hspb9	chr11:100713849-100714575	control	TBI	NOTEST	0.24083	0.180758	-0.413954	0	1	1	no
ENSMUSG00000017837.11	Nkiras2	chr11:100574903-100704271	control	TBI	OK	4.84222	5.8487	0.272448	0.201088	0.71255	0.966236	no
ENSMUSG00000017843.12	Ppp2r5c	chr12:110485738-110583061	control	TBI	OK	45.8265	40.9936	-0.160784	-0.855497	0.13465	0.415568	no
ENSMUSG00000017858.11	Ift52	chr2:163017353-163046141	control	TBI	OK	10.3671	11.6199	0.16458	0.579657	0.3	0.670669	no
ENSMUSG00000017861.10	Mybl2	chr2:163054686-163084688	control	TBI	NOTEST	0.268846	0.250873	-0.0998246	0	1	1	no
ENSMUSG00000017868.15	Sgk2	chr2:162987329-163014127	control	TBI	OK	0.545267	0.523614	-0.0584591	-0.0855941	0.8603	0.991455	no
ENSMUSG00000017897.17	Eya2	chr2:165595031-165771727	control	TBI	OK	0.885623	1.03866	0.229956	0.296669	0.52965	0.880951	no
ENSMUSG00000017922.12	Prl3c1	chr13:27196658-27203749	control	TBI	NOTEST	0	0	0	0	1	1	no
ENSMUSG00000017929.12	B4galt5	chr2:167298443-167349183	control	TBI	OK	12.4486	17.2086	0.467147	0.8067	0.1613	0.466675	no
ENSMUSG00000017943.14	Gdap1l1	chr2:163438475-163455324	control	TBI	OK	27.6436	33.7621	0.288456	1.2806	0.02675	0.131148	no
ENSMUSG00000017950.15	Hnf4a	chr2:163492317-163572910	control	TBI	NOTEST	0	0.00694544	Inf	0	1	1	no
ENSMUSG00000017969.12	Ptgis	chr2:167103377-167240604	control	TBI	OK	1.00539	1.49898	0.576234	0.410446	0.4073	0.783801	no
ENSMUSG00000017978.17	Cadps2	chr6:23262772-23839421	control	TBI	OK	41.4726	20.6118	-1.00869	-4.89275	5e-05	0.000632065	yes
ENSMUSG00000017999.15	Ddx27	chr2:167015192-167034947	control	TBI	OK	10.6698	12.5253	0.231311	0.960897	0.07305	0.274887	no
ENSMUSG00000018001.17	Cyth3	chr5:143622446-143710250	control	TBI	OK	18.1089	18.9361	0.0644369	0.154148	0.77945	0.983057	no
ENSMUSG00000018008.7	Cyth4	chr15:78597046-78622019	control	TBI	OK	2.9648	6.89486	1.21759	4.6381	5e-05	0.000632065	yes
ENSMUSG00000018012.10	Rac3	chr11:120721469-120723969	control	TBI	OK	10.3756	11.3281	0.12672	0.368409	0.5191	0.875448	no
ENSMUSG00000018040.8	Rrp7a	chr15:83089505-83122801	control	TBI	OK	46.6807	46.4332	-0.0076692	-0.0199627	0.97305	0.995298	no
ENSMUSG00000018042.16	Cyb5r3	chr15:83153493-83172592	control	TBI	OK	16.3139	27.0989	0.732135	3.3105	5e-05	0.000632065	yes
ENSMUSG00000018068.12	Ints2	chr11:86201369-86357602	control	TBI	OK	6.81468	7.30612	0.100461	0.126525	0.70675	0.965004	no
ENSMUSG00000018076.11	Med13l	chr5:118560678-118765438	control	TBI	OK	16.3772	16.5048	0.0111951	0.0168781	0.9746	0.995765	no
ENSMUSG00000018102.4	Hist1h2bc	chr13:23684198-23692488	control	TBI	OK	44.5221	44.5308	0.00028293	0.00125343	0.99845	0.999392	no
ENSMUSG00000018126.14	Baiap2l2	chr15:79258194-79285537	control	TBI	OK	0.725018	0.303745	-1.25516	-0.853324	0.1026	0.348278	no
ENSMUSG00000018143.9	Mafk	chr5:139791512-139826885	control	TBI	OK	2.77837	5.49669	0.984326	3.16539	5e-05	0.000632065	yes
ENSMUSG00000018160.14	Med1	chr11:98152153-98193293	control	TBI	OK	12.6795	12.0174	-0.0773727	-0.187346	0.7241	0.969023	no
ENSMUSG00000018166.8	Erbb3	chr10:128567522-128589652	control	TBI	OK	2.58434	2.91592	0.174151	0.705547	0.2111	0.549723	no
ENSMUSG00000018167.9	Stard3	chr11:98358367-98381112	control	TBI	OK	11.8845	12.8188	0.109176	0.380759	0.502	0.862061	no
ENSMUSG00000018168.8	Ikzf3	chr11:98464901-98546031	control	TBI	NOTEST	0.16653	0.278889	0.743912	0	1	1	no
ENSMUSG00000018169.11	Mfng	chr15:78755881-78773475	control	TBI	OK	1.01221	1.57548	0.638278	1.35918	0.0104	0.0625474	no
ENSMUSG00000018171.8	Vmp1	chr11:86583864-86683836	control	TBI	OK	54.4356	60.0787	0.142301	0.450111	0.3923	0.770126	no
ENSMUSG00000018189.11	Uchl5	chr1:143777271-143807466	control	TBI	OK	24.865	25.7413	0.0499717	0.164694	0.7675	0.980736	no
ENSMUSG00000018196.17	Glrx2	chr1:143716337-143749676	control	TBI	OK	35.5479	28.2748	-0.33025	-0.992163	0.07885	0.289804	no
ENSMUSG00000018199.8	Trove2	chr1:143750789-143777068	control	TBI	OK	18.1408	18.4621	0.025331	0.130966	0.8201	0.989346	no
ENSMUSG00000018209.14	Stk4	chr2:164053539-164155524	control	TBI	OK	12.2794	11.401	-0.107074	-0.313878	0.5202	0.876227	no
ENSMUSG00000018211.12	Wfdc15b	chr2:164214453-164221660	control	TBI	NOTEST	0	0.0316002	Inf	0	1	1	no
ENSMUSG00000018217.11	Pmp22	chr11:63128981-63159547	control	TBI	OK	9.08801	12.6821	0.480762	1.85752	0.00135	0.0117692	yes
ENSMUSG00000018238.6	Gdf9	chr11:53431022-53437904	control	TBI	OK	0.349746	0.381189	0.124202	0.117851	0.7881	0.984585	no
ENSMUSG00000018239.8	Zcchc10	chr11:53324678-53333301	control	TBI	OK	2.94879	2.80838	-0.0703848	-0.185125	0.736	0.972895	no
ENSMUSG00000018259.11	Prl8a2	chr13:27345682-27354216	control	TBI	NOTEST	0	0.0272297	Inf	0	1	1	no
ENSMUSG00000018263.10	Tbx5	chr5:119832667-119885219	control	TBI	NOTEST	0.011031	0	-Inf	0	1	1	no
ENSMUSG00000018286.6	Psmb6	chr11:70525366-70527858	control	TBI	OK	96.561	103.783	0.104059	0.514492	0.3709	0.74961	no
ENSMUSG00000018287.11	Spag7	chr11:70663770-70669416	control	TBI	OK	21.7484	23.3781	0.104251	0.435261	0.4472	0.820646	no
ENSMUSG00000018293.4	Pfn1	chr11:70651849-70654644	control	TBI	OK	79.0194	125.88	0.671772	3.3221	5e-05	0.000632065	yes
ENSMUSG00000018322.9	Tomm34	chr2:164053539-164155524	control	TBI	OK	33.2371	29.9796	-0.148811	-0.527295	0.35915	0.737568	no
ENSMUSG00000018326.8	Ywhab	chr2:163994959-164018588	control	TBI	OK	124.946	115.883	-0.108637	-0.56819	0.3048	0.67666	no
ENSMUSG00000018334.15	Ksr1	chr11:79013439-79146407	control	TBI	OK	5.53305	6.5625	0.246169	0.943574	0.08235	0.299043	no
ENSMUSG00000018339.10	Gpx3	chr11:54902452-54910377	control	TBI	OK	1.92943	4.45389	1.20689	3.43786	5e-05	0.000632065	yes
ENSMUSG00000018340.12	Anxa6	chr11:54979107-55033445	control	TBI	OK	36.2313	41.0133	0.178857	0.914301	0.10875	0.362646	no
ENSMUSG00000018341.11	Il12rb2	chr6:67179798-67376188	control	TBI	OK	3.59693	2.76747	-0.378199	-0.269519	0.63225	0.939533	no
ENSMUSG00000018347.15	Zkscan6	chr11:65807174-65829239	control	TBI	OK	4.93988	4.94185	0.000574521	0.00218069	0.997	0.998928	no
ENSMUSG00000018362.13	Kpna2	chr11:106988628-106999541	control	TBI	OK	14.3858	13.5146	-0.0901225	-0.381223	0.4927	0.855707	no
ENSMUSG00000018363.15	Smurf2	chr11:106820065-106920761	control	TBI	OK	12.5426	12.1817	-0.0421146	-0.169315	0.74425	0.975037	no
ENSMUSG00000018372.12	Cep95	chr11:106789251-106819930	control	TBI	OK	6.82315	6.39427	-0.0936578	-0.224956	0.6731	0.954625	no
ENSMUSG00000018377.9	Vezf1	chr11:88068278-88084729	control	TBI	OK	9.62102	10.2195	0.0870569	0.417113	0.46525	0.834917	no
ENSMUSG00000018378.12	Cuedc1	chr11:88098057-88194140	control	TBI	OK	4.72172	5.79029	0.294322	0.821638	0.1337	0.413438	no
ENSMUSG00000018379.16	Srsf1	chr11:88011990-88053755	control	TBI	OK	100.995	104.49	0.0490769	0.168752	0.7675	0.980736	no
ENSMUSG00000018381.14	Abi3	chr11:95700105-95845734	control	TBI	OK	2.01743	2.97616	0.560933	0.795021	0.1164	0.378831	no
ENSMUSG00000018387.11	Shroom1	chr11:53457204-53467766	control	TBI	OK	1.70124	1.36036	-0.322599	-0.805748	0.126	0.397767	no
ENSMUSG00000018395.18	Kif3a	chr11:53567378-53601967	control	TBI	OK	69.1447	52.4275	-0.399294	-1.99446	0.00035	0.00367125	yes
ENSMUSG00000018398.17	2020-09-08	chr11:53519256-53549565	control	TBI	OK	140.672	84.0616	-0.742819	-3.83633	5e-05	0.000632065	yes
ENSMUSG00000018401.16	Mtmr4	chr11:87592161-87616302	control	TBI	OK	24.329	24.8293	0.0293681	0.101216	0.8523	0.991455	no
ENSMUSG00000018405.7	Mrm1	chr11:84813060-84819515	control	TBI	OK	4.51315	3.15711	-0.515528	-1.68933	0.00295	0.0225482	yes
ENSMUSG00000018411.16	Mapt	chr11:104231389-104332090	control	TBI	OK	112.958	88.9953	-0.34398	-0.874975	0.0368	0.167281	no
ENSMUSG00000018412.15	Kansl1	chr11:104333228-104468861	control	TBI	OK	17.3453	15.6191	-0.151228	-0.616866	0.27405	0.636894	no
ENSMUSG00000018415.13	Gid4	chr11:60400625-60450927	control	TBI	OK	12.267	11.4959	-0.0936613	-0.407948	0.47225	0.840583	no
ENSMUSG00000018417.13	Myo1b	chr1:51749764-51916071	control	TBI	OK	16.3863	13.2217	-0.309579	-0.983015	0.0577	0.233304	no
ENSMUSG00000018425.17	Dhx40	chr11:86768845-86807746	control	TBI	OK	9.23455	9.03087	-0.032177	-0.142618	0.7882	0.984585	no
ENSMUSG00000018427.7	Ypel2	chr11:86936424-86993707	control	TBI	OK	15.3555	12.7452	-0.268796	-1.33794	0.0194	0.102393	no
ENSMUSG00000018428.14	Akap1	chr11:88830791-88881395	control	TBI	OK	12.5803	10.7349	-0.22886	-0.916944	0.1129	0.371875	no
ENSMUSG00000018433.13	Nol11	chr11:107157407-107189381	control	TBI	OK	11.7017	13.2993	0.184633	0.810744	0.14275	0.43205	no
ENSMUSG00000018442.12	Derl2	chr11:71007163-71027371	control	TBI	OK	9.16517	11.3993	0.31471	0.852504	0.1102	0.365948	no
ENSMUSG00000018446.8	C1qbp	chr11:70977835-70983026	control	TBI	OK	27.2368	31.744	0.220929	0.989565	0.0828	0.300221	no
ENSMUSG00000018449.11	Rpain	chr11:70970212-70977833	control	TBI	OK	16.7788	20.4986	0.288886	0.816596	0.1494	0.444638	no
ENSMUSG00000018451.6	6330403K07Rik	chr11:71031940-71033513	control	TBI	OK	107.627	99.5882	-0.111987	-0.584069	0.3022	0.673301	no
ENSMUSG00000018459.14	Slc13a3	chr2:165405027-165473230	control	TBI	OK	3.1965	3.14654	-0.0227274	-0.0519509	0.92205	0.992481	no
ENSMUSG00000018470.7	Kcnab3	chr11:69326257-69333042	control	TBI	OK	16.3985	13.1936	-0.313732	-1.42386	0.0123	0.0715415	no
ENSMUSG00000018474.16	Chd3	chr11:69343272-69369408	control	TBI	OK	95.4959	74.56	-0.357036	-0.926715	0.0267	0.131037	no
ENSMUSG00000018476.7	Kdm6b	chr11:69398507-69413675	control	TBI	OK	1.02775	1.51811	0.562777	0.906636	0.1047	0.352712	no
ENSMUSG00000018479.11	1700125H20Rik	chr11:85170403-85181145	control	TBI	NOTEST	0.0801703	0.077242	-0.0536825	0	1	1	no
ENSMUSG00000018481.9	Appbp2	chr11:85187261-85235130	control	TBI	OK	23.8794	21.2232	-0.170124	-0.894963	0.1157	0.377517	no
ENSMUSG00000018486.2	Wnt9b	chr11:103727363-103749821	control	TBI	OK	0.0672301	0.432131	2.68429	4.13973	5e-05	0.000632065	yes
ENSMUSG00000018500.2	Adora2b	chr11:62248983-62266453	control	TBI	OK	1.21447	1.59108	0.389685	0.977569	0.09075	0.319406	no
ENSMUSG00000018501.16	Ncor1	chr11:62281472-62514417	control	TBI	OK	131.525	121.529	-0.114028	-0.316714	0.5731	0.90729	no
ENSMUSG00000018507.15	Trpv2	chr11:62574485-62600515	control	TBI	OK	6.03613	6.62859	0.135079	0.472151	0.40105	0.778897	no
ENSMUSG00000018509.7	Cenpv	chr11:62524945-62539261	control	TBI	OK	13.9485	11.1992	-0.316709	-0.998271	0.07495	0.279777	no
ENSMUSG00000018537.15	Pcgf2	chr11:97688822-97700497	control	TBI	OK	2.40723	2.79801	0.217027	0.4904	0.38535	0.762911	no
ENSMUSG00000018541.9	Cwc25	chr11:97745480-97766556	control	TBI	OK	6.46044	6.42362	-0.00824651	-0.0318604	0.9594	0.994481	no
ENSMUSG00000018543.8	1700001P01Rik	chr11:97771480-97775918	control	TBI	NOTEST	0.153779	0.129287	-0.250282	0	1	1	no
ENSMUSG00000018547.8	Pip4k2b	chr11:97715156-97744704	control	TBI	OK	27.241	21.7831	-0.32257	-1.50174	0.0058	0.0393136	yes
ENSMUSG00000018548.14	Trim37	chr11:87127076-87220683	control	TBI	OK	104.187	80.5679	-0.370897	-1.72458	0.00135	0.0117692	yes
ENSMUSG00000018554.12	Ybx2	chr11:69935795-69941605	control	TBI	OK	0.487996	0.835533	0.775828	0.9742	0.06655	0.257949	no
ENSMUSG00000018559.15	Ctdnep1	chr11:69968221-69990601	control	TBI	OK	10.1984	10.186	-0.00176608	-0.00366718	0.9952	0.99848	no
ENSMUSG00000018565.16	Elp5	chr11:69968221-69990601	control	TBI	OK	39.9175	38.4874	-0.0526341	-0.188205	0.7406	0.974562	no
ENSMUSG00000018566.13	Slc2a4	chr11:69942538-69948188	control	TBI	OK	0.46466	0.609659	0.391827	0.455809	0.30245	0.6734	no
ENSMUSG00000018567.13	Gabarap	chr11:69991142-69994951	control	TBI	OK	72.4493	86.883	0.262102	1.201	0.0348	0.160753	no
ENSMUSG00000018569.11	Cldn7	chr11:69964778-69967885	control	TBI	NOTEST	0.121948	0.0416414	-1.55018	0	1	1	no
ENSMUSG00000018570.16	2810408A11Rik	chr11:69897351-69900987	control	TBI	OK	0.29962	0.211698	-0.501123	-0.334338	0.3677	0.745689	no
ENSMUSG00000018572.9	Phf23	chr11:69995776-70000009	control	TBI	OK	18.0213	18.6018	0.0457413	0.175972	0.7487	0.975839	no
ENSMUSG00000018574.13	Acadvl	chr11:70000594-70015411	control	TBI	OK	15.4238	16.9734	0.138124	0.513603	0.3528	0.730545	no
ENSMUSG00000018581.14	Dnah11	chr12:117804288-118199043	control	TBI	OK	0.171815	0.427161	1.31393	1.28246	0.0053	0.0365734	yes
ENSMUSG00000018583.5	G3bp1	chr11:55469684-55504838	control	TBI	OK	14.678	16.4818	0.167217	0.55617	0.29155	0.659353	no
ENSMUSG00000018585.9	Atox1	chr11:55446640-55461239	control	TBI	OK	35.2421	34.9176	-0.013349	-0.0519113	0.92665	0.992481	no
ENSMUSG00000018589.8	Glra2	chrX:165129016-165327393	control	TBI	OK	5.54774	4.54424	-0.28786	-1.15407	0.0457	0.196073	no
ENSMUSG00000018593.11	Sparc	chr11:55394499-55420080	control	TBI	OK	68.7558	123.606	0.846196	4.44383	5e-05	0.000632065	yes
ENSMUSG00000018595.6	Glra4	chrX:136732941-136803364	control	TBI	NOTEST	0.0967239	0.0894126	-0.113393	0	1	1	no
ENSMUSG00000018599.5	Mief2	chr11:60728397-60732951	control	TBI	OK	5.03195	5.17654	0.0408701	0.114443	0.8405	0.991173	no
ENSMUSG00000018604.17	Tbx3	chr5:119570129-119684724	control	TBI	OK	0.680809	0.423972	-0.683282	-0.885797	0.0742	0.277737	no
ENSMUSG00000018620.2	Mmp20	chr9:7628230-7699585	control	TBI	NOTEST	0	0	0	0	1	1	no
ENSMUSG00000018623.9	Mmp7	chr9:7628230-7699585	control	TBI	NOTEST	0	0.010377	Inf	0	1	1	no
ENSMUSG00000018634.10	Crhr1	chr11:104132854-104175523	control	TBI	OK	6.52505	3.10339	-1.07214	-3.9747	5e-05	0.000632065	yes
ENSMUSG00000018648.14	Dusp14	chr11:84048040-84069261	control	TBI	OK	41.9098	35.0955	-0.256002	-1.18487	0.04185	0.184273	no
ENSMUSG00000018651.13	Tada2a	chr11:84078919-84129600	control	TBI	OK	13.5109	12.13	-0.15554	-0.526274	0.33385	0.709014	no
ENSMUSG00000018654.16	Ikzf1	chr11:11642202-11772926	control	TBI	OK	0.923508	1.48921	0.689353	1.20037	0.01825	0.0973996	no
ENSMUSG00000018656.5	Tcaf3	chr6:42584865-42597692	control	TBI	NOTEST	0.00677086	0.0127584	0.914035	0	1	1	no
ENSMUSG00000018659.11	Pnpo	chr11:96907425-96982959	control	TBI	OK	19.8277	20.2453	0.0300629	0.110794	0.8486	0.991455	no
ENSMUSG00000018661.16	Cog1	chr11:113244852-113684155	control	TBI	OK	15.2324	13.8772	-0.134428	-0.276443	0.6126	0.932302	no
ENSMUSG00000018666.12	Cbx1	chr11:96789126-96808640	control	TBI	OK	20.4362	19.1007	-0.0975008	-0.414333	0.4764	0.842879	no
ENSMUSG00000018669.13	Cdk5rap3	chr11:96907425-96982959	control	TBI	OK	8.68083	10.8156	0.317208	0.552335	0.3331	0.708051	no
ENSMUSG00000018672.14	Copz2	chr11:96849869-96861203	control	TBI	OK	4.42326	4.38306	-0.01317	-0.0289758	0.9602	0.994781	no
ENSMUSG00000018677.8	Slc25a39	chr11:102402984-102407946	control	TBI	OK	22.3165	26.5986	0.253243	1.06557	0.0618	0.245007	no
ENSMUSG00000018678.11	Sp2	chr11:96907425-96982959	control	TBI	OK	1.08583	1.06633	-0.0261453	-0.0244366	0.9668	0.995088	no
ENSMUSG00000018697.13	Aatf	chr11:84422854-84513522	control	TBI	OK	9.3008	11.1276	0.258718	1.03763	0.06935	0.265728	no
ENSMUSG00000018698.14	Lhx1	chr11:84518283-84525535	control	TBI	NOTEST	0.0631122	0.14861	1.23554	0	1	1	no
ENSMUSG00000018707.12	Dync1h1	chr12:110601451-110666945	control	TBI	OK	97.6649	87.2928	-0.161977	-0.59581	0.1424	0.431332	no
ENSMUSG00000018727.18	Cpsf4l	chr11:113698171-113710017	control	TBI	OK	0.334378	0.491339	0.555241	0.766382	0.14635	0.438705	no
ENSMUSG00000018733.9	Pex12	chr11:83294641-83405035	control	TBI	OK	3.98274	3.72289	-0.0973385	-0.0603506	0.89205	0.991725	no
ENSMUSG00000018736.13	Ndel1	chr11:68821433-68871858	control	TBI	OK	65.6438	68.8024	0.0678003	0.259849	0.64835	0.94651	no
ENSMUSG00000018740.13	Slc25a35	chr11:68968130-68975185	control	TBI	OK	0.655585	0.500471	-0.389496	-0.483868	0.38515	0.762911	no
ENSMUSG00000018750.13	Zbtb4	chr11:69765911-69784023	control	TBI	OK	19.8147	18.3094	-0.113992	-0.344266	0.42485	0.800281	no
ENSMUSG00000018752.18	Tnfsfm13	chr11:69682137-69696098	control	TBI	OK	0.898468	1.00132	0.15636	0.234232	0.6776	0.957522	no
ENSMUSG00000018761.13	Mpdu1	chr11:69655313-69662642	control	TBI	OK	17.8586	19.0837	0.095717	0.358627	0.53305	0.883842	no
ENSMUSG00000018765.5	Fxr2	chr11:69632989-69653297	control	TBI	OK	46.1525	41.1315	-0.166166	-0.542874	0.33065	0.705276	no
ENSMUSG00000018770.8	Atp5g3	chr2:73908446-73911326	control	TBI	OK	158.285	136.981	-0.208547	-1.05338	0.0689	0.264375	no
ENSMUSG00000018774.12	Cd68	chr11:69664212-69666153	control	TBI	OK	4.60988	22.0728	2.25947	7.48503	5e-05	0.000632065	yes
ENSMUSG00000018776.9	Slc35g3	chr11:69759889-69761968	control	TBI	NOTEST	0.115172	0.10681	-0.108731	0	1	1	no
[truncated: 44,513 more rows]
