# Supplementary material for: An Integrated Transcriptome Analysis Reveals IGFBP7 Upregulation in Vasculature in Traumatic Brain Injury
Source: Front Genet. 2021 Jan 11;11:599834. doi: 10.3389/fgene.2020.599834 (PMC7831608; doi:10.3389/fgene.2020.599834)
Supplement: Supplementary file 4 [file Table_3.XLSX]

## Sheet: gene_exp
Supplementary Table 3. Complete gene list of differentially expression analysis between the TBI samples and control samples in the FACS sorted EC RNAseq study
This table lists the complete genes of differentially expression analysis in the FACS sorted EC RNAseq study by cuffdiff tool. The statistics shows the average expression from control and TBI samples, the log2 scaled fold change between TBI samples and controls, statistic test status, p value, q value and significance. The table is sorted by gene ID
gene_id	gene	locus	sample_1	sample_2	status	sample1_FPKM_average	sample2_FPKM_average	log2(fold_change)	test_stat	p_value	q_value	significant
ENSMUSG00000000001.4	Gnai3	chr3:108107279-108146146	control	TBI	OK	58.3469	70.1285	0.265346	0.831628	0.1473	0.68098	no
ENSMUSG00000000003.14	Pbsn	chrX:77837900-77853623	control	TBI	NOTEST	0	0	0	0	1	1	no
ENSMUSG00000000028.13	Cdc45	chr16:18780446-18835261	control	TBI	OK	1.3697	1.49892	0.130062	0.0669881	0.9274	0.99913	no
ENSMUSG00000000031.14	H19	chr7:142575528-142578143	control	TBI	OK	0.0584355	0.607949	3.37903	1.19368	0.00625	0.0976974	no
ENSMUSG00000000037.15	Scml2	chrX:161117192-161258213	control	TBI	NOTEST	0.134439	0.138629	0.0442745	0	1	1	no
ENSMUSG00000000049.10	Apoh	chr11:107933386-108414396	control	TBI	NOTEST	0	0.0111878	Inf	0	1	1	no
ENSMUSG00000000056.7	Narf	chr11:121237252-121255856	control	TBI	OK	9.95948	9.98016	0.0029933	0.0056221	0.99	0.999198	no
ENSMUSG00000000058.6	Cav2	chr6:17197750-17385604	control	TBI	OK	68.2661	46.9585	-0.539782	-0.67351	0.197	0.759017	no
ENSMUSG00000000078.6	Klf6	chr13:5861488-5870393	control	TBI	OK	424.523	388.996	-0.126086	-0.317437	0.58155	0.99913	no
ENSMUSG00000000085.15	Scmh1	chr4:120405280-120530186	control	TBI	OK	29.8344	28.7387	-0.0539784	-0.116868	0.79815	0.99913	no
ENSMUSG00000000088.6	Cox5a	chr9:57521231-57543187	control	TBI	OK	80.1573	75.482	-0.086701	-0.206884	0.72135	0.99913	no
ENSMUSG00000000093.6	Tbx2	chr11:85832550-85841948	control	TBI	OK	1.09258	1.18849	0.121386	0.193434	0.73125	0.99913	no
ENSMUSG00000000094.11	Tbx4	chr11:85886421-85916097	control	TBI	OK	4.28885	2.92424	-0.55253	-1.20975	0.0332	0.306541	no
ENSMUSG00000000103.11	Zfy2	chrY:2106014-2170409	control	TBI	NOTEST	0	0	0	0	1	1	no
ENSMUSG00000000120.6	Ngfr	chr11:95568817-95587735	control	TBI	NOTEST	0.143274	0.0689468	-1.05523	0	1	1	no
ENSMUSG00000000125.5	Wnt3	chr11:103774149-103817957	control	TBI	NOTEST	0.0157781	0.0261009	0.726173	0	1	1	no
ENSMUSG00000000126.10	Wnt9a	chr11:59306927-59333552	control	TBI	NOTEST	0.193406	0.256339	0.40642	0	1	1	no
ENSMUSG00000000127.13	Fer	chr17:63896017-64139494	control	TBI	OK	16.1162	15.4522	-0.0606969	-0.173331	0.7575	0.99913	no
ENSMUSG00000000131.14	Xpo6	chr7:126101714-126200501	control	TBI	OK	14.3357	13.0275	-0.138054	-0.246555	0.536	0.99913	no
ENSMUSG00000000134.16	Tfe3	chrX:7762559-7775202	control	TBI	OK	11.0616	11.8895	0.104133	0.258376	0.6199	0.99913	no
ENSMUSG00000000142.14	Axin2	chr11:108920348-108950783	control	TBI	OK	25.1595	15.4367	-0.704741	-1.88954	0.00065	0.0180047	yes
ENSMUSG00000000148.16	Brat1	chr5:140705010-140719379	control	TBI	OK	1.79669	1.28728	-0.481013	-0.877777	0.13175	0.648946	no
ENSMUSG00000000149.9	Gna12	chr5:140724126-140830431	control	TBI	OK	17.2947	21.1018	0.287036	0.749153	0.18905	0.750491	no
ENSMUSG00000000154.14	Slc22a18	chr7:143473720-143499334	control	TBI	OK	3.15931	1.46714	-1.10661	-0.754822	0.1288	0.643768	no
ENSMUSG00000000157.14	Itgb2l	chr16:96361667-96525793	control	TBI	NOTEST	0.219615	0.10611	-1.04941	0	1	1	no
ENSMUSG00000000159.14	Igsf5	chr16:96361667-96525793	control	TBI	OK	14.5898	11.0668	-0.398724	-0.947106	0.0855	0.523178	no
ENSMUSG00000000167.13	Pih1d2	chr9:50603900-50625000	control	TBI	OK	1.59778	0.994368	-0.684213	-0.245445	0.4419	0.999016	no
ENSMUSG00000000168.8	Dlat	chr9:50634632-50659780	control	TBI	OK	10.4108	10.9967	0.07899	0.176164	0.702	0.99913	no
ENSMUSG00000000171.4	Sdhd	chr9:50596337-50603849	control	TBI	OK	35.5906	36.7799	0.0474214	0.134546	0.8158	0.99913	no
ENSMUSG00000000182.9	Fgf23	chr6:127072901-127081408	control	TBI	NOTEST	0	0.00785938	Inf	0	1	1	no
ENSMUSG00000000183.6	Fgf6	chr6:127015585-127028187	control	TBI	NOTEST	0	0	0	0	1	1	no
ENSMUSG00000000184.11	Ccnd2	chr6:127122965-127212411	control	TBI	OK	9.117	12.0182	0.398585	0.983796	0.05245	0.403257	no
ENSMUSG00000000194.12	Gpr107	chr2:31152315-31218775	control	TBI	OK	10.5958	9.65495	-0.134153	-0.213796	0.62035	0.99913	no
ENSMUSG00000000197.7	Nalcn	chr14:123276640-123627144	control	TBI	NOTEST	0.0588353	0.111559	0.923053	0	1	1	no
ENSMUSG00000000202.8	Btbd17	chr11:114791216-114795945	control	TBI	NOTEST	0.0776633	0	-Inf	0	1	1	no
ENSMUSG00000000204.14	Slfn4	chr11:83175185-83190221	control	TBI	NOTEST	0.0330076	0.202388	2.61625	0	1	1	no
ENSMUSG00000000214.9	Th	chr7:142892751-142931128	control	TBI	NOTEST	0.228173	0.0930927	-1.29339	0	1	1	no
ENSMUSG00000000215.9	Ins2	chr7:142678655-142699510	control	TBI	NOTEST	0.420003	0	-Inf	0	1	1	no
ENSMUSG00000000216.8	Scnn1g	chr7:121734478-121768475	control	TBI	NOTEST	0	0	0	0	1	1	no
ENSMUSG00000000223.12	Drp2	chrX:134404550-134456573	control	TBI	NOTEST	0.0262025	0.00992475	-1.4006	0	1	1	no
ENSMUSG00000000244.15	Tspan32	chr7:142988968-143019644	control	TBI	NOTEST	0.224962	0.260376	0.210917	0	1	1	no
ENSMUSG00000000247.10	Lhx2	chr2:38339280-38369733	control	TBI	NOTEST	0.0212977	0.0699838	1.71632	0	1	1	no
ENSMUSG00000000248.15	Clec2g	chr6:128934380-128984707	control	TBI	NOTEST	0.00492567	0.0371883	2.91646	0	1	1	no
ENSMUSG00000000253.11	Gmpr	chr13:45507443-45546382	control	TBI	OK	5.29544	6.302	0.251058	0.517958	0.34965	0.937112	no
ENSMUSG00000000263.14	Glra1	chr11:55514237-55608198	control	TBI	NOTEST	0.208903	0.124643	-0.745035	0	1	1	no
ENSMUSG00000000266.10	Mid2	chrX:140664598-140767715	control	TBI	OK	6.87582	5.8368	-0.236356	-0.540465	0.29825	0.890751	no
ENSMUSG00000000275.15	Trim25	chr11:88999375-89020293	control	TBI	OK	47.2714	44.6777	-0.0814139	-0.168353	0.76425	0.99913	no
ENSMUSG00000000276.10	Dgke	chr11:89035178-89069098	control	TBI	OK	8.20645	7.11487	-0.205921	-0.566599	0.32555	0.914753	no
ENSMUSG00000000278.10	Scpep1	chr11:88905927-88955465	control	TBI	OK	6.92319	10.3239	0.576475	1.40923	0.01485	0.179071	no
ENSMUSG00000000282.11	Mnt	chr11:74830919-74845725	control	TBI	OK	5.53768	5.28962	-0.0661172	-0.162693	0.75875	0.99913	no
ENSMUSG00000000290.12	Itgb2	chr10:77530251-77565708	control	TBI	OK	1.2263	0.919865	-0.414822	-0.491435	0.28695	0.880785	no
ENSMUSG00000000295.11	Hddc2	chr10:31313381-31328204	control	TBI	OK	11.7584	11.5523	-0.0255041	-0.0521985	0.92485	0.99913	no
ENSMUSG00000000296.7	Tpd52l1	chr10:31332379-31445921	control	TBI	OK	31.3999	15.3766	-1.03003	-2.61225	5e-05	0.00216146	yes
ENSMUSG00000000301.15	Pemt	chr11:59970613-60046489	control	TBI	OK	0.49565	2.15663	2.12139	1.42964	0.0001	0.00398955	yes
ENSMUSG00000000303.11	Cdh1	chr8:106603350-106670246	control	TBI	OK	0.199381	0.45893	1.20275	1.28293	0.01535	0.183172	no
ENSMUSG00000000305.11	Cdh4	chr2:179442430-179899373	control	TBI	OK	0.925379	1.18692	0.359101	0.191579	0.5651	0.99913	no
ENSMUSG00000000308.13	Ckmt1	chr2:121357713-121387168	control	TBI	NOTEST	0	0.254813	Inf	0	1	1	no
ENSMUSG00000000317.10	Bcl6b	chr11:70224127-70229798	control	TBI	OK	44.4193	66.9913	0.592787	1.65941	0.00185	0.0395077	yes
ENSMUSG00000000318.15	Clec10a	chr11:70156196-70170834	control	TBI	NOTEST	0.0997925	0.0632378	-0.658145	0	1	1	no
ENSMUSG00000000320.9	Alox12	chr11:70241456-70255353	control	TBI	OK	11.9358	5.8364	-1.03215	-2.64451	5e-05	0.00216146	yes
ENSMUSG00000000325.14	Arvcf	chr16:18348181-18479073	control	TBI	OK	2.25285	1.53543	-0.553109	-0.42183	0.43035	0.990379	no
ENSMUSG00000000326.11	Comt	chr16:18348181-18479073	control	TBI	OK	30.5849	31.3776	0.0369157	0.0907871	0.87885	0.99913	no
ENSMUSG00000000339.13	Rtca	chr3:116488962-116508208	control	TBI	OK	14.2749	17.2071	0.269521	0.567177	0.34575	0.933886	no
ENSMUSG00000000340.9	Dbt	chr3:116513069-116549981	control	TBI	OK	2.95498	4.52549	0.614925	1.2096	0.0167	0.193662	no
ENSMUSG00000000346.8	Dazap2	chr15:100615627-100620731	control	TBI	OK	345.99	338.614	-0.0310862	-0.0923914	0.87325	0.99913	no
ENSMUSG00000000355.12	Mcts1	chrX:38600577-38613426	control	TBI	OK	9.29599	11.0122	0.244423	0.412418	0.4819	0.99913	no
ENSMUSG00000000359.3	Rem1	chr2:152626950-152635198	control	TBI	OK	1.57346	1.72637	0.133803	0.179194	0.74535	0.99913	no
ENSMUSG00000000365.8	Rnf17	chr14:56402696-56525032	control	TBI	NOTEST	0.0275435	0.0309391	0.167722	0	1	1	no
ENSMUSG00000000374.7	Trappc10	chr10:78186724-78244642	control	TBI	OK	4.93482	4.71502	-0.065733	-0.172881	0.76055	0.99913	no
ENSMUSG00000000378.14	Ccm2	chr11:6546886-6596744	control	TBI	OK	20.6078	19.657	-0.0681435	-0.181364	0.75015	0.99913	no
ENSMUSG00000000381.10	Wap	chr11:6635481-6638637	control	TBI	NOTEST	0.0460541	0.0360004	-0.355317	0	1	1	no
ENSMUSG00000000384.14	Tbrg4	chr11:6615597-6626067	control	TBI	OK	10.0562	12.8793	0.356962	0.645567	0.2483	0.83766	no
ENSMUSG00000000385.7	Tmprss2	chr16:97564683-97611195	control	TBI	NOTEST	0.125471	0.149138	0.249289	0	1	1	no
ENSMUSG00000000386.13	Mx1	chr16:97447034-97462907	control	TBI	NOTEST	0.173383	0.0949686	-0.868443	0	1	1	no
ENSMUSG00000000392.16	Fap	chr2:62500942-62574075	control	TBI	OK	1.35326	1.79526	0.407756	0.419394	0.3445	0.933886	no
ENSMUSG00000000394.14	Gcg	chr2:62474529-62483650	control	TBI	NOTEST	0.0284338	0	-Inf	0	1	1	no
ENSMUSG00000000399.9	Ndufa9	chr6:126821720-126849136	control	TBI	OK	44.9364	48.999	0.124867	0.361793	0.53035	0.99913	no
ENSMUSG00000000402.2	Egfl6	chrX:166523006-166585720	control	TBI	NOTEST	0.00867258	0.0189922	1.13088	0	1	1	no
ENSMUSG00000000409.13	Lck	chr4:129548343-129573641	control	TBI	OK	0.477673	0.535418	0.164643	0.0957577	0.83125	0.99913	no
ENSMUSG00000000411.7	Tssk3	chr4:129489013-129491022	control	TBI	NOTEST	0.123891	0.184881	0.577529	0	1	1	no
ENSMUSG00000000416.15	Cttnbp2	chr6:18366477-18514843	control	TBI	OK	6.81126	5.71633	-0.252832	-0.347049	0.4421	0.999016	no
ENSMUSG00000000420.14	Galnt1	chr18:24205343-24286818	control	TBI	OK	36.6546	78.1302	1.09189	3.00076	5e-05	0.00216146	yes
ENSMUSG00000000435.1	Myf5	chr10:107482907-107486134	control	TBI	NOTEST	0	0.00646198	Inf	0	1	1	no
ENSMUSG00000000439.9	Mkrn2	chr6:115601901-115677780	control	TBI	OK	10.269	8.67623	-0.243161	-0.166652	0.78445	0.99913	no
ENSMUSG00000000440.11	Pparg	chr6:115360950-115490399	control	TBI	OK	0.68848	0.180823	-1.92884	-1.00032	0.00385	0.0677043	no
ENSMUSG00000000441.16	Raf1	chr6:115601901-115677780	control	TBI	OK	23.7504	20.6297	-0.203229	-0.436895	0.3924	0.965667	no
ENSMUSG00000000486.12	2020-09-01	chr7:127214446-127218498	control	TBI	OK	3.20245	2.84552	-0.170485	-0.259895	0.64845	0.99913	no
ENSMUSG00000000489.6	Pdgfb	chr15:79995899-80014808	control	TBI	OK	45.1345	35.4377	-0.348947	-1.0784	0.06005	0.433596	no
ENSMUSG00000000530.15	Acvrl1	chr15:101128521-101145336	control	TBI	OK	122.348	118.662	-0.0441363	-0.117874	0.826	0.99913	no
ENSMUSG00000000531.4	Grasp	chr15:101224206-101232755	control	TBI	OK	19.7076	11.8933	-0.728603	-1.93257	0.00065	0.0180047	yes
ENSMUSG00000000532.10	Acvr1b	chr15:101174066-101213679	control	TBI	OK	0.548169	0.447854	-0.291593	-0.43665	0.4405	0.99855	no
ENSMUSG00000000538.17	Tom1l2	chr11:60226713-60352905	control	TBI	OK	41.5313	34.727	-0.258143	-0.489101	0.38235	0.960371	no
ENSMUSG00000000544.13	Gpa33	chr1:166130237-166166510	control	TBI	NOTEST	0.0184206	0.00545539	-1.75556	0	1	1	no
ENSMUSG00000000552.9	Zfp385a	chr15:103313894-103340086	control	TBI	OK	1.35369	1.51419	0.161649	0.259372	0.64625	0.99913	no
ENSMUSG00000000555.6	Itga5	chr15:103344288-103366763	control	TBI	OK	23.9499	43.9986	0.877437	2.73526	5e-05	0.00216146	yes
ENSMUSG00000000560.8	Gabra2	chr5:70957596-71095849	control	TBI	NOTEST	0.0620364	0.043096	-0.525563	0	1	1	no
ENSMUSG00000000561.13	Wdr77	chr3:105942697-105987423	control	TBI	OK	4.1135	5.32472	0.372339	0.265295	0.51475	0.99913	no
ENSMUSG00000000562.5	Adora3	chr3:105870857-105924042	control	TBI	NOTEST	0.0442289	0.169083	1.93467	0	1	1	no
ENSMUSG00000000563.16	Atp5f1	chr3:105942697-105987423	control	TBI	OK	65.365	68.4918	0.067414	0.174055	0.74065	0.99913	no
ENSMUSG00000000567.5	Sox9	chr11:112782223-112787760	control	TBI	OK	6.89494	3.49513	-0.98019	-2.39379	0.0001	0.00398955	yes
ENSMUSG00000000568.14	Hnrnpd	chr5:99955934-99978938	control	TBI	OK	48.3945	57.4348	0.247083	0.555533	0.31845	0.909744	no
ENSMUSG00000000579.13	Dynlt1c	chr17:6601670-6609774	control	TBI	OK	3.33749	2.88586	-0.209763	-0.229209	0.6635	0.99913	no
ENSMUSG00000000581.7	C1d	chr11:17257578-17269176	control	TBI	OK	11.1127	10.5517	-0.0747311	-0.128818	0.7907	0.99913	no
ENSMUSG00000000594.7	Gm2a	chr11:55098114-55113029	control	TBI	OK	9.86297	6.55326	-0.58981	-1.61147	0.00595	0.0943878	no
ENSMUSG00000000600.14	Krit1	chr5:3803183-3866596	control	TBI	OK	20.72	21.2884	0.0390477	0.100285	0.8451	0.99913	no
ENSMUSG00000000605.8	Clcn4-2	chr7:7282315-7299511	control	TBI	OK	7.03411	7.73888	0.137757	0.380386	0.50325	0.99913	no
ENSMUSG00000000606.14	Vmn2r88	chr14:51361674-51662953	control	TBI	NOTEST	0	0	0	0	1	1	no
ENSMUSG00000000617.13	Grm6	chr11:50850684-50866208	control	TBI	NOTEST	0.00843828	0.040607	2.26671	0	1	1	no
ENSMUSG00000000627.14	Sema4f	chr6:82911884-82939769	control	TBI	NOTEST	0.00279542	0.00652739	1.22344	0	1	1	no
ENSMUSG00000000628.9	Hk2	chr6:82725024-82774454	control	TBI	OK	0.708013	0.445611	-0.667991	-0.462667	0.3456	0.933886	no
ENSMUSG00000000631.18	Myo18a	chr11:77763245-77865980	control	TBI	OK	10.9842	10.8224	-0.0214084	-0.0285954	0.9455	0.99913	no
ENSMUSG00000000632.12	Sez6	chr11:77930799-77979048	control	TBI	NOTEST	0.0737778	0.0243074	-1.60179	0	1	1	no
ENSMUSG00000000673.8	Haao	chr17:83831355-83846790	control	TBI	NOTEST	0.107194	0.0372427	-1.52519	0	1	1	no
ENSMUSG00000000682.7	Cd52	chr4:134065911-134095082	control	TBI	OK	3.00592	4.0309	0.423295	0.513685	0.37455	0.953322	no
ENSMUSG00000000686.11	Abhd15	chr11:77508098-77607815	control	TBI	OK	1.33781	1.20955	-0.145403	-0.0144663	0.8977	0.99913	no
ENSMUSG00000000690.5	Hoxb6	chr11:96291023-96306910	control	TBI	NOTEST	0	0	0	0	1	1	no
ENSMUSG00000000693.9	Loxl3	chr6:83034172-83057808	control	TBI	OK	2.2035	4.40206	0.998383	0.548646	0.38715	0.964572	no
ENSMUSG00000000701.7	Tcl1b5	chr12:105176357-105181143	control	TBI	NOTEST	0	0	0	0	1	1	no
ENSMUSG00000000706.14	Btn1a1	chr13:23456991-23465901	control	TBI	NOTEST	0.0155198	0.0144679	-0.101256	0	1	1	no
ENSMUSG00000000708.13	Kat2b	chr17:53566860-53672720	control	TBI	OK	16.0528	14.8137	-0.115893	-0.215683	0.5613	0.99913	no
ENSMUSG00000000711.2	Rab5b	chr10:128677192-128696268	control	TBI	OK	44.7468	35.9927	-0.314078	-0.978959	0.08655	0.527093	no
ENSMUSG00000000724.10	Cryba1	chr11:77686154-77741921	control	TBI	OK	0.600521	0.583706	-0.0409727	-0.00643539	0.97585	0.99913	no
ENSMUSG00000000730.12	Dnmt3l	chr10:78030021-78063622	control	TBI	NOTEST	0.0414685	0	-Inf	0	1	1	no
ENSMUSG00000000731.14	Aire	chr10:78030021-78063622	control	TBI	NOTEST	0	0	0	0	1	1	no
ENSMUSG00000000732.8	Icosl	chr10:78069359-78079525	control	TBI	OK	3.65147	5.7588	0.657292	1.5008	0.01025	0.138608	no
ENSMUSG00000000738.16	Spg7	chr8:119910359-124345724	control	TBI	OK	10.03	8.62564	-0.217614	-0.0247765	0.77525	0.99913	no
ENSMUSG00000000739.12	Sult5a1	chr8:119910359-124345724	control	TBI	OK	0.779449	0.543495	-0.520189	-0.0129906	0.661	0.99913	no
ENSMUSG00000000740.10	Rpl13	chr8:119910359-124345724	control	TBI	OK	526.019	578.661	0.137603	0.0839327	0.88075	0.99913	no
ENSMUSG00000000743.8	Chmp1a	chr8:119910359-124345724	control	TBI	OK	10.1132	8.28026	-0.288486	-0.0457924	0.83445	0.99913	no
ENSMUSG00000000751.12	Rpa1	chr11:75298165-75348324	control	TBI	OK	7.9287	7.90085	-0.00507709	-0.00844419	0.9888	0.999198	no
ENSMUSG00000000753.14	Serpinf1	chr11:75409768-75422701	control	TBI	OK	7.61307	10.7248	0.494405	0.83107	0.1225	0.629092	no
ENSMUSG00000000759.13	Tubgcp3	chr8:12614276-12679229	control	TBI	OK	19.4222	17.4349	-0.15573	-0.371639	0.4586	0.99913	no
ENSMUSG00000000766.17	Oprm1	chr10:6740628-7052478	control	TBI	NOTEST	0	0.0384943	Inf	0	1	1	no
ENSMUSG00000000776.11	Polr3d	chr14:70438747-70443471	control	TBI	OK	2.99717	6.02844	1.00818	2.09859	0.0003	0.00968088	yes
ENSMUSG00000000782.14	Tcf7	chr11:51949881-52286179	control	TBI	OK	41.6306	31.6979	-0.393255	-0.390065	0.5092	0.99913	no
ENSMUSG00000000787.11	Ddx3x	chrX:13280969-13294052	control	TBI	OK	180.608	178.663	-0.0156253	-0.0340636	0.9495	0.99913	no
ENSMUSG00000000791.8	Il12rb1	chr8:70808448-70821424	control	TBI	NOTEST	0	0.00929674	Inf	0	1	1	no
ENSMUSG00000000792.2	Slc5a5	chr8:70882888-70892757	control	TBI	OK	1.98607	3.08769	0.636608	1.16267	0.0399	0.342935	no
ENSMUSG00000000794.9	Kcnn3	chr3:89520163-89675132	control	TBI	NOTEST	0.20276	0.0852883	-1.24936	0	1	1	no
ENSMUSG00000000804.13	Usp32	chr11:84984441-85140161	control	TBI	OK	15.5018	15.3436	-0.0147913	-0.0280864	0.9367	0.99913	no
ENSMUSG00000000805.17	Car4	chr11:84957785-84966044	control	TBI	OK	600.707	295.505	-1.02348	-2.96143	5e-05	0.00216146	yes
ENSMUSG00000000811.12	Txnrd3	chr6:89643987-89675529	control	TBI	OK	2.78032	2.92877	0.0750467	0.154194	0.7905	0.99913	no
ENSMUSG00000000817.10	Fasl	chr1:161780688-161788495	control	TBI	NOTEST	0.123893	0.0637279	-0.959099	0	1	1	no
ENSMUSG00000000823.15	Znf512b	chr2:181569148-181655660	control	TBI	OK	6.79	4.92181	-0.464223	-0.424327	0.2164	0.787525	no
ENSMUSG00000000826.15	Dnajc5	chr2:181520484-181555133	control	TBI	OK	20.7946	21.2275	0.0297252	0.0809577	0.87635	0.99913	no
ENSMUSG00000000827.17	Tpd52l2	chr2:181497141-181517966	control	TBI	OK	50.1084	73.4022	0.550771	1.22427	0.0335	0.308106	no
ENSMUSG00000000838.16	Fmr1	chrX:68678484-68717963	control	TBI	OK	20.3394	20.5447	0.0144864	0.0313393	0.9495	0.99913	no
ENSMUSG00000000861.14	Bcl11a	chr11:24078055-24174123	control	TBI	NOTEST	0.0702473	0.111856	0.671128	0	1	1	no
ENSMUSG00000000869.11	Il4	chr11:53602981-53618669	control	TBI	NOTEST	0.138042	0.268872	0.961808	0	1	1	no
ENSMUSG00000000876.10	Pxmp4	chr2:154585757-154603708	control	TBI	OK	8.56311	7.18781	-0.252583	-0.511036	0.29745	0.889986	no
ENSMUSG00000000881.11	Dlg3	chrX:100767721-100818410	control	TBI	OK	0.687063	1.05862	0.623668	0.602419	0.15935	0.706763	no
ENSMUSG00000000884.15	Gnb1l	chr16:18498767-18566679	control	TBI	OK	0.441104	0.750076	0.765918	0.5388	0.11975	0.62194	no
ENSMUSG00000000889.8	Dbh	chr2:27165232-27183200	control	TBI	OK	1.62019	6.51766	2.00819	3.80329	5e-05	0.00216146	yes
ENSMUSG00000000901.14	Mmp11	chr10:75923221-75932502	control	TBI	OK	1.37042	3.02981	1.14461	1.48785	0.0028	0.05346	no
ENSMUSG00000000902.12	Smarcb1	chr10:75896768-75921617	control	TBI	OK	16.9277	20.8636	0.301603	0.764851	0.17275	0.728521	no
ENSMUSG00000000903.3	Vpreb3	chr10:75943056-75949657	control	TBI	NOTEST	0.123177	0.0560288	-1.13649	0	1	1	no
ENSMUSG00000000915.14	Hip1r	chr5:123973627-124032270	control	TBI	OK	5.10379	3.87285	-0.398174	-0.453177	0.15585	0.698415	no
ENSMUSG00000000916.14	Nsun5	chr5:135369952-135394546	control	TBI	OK	4.56591	4.77199	0.0636893	0.0552518	0.92155	0.99913	no
ENSMUSG00000000934.8	Top1mt	chr15:75657034-75678800	control	TBI	OK	1.47482	1.87816	0.348787	0.561614	0.32	0.911444	no
ENSMUSG00000000938.11	Hoxa10	chr6:52231196-52240854	control	TBI	NOTEST	0	0	0	0	1	1	no
ENSMUSG00000000942.10	Hoxa4	chr6:52162416-52221854	control	TBI	NOTEST	0	0	0	0	1	1	no
ENSMUSG00000000948.15	Gm38393	chr7:59937370-60140219	control	TBI	OK	0.761131	0.61356	-0.310939	-0.239047	0.5643	0.99913	no
ENSMUSG00000000957.9	Mmp14	chr14:54431611-54441265	control	TBI	OK	2.14608	8.38622	1.96632	3.87977	5e-05	0.00216146	yes
ENSMUSG00000000958.8	Slc7a7	chr14:54360840-54417780	control	TBI	OK	5.27513	8.30304	0.654434	0.690851	0.21235	0.782557	no
ENSMUSG00000000959.6	Oxa1l	chr14:54360840-54417780	control	TBI	OK	15.1676	14.1936	-0.095744	-0.232494	0.67805	0.99913	no
ENSMUSG00000000976.12	Heatr6	chr11:83753695-83783754	control	TBI	OK	4.50909	4.37406	-0.0438632	-0.0484182	0.8954	0.99913	no
ENSMUSG00000000982.5	Ccl3	chr11:83647843-83649355	control	TBI	OK	33.0931	36.631	0.146534	0.337887	0.55905	0.99913	no
ENSMUSG00000000983.12	Wfdc18	chr11:83709014-83711348	control	TBI	NOTEST	0	0	0	0	1	1	no
ENSMUSG00000001014.5	Icam4	chr9:21029372-21030531	control	TBI	NOTEST	0.255905	0.280307	0.131396	0	1	1	no
ENSMUSG00000001016.11	Ilf2	chr3:90476125-90491033	control	TBI	OK	19.0615	23.465	0.299849	0.494379	0.3726	0.953204	no
ENSMUSG00000001017.14	Chtop	chr3:90498955-90509498	control	TBI	OK	68.5827	66.257	-0.0497714	-0.148321	0.79465	0.99913	no
ENSMUSG00000001018.14	Snapin	chr3:90476125-90491033	control	TBI	OK	47.9616	36.405	-0.397743	-0.841514	0.14245	0.673927	no
ENSMUSG00000001020.8	S100a4	chr3:90560555-90606045	control	TBI	OK	4.31445	3.33359	-0.372097	-0.465478	0.40165	0.972026	no
ENSMUSG00000001021.11	S100a3	chr3:90560555-90606045	control	TBI	NOTEST	0	0.099249	Inf	0	1	1	no
ENSMUSG00000001023.9	S100a5	chr3:90608522-90611780	control	TBI	NOTEST	0	0	0	0	1	1	no
ENSMUSG00000001025.7	S100a6	chr3:90612881-90624181	control	TBI	OK	8.90869	113.041	3.66548	6.83365	5e-05	0.00216146	yes
ENSMUSG00000001027.7	Scn4a	chr11:106349454-106353288	control	TBI	NOTEST	0.063306	0.0506677	-0.321277	0	1	1	no
ENSMUSG00000001029.14	Icam2	chr11:106377655-106388075	control	TBI	OK	196.929	170.76	-0.205705	-0.565263	0.3136	0.904915	no
ENSMUSG00000001034.16	Mapk7	chr11:61485430-61494406	control	TBI	OK	9.94569	9.42753	-0.0771915	-0.125155	0.8257	0.99913	no
ENSMUSG00000001036.16	Epn2	chr11:61517248-61579687	control	TBI	OK	37.7688	27.9543	-0.434124	-1.0948	0.0195	0.214795	no
ENSMUSG00000001039.11	B9d1	chr11:61505143-61512931	control	TBI	OK	9.7494	10.9534	0.167987	0.305699	0.588	0.99913	no
ENSMUSG00000001052.14	Sec24b	chr3:129982758-130061553	control	TBI	OK	32.2782	36.7001	0.185222	0.344537	0.49125	0.99913	no
ENSMUSG00000001053.14	N4bp3	chr11:51643062-51650842	control	TBI	OK	23.6899	29.095	0.296501	0.835069	0.1266	0.639097	no
ENSMUSG00000001054.8	Rmnd5b	chr11:51619734-51635896	control	TBI	OK	47.0636	61.3924	0.383447	0.948507	0.08155	0.510612	no
ENSMUSG00000001056.3	Nhp2	chr11:51619734-51635896	control	TBI	OK	8.97686	13.5171	0.590508	0.525721	0.39055	0.965462	no
ENSMUSG00000001062.16	Vps9d1	chr8:119910359-124345724	control	TBI	OK	3.49941	3.44835	-0.0212058	-0.00173879	0.9729	0.99913	no
ENSMUSG00000001065.13	Zfp276	chr8:119910359-124345724	control	TBI	OK	4.55938	3.51477	-0.375408	-0.0329291	0.58695	0.99913	no
ENSMUSG00000001076.6	C1ql4	chr15:99084685-99087817	control	TBI	NOTEST	0	0	0	0	1	1	no
ENSMUSG00000001082.11	Mfsd10	chr5:34633641-34637212	control	TBI	OK	15.1694	9.20286	-0.721013	-0.281305	0.2309	0.81138	no
ENSMUSG00000001089.13	Luzp1	chr4:136469760-136602723	control	TBI	OK	63.2542	64.49	0.0279157	0.0446665	0.9001	0.99913	no
ENSMUSG00000001095.5	Slc13a2	chr11:78394484-78422217	control	TBI	NOTEST	0	0	0	0	1	1	no
ENSMUSG00000001098.14	Kctd10	chr5:114289165-114380508	control	TBI	OK	160.502	177.524	0.145424	0.433601	0.44165	0.999016	no
ENSMUSG00000001100.9	Poldip2	chr11:78512192-78522736	control	TBI	OK	13.2736	13.5326	0.0278873	0.0588404	0.9212	0.99913	no
ENSMUSG00000001103.7	Sebox	chr11:78503446-78505081	control	TBI	OK	0.413338	0.549158	0.4099	0.407278	0.47125	0.99913	no
ENSMUSG00000001105.14	Ift20	chr11:78536360-78541737	control	TBI	OK	76.4972	91.3172	0.25548	0.678812	0.2369	0.820247	no
ENSMUSG00000001119.7	Col6a1	chr10:76708791-76726168	control	TBI	OK	0.841569	2.64425	1.65171	2.97675	5e-05	0.00216146	yes
ENSMUSG00000001120.14	Pcbp3	chr10:76761856-76961887	control	TBI	OK	5.57703	6.89076	0.305167	0.484183	0.3835	0.961904	no
ENSMUSG00000001123.14	Lgals9	chr11:78962973-78984946	control	TBI	OK	117.886	124.161	0.0748249	0.232443	0.6817	0.99913	no
ENSMUSG00000001127.11	Araf	chrX:20797813-20921004	control	TBI	OK	25.7778	24.3511	-0.0821462	-0.167231	0.75415	0.99913	no
ENSMUSG00000001128.7	Cfp	chrX:20925453-20931555	control	TBI	OK	0.982148	1.2059	0.296099	0.282879	0.56835	0.99913	no
ENSMUSG00000001131.10	Timp1	chrX:20797813-20921004	control	TBI	OK	0.872121	29.7633	5.09286	2.28014	0.01865	0.208561	no
ENSMUSG00000001134.8	Uxt	chrX:20933394-20986737	control	TBI	OK	7.97451	9.15802	0.19964	0.226223	0.69865	0.99913	no
ENSMUSG00000001138.12	Cnnm3	chr1:36511866-36528237	control	TBI	OK	4.9545	3.80632	-0.380343	-0.796795	0.10375	0.578516	no
ENSMUSG00000001143.12	Lman2l	chr1:36372290-36445271	control	TBI	OK	4.49335	4.52025	0.00861194	0.0177349	0.9743	0.99913	no
ENSMUSG00000001150.6	Mcm3ap	chr10:76449080-76515856	control	TBI	OK	3.509	2.91965	-0.265261	-0.661474	0.2444	0.833444	no
ENSMUSG00000001151.9	Pcnt	chr10:76351253-76442912	control	TBI	OK	2.33126	1.85826	-0.327159	-0.802333	0.16465	0.716207	no
ENSMUSG00000001155.12	Ftcd	chr10:76575647-76590338	control	TBI	NOTEST	0	0.016293	Inf	0	1	1	no
ENSMUSG00000001156.8	Mxd1	chr6:86647041-86669161	control	TBI	OK	19.5889	23.6637	0.272638	0.758925	0.1818	0.740325	no
ENSMUSG00000001157.12	Gmcl1	chr6:86691767-86733383	control	TBI	OK	6.40741	5.15356	-0.314171	-0.709098	0.1951	0.757124	no
ENSMUSG00000001158.12	Snrnp27	chr6:86675150-86684522	control	TBI	OK	35.525	32.4849	-0.129067	-0.340857	0.5516	0.99913	no
ENSMUSG00000001166.16	Oas1c	chr5:120777795-120812514	control	TBI	OK	2.50112	1.50642	-0.731451	-1.10085	0.0263	0.262476	no
ENSMUSG00000001168.15	Oas1h	chr5:120861420-120873506	control	TBI	NOTEST	0	0.00736164	Inf	0	1	1	no
ENSMUSG00000001173.14	Ocrl	chrX:47912386-47965868	control	TBI	OK	8.78796	9.26964	0.0769845	0.169324	0.73545	0.99913	no
ENSMUSG00000001175.12	Calm1	chr12:100199434-100209814	control	TBI	OK	652.127	775.867	0.250658	0.294565	0.585	0.99913	no
ENSMUSG00000001211.13	Agpat3	chr10:78269177-78352489	control	TBI	OK	33.359	33.6362	0.0119399	0.0293914	0.95815	0.99913	no
ENSMUSG00000001225.11	Slc26a3	chr12:31390870-31473917	control	TBI	NOTEST	0.0173014	0.0816647	2.23882	0	1	1	no
ENSMUSG00000001227.10	Sema6b	chr17:56123084-56140343	control	TBI	OK	4.16731	5.93702	0.510622	1.27749	0.02675	0.265974	no
ENSMUSG00000001228.13	Uhrf1	chr17:56303320-56323486	control	TBI	OK	0.836037	2.39551	1.51869	1.77922	0.00135	0.0311978	yes
ENSMUSG00000001229.7	Dpp9	chr17:56186681-56218889	control	TBI	OK	5.18748	5.00421	-0.0518922	-0.128514	0.821	0.99913	no
ENSMUSG00000001240.12	Ramp2	chr11:101246027-101259549	control	TBI	OK	418.588	408.326	-0.0358076	-0.0945904	0.8715	0.99913	no
ENSMUSG00000001247.15	Lsr	chr7:30945251-30973464	control	TBI	OK	135.86	111.567	-0.284206	-0.79633	0.16275	0.712387	no
ENSMUSG00000001248.13	Gramd1a	chr7:31130126-31170641	control	TBI	OK	16.0727	18.1671	0.176715	0.429512	0.43455	0.994622	no
ENSMUSG00000001249.13	Hpn	chr7:31098724-31115290	control	TBI	NOTEST	0.288349	0.088804	-1.69912	0	1	1	no
ENSMUSG00000001260.9	Gabrg1	chr5:70751046-70842617	control	TBI	NOTEST	0.0032843	0.0209193	2.67118	0	1	1	no
ENSMUSG00000001270.8	Ckb	chr12:111669354-111672338	control	TBI	OK	13.2926	20.7281	0.64096	1.64681	0.00425	0.0733708	no
ENSMUSG00000001280.11	Sp1	chr15:102406142-102436404	control	TBI	OK	36.7475	37.4446	0.0271115	0.0533526	0.88085	0.99913	no
ENSMUSG00000001281.8	Itgb7	chr15:102215994-102231935	control	TBI	NOTEST	0.212466	0.170455	-0.317843	0	1	1	no
ENSMUSG00000001285.11	Myg1	chr15:102326115-102338139	control	TBI	OK	21.4214	16.9247	-0.339924	-0.244687	0.6973	0.99913	no
ENSMUSG00000001288.13	Rarg	chr15:102234937-102257517	control	TBI	OK	6.65503	3.85624	-0.787249	-1.50339	0.0037	0.065715	no
ENSMUSG00000001289.11	Pfdn5	chr15:102326115-102338139	control	TBI	OK	454.933	394.622	-0.205184	-0.522958	0.3624	0.944301	no
ENSMUSG00000001300.14	Efnb2	chr8:8617433-8660773	control	TBI	OK	26.0198	22.4554	-0.212549	-0.58641	0.25285	0.841504	no
ENSMUSG00000001305.5	Rrp15	chr1:186720977-186749358	control	TBI	OK	4.00502	7.50453	0.905951	1.76231	0.00285	0.0540287	no
ENSMUSG00000001313.11	Rnd2	chr11:101458744-101471853	control	TBI	OK	8.97653	8.84619	-0.0211006	-0.016864	0.9783	0.99913	no
ENSMUSG00000001323.16	Srr	chr11:74898070-75164448	control	TBI	OK	17.5296	16.6968	-0.0702272	-0.107302	0.82775	0.99913	no
ENSMUSG00000001333.9	Sync	chr4:129287616-129335370	control	TBI	NOTEST	0.18832	0.224672	0.254639	0	1	1	no
ENSMUSG00000001334.9	Fndc5	chr4:129136998-129144593	control	TBI	NOTEST	0.0341498	0.0831888	1.28451	0	1	1	no
ENSMUSG00000001348.13	Acp5	chr9:22126730-22135746	control	TBI	OK	2.07008	3.44417	0.734469	1.18772	0.03965	0.341885	no
ENSMUSG00000001349.4	Cnn1	chr9:22099280-22109630	control	TBI	NOTEST	0.110575	0.186547	0.754514	0	1	1	no
ENSMUSG00000001366.13	Fbxo9	chr9:78081498-78109065	control	TBI	OK	20.6446	19.1816	-0.106041	-0.251341	0.6314	0.99913	no
ENSMUSG00000001376.16	Ccdc132	chr6:3498381-3603531	control	TBI	OK	13.6632	13.9086	0.0256821	0.0448757	0.91165	0.99913	no
ENSMUSG00000001380.6	Hars	chr18:36766529-36792562	control	TBI	OK	10.1406	12.2297	0.270246	0.530027	0.352	0.937748	no
ENSMUSG00000001383.8	Zmat2	chr18:36793922-36799660	control	TBI	OK	9.19465	9.50387	0.0477212	0.121937	0.8318	0.99913	no
ENSMUSG00000001403.12	Ube2c	chr2:164769897-164779967	control	TBI	OK	23.7623	20.1136	-0.240503	-0.595526	0.29435	0.887183	no
ENSMUSG00000001415.9	Smg5	chr3:88336259-88362338	control	TBI	OK	9.16444	8.38019	-0.129064	-0.258588	0.5781	0.99913	no
ENSMUSG00000001416.12	Cct3	chr3:88297115-88321767	control	TBI	OK	54.6095	73.8744	0.435924	0.83996	0.1403	0.669284	no
ENSMUSG00000001418.12	Glmp	chr3:88325022-88336148	control	TBI	OK	149.312	118.74	-0.330523	-0.709586	0.2264	0.80671	no
ENSMUSG00000001419.16	Mef2d	chr3:88142371-88177785	control	TBI	OK	39.0334	33.5471	-0.218521	-0.488601	0.284	0.877271	no
ENSMUSG00000001420.12	Tmem79	chr3:88325022-88336148	control	TBI	OK	1.40938	0.842343	-0.742578	-0.288878	0.6155	0.99913	no
ENSMUSG00000001424.13	Snd1	chr6:28475138-28935162	control	TBI	OK	17.3355	25.9997	0.584764	1.43087	0.0042	0.0729	no
ENSMUSG00000001435.13	Col18a1	chr10:77032240-77166548	control	TBI	OK	3.43207	4.40608	0.360416	0.309747	0.51995	0.99913	no
ENSMUSG00000001436.14	Slc19a1	chr10:77032240-77166548	control	TBI	OK	15.8195	17.8805	0.176684	0.186375	0.7908	0.99913	no
ENSMUSG00000001440.5	Kpnb1	chr11:97159713-97187881	control	TBI	OK	30.1722	39.8596	0.401709	1.02887	0.02925	0.28158	no
ENSMUSG00000001441.12	Npepps	chr11:97205841-97282897	control	TBI	OK	25.4416	25.2726	-0.00961441	-0.0151394	0.97875	0.99913	no
ENSMUSG00000001444.2	Tbx21	chr11:97098070-97115331	control	TBI	NOTEST	0.00558427	0	-Inf	0	1	1	no
ENSMUSG00000001445.9	Mrpl10	chr11:97041559-97068904	control	TBI	OK	7.17264	6.56818	-0.127012	-0.221296	0.6983	0.99913	no
ENSMUSG00000001467.5	Cyp51	chr5:3928053-4104746	control	TBI	OK	11.8236	15.0213	0.345347	0.359503	0.39225	0.965667	no
ENSMUSG00000001472.15	Tcf25	chr8:119910359-124345724	control	TBI	OK	59.0669	61.9696	0.0692117	0.0331612	0.96615	0.99913	no
ENSMUSG00000001473.6	Tubb6	chr18:67390716-67402748	control	TBI	OK	36.6453	165.122	2.17183	6.41203	5e-05	0.00216146	yes
ENSMUSG00000001482.13	Def8	chr8:119910359-124345724	control	TBI	OK	3.38583	2.77272	-0.288208	-0.0326515	0.80535	0.99913	no
ENSMUSG00000001493.9	Meox1	chr11:101877509-101894374	control	TBI	OK	25.0349	58.0555	1.21349	3.61215	5e-05	0.00216146	yes
ENSMUSG00000001494.6	Sost	chr11:101962457-101967015	control	TBI	NOTEST	0.0516188	0.044419	-0.216722	0	1	1	no
ENSMUSG00000001496.14	Nkx2-1	chr12:56531957-56607476	control	TBI	NOTEST	0.0249916	0.0343754	0.45993	0	1	1	no
ENSMUSG00000001497.17	Pax9	chr12:56689917-57197472	control	TBI	NOTEST	0	0.00319591	Inf	0	1	1	no
ENSMUSG00000001504.10	Irx2	chr13:72628819-72634198	control	TBI	NOTEST	0	0	0	0	1	1	no
ENSMUSG00000001506.10	Col1a1	chr11:94936223-94953042	control	TBI	OK	1.41743	5.49437	1.95468	3.90605	5e-05	0.00216146	yes
ENSMUSG00000001507.15	Itga3	chr11:95044473-95076801	control	TBI	OK	11.8629	15.4527	0.381395	0.867941	0.07555	0.489295	no
ENSMUSG00000001508.14	Sgca	chr11:94962790-94976327	control	TBI	OK	0.490611	0.234639	-1.06414	-0.755552	0.0859	0.525024	no
ENSMUSG00000001510.8	Dlx3	chr11:95120118-95125296	control	TBI	NOTEST	0.0106207	0	-Inf	0	1	1	no
ENSMUSG00000001517.13	Foxm1	chr6:128362966-128424931	control	TBI	OK	3.40241	3.43211	0.0125384	0.0110812	0.98665	0.999198	no
ENSMUSG00000001518.11	Itfg2	chr6:128362966-128424931	control	TBI	OK	7.77662	7.80937	0.00606332	0.00665195	0.98965	0.999198	no
ENSMUSG00000001520.11	Nrip2	chr6:128362966-128424931	control	TBI	OK	3.50253	2.75138	-0.348242	-0.386897	0.49855	0.99913	no
ENSMUSG00000001521.11	Tulp3	chr6:128321160-128355851	control	TBI	OK	4.31687	5.06721	0.231205	0.517084	0.35095	0.937616	no
ENSMUSG00000001524.13	Gtf2h4	chr17:35667729-35673739	control	TBI	OK	2.78186	2.88775	0.0538978	0.0684805	0.89195	0.99913	no
ENSMUSG00000001525.10	Tubb5	chr17:35833920-35838306	control	TBI	OK	160.531	190.383	0.246051	0.662961	0.22985	0.810347	no
ENSMUSG00000001542.6	Ell2	chr13:75707483-75772356	control	TBI	OK	15.553	16.3768	0.0744549	0.218904	0.69705	0.99913	no
ENSMUSG00000001552.13	Jup	chr11:100368957-100397763	control	TBI	OK	78.6893	78.3918	-0.00546394	-0.0150702	0.97625	0.99913	no
ENSMUSG00000001555.9	Fkbp10	chr11:100415696-100441808	control	TBI	OK	10.297	20.8719	1.01934	1.72972	0.00315	0.0582024	no
ENSMUSG00000001558.5	Klhl10	chr11:100441916-100457022	control	TBI	NOTEST	0.0680817	0.173173	1.34688	0	1	1	no
ENSMUSG00000001566.9	Mnx1	chr5:29473033-29478470	control	TBI	NOTEST	0	0	0	0	1	1	no
ENSMUSG00000001569.10	Nom1	chr5:29434663-29457843	control	TBI	OK	4.17514	5.03414	0.26992	0.217475	0.72065	0.99913	no
ENSMUSG00000001576.13	Ergic1	chr17:26554253-26656931	control	TBI	OK	14.9312	20.2545	0.439912	0.88289	0.08275	0.514198	no
ENSMUSG00000001583.12	Tnk1	chr11:69846375-69858730	control	TBI	NOTEST	0.328669	0.357265	0.120359	0	1	1	no
ENSMUSG00000001588.11	Acap1	chr11:69881566-69895539	control	TBI	OK	0.74583	0.38912	-0.938631	-1.07047	0.0537	0.407399	no
ENSMUSG00000001604.13	Tcea3	chr4:136247728-136274898	control	TBI	OK	2.00286	1.10591	-0.856834	-1.17065	0.03495	0.315613	no
ENSMUSG00000001622.14	Csn3	chr5:87908578-88008534	control	TBI	NOTEST	0	0.0160414	Inf	0	1	1	no
ENSMUSG00000001627.10	Ifrd1	chr12:40201566-40248504	control	TBI	OK	741.899	795.742	0.101078	0.21328	0.71045	0.99913	no
ENSMUSG00000001630.12	Stk38l	chr6:146724994-146778812	control	TBI	OK	9.3424	8.84667	-0.0786579	-0.152542	0.73405	0.99913	no
ENSMUSG00000001632.15	Brpf1	chr6:113307136-113326747	control	TBI	OK	9.51336	9.96789	0.0673325	0.140848	0.76205	0.99913	no
ENSMUSG00000001642.17	Akr1b3	chr6:34290264-34324249	control	TBI	OK	17.6203	23.7415	0.430176	1.12166	0.05155	0.399015	no
ENSMUSG00000001655.6	Hoxc13	chr15:102921102-102928814	control	TBI	NOTEST	0	0	0	0	1	1	no
ENSMUSG00000001656.3	Hoxc11	chr15:102954426-102957708	control	TBI	NOTEST	0	0	0	0	1	1	no
ENSMUSG00000001657.7	Hoxc8	chr15:102966795-103017429	control	TBI	NOTEST	0	0	0	0	1	1	no
ENSMUSG00000001661.5	Hoxc6	chr15:102966795-103017429	control	TBI	NOTEST	0	0	0	0	1	1	no
ENSMUSG00000001663.9	Gstt1	chr10:75783812-75798584	control	TBI	OK	2.98005	2.65768	-0.16517	-0.242674	0.6596	0.99913	no
ENSMUSG00000001665.9	Gstt3	chr10:75771229-75781414	control	TBI	OK	5.20402	3.4172	-0.606813	-0.840572	0.11695	0.61416	no
ENSMUSG00000001666.8	Ddt	chr10:75771229-75781414	control	TBI	OK	28.9875	24.0732	-0.268007	-0.52598	0.3611	0.944048	no
ENSMUSG00000001670.12	Tat	chr8:109990436-109999803	control	TBI	NOTEST	0	0	0	0	1	1	no
ENSMUSG00000001672.13	Marveld3	chr8:109947913-109962203	control	TBI	NOTEST	0	0.00564483	Inf	0	1	1	no
ENSMUSG00000001674.10	Ddx18	chr1:121553834-121567989	control	TBI	OK	16.6447	21.3547	0.359488	0.674892	0.2254	0.804932	no
ENSMUSG00000001687.14	Ubl3	chr5:148504634-148552789	control	TBI	OK	80.5571	76.0661	-0.0827588	-0.225976	0.66605	0.99913	no
ENSMUSG00000001700.9	Gramd3	chr18:56432131-56503792	control	TBI	OK	3.14786	4.5001	0.515586	1.10288	0.0518	0.399985	no
ENSMUSG00000001707.7	Eef1e1	chr13:38645697-38659028	control	TBI	OK	5.37375	11.0972	1.0462	2.01438	0.00085	0.0221304	yes
ENSMUSG00000001729.13	Akt1	chr12:112653820-112674884	control	TBI	OK	23.1837	23.6229	0.027073	0.0785938	0.88475	0.99913	no
ENSMUSG00000001739.13	Cldn15	chr5:136966615-136975858	control	TBI	OK	0.42954	0.369775	-0.216145	-0.234429	0.6489	0.99913	no
ENSMUSG00000001741.10	Il16	chr7:83631958-83745726	control	TBI	OK	0.525214	0.428145	-0.294805	-0.196095	0.72675	0.99913	no
ENSMUSG00000001750.14	Tcirg1	chr19:3896049-3907133	control	TBI	OK	10.3914	7.47478	-0.475294	-0.932448	0.0516	0.399209	no
ENSMUSG00000001751.9	Naglu	chr11:101070011-101077672	control	TBI	OK	3.57646	3.00877	-0.249357	-0.508289	0.36525	0.947264	no
ENSMUSG00000001755.11	Coasy	chr11:101082564-101086619	control	TBI	OK	4.49689	3.9987	-0.169398	-0.35306	0.5243	0.99913	no
ENSMUSG00000001761.7	Smo	chr6:29735502-29761365	control	TBI	OK	5.68113	4.73616	-0.262461	-0.649467	0.25615	0.843213	no
ENSMUSG00000001763.13	Tspan33	chr6:29694221-29718559	control	TBI	OK	0.456434	0.399799	-0.191131	-0.234133	0.6802	0.99913	no
ENSMUSG00000001767.5	Crnkl1	chr2:145917478-146215039	control	TBI	OK	19.1323	16.4387	-0.218912	-0.41626	0.39615	0.965667	no
ENSMUSG00000001768.14	Rin2	chr2:145784733-145887616	control	TBI	OK	19.5722	12.4863	-0.648456	-1.31538	0.00195	0.0412043	yes
ENSMUSG00000001773.12	Folh1	chr7:86719351-86775864	control	TBI	NOTEST	0.0059216	0	-Inf	0	1	1	no
ENSMUSG00000001774.7	Chordc1	chr9:18292266-18314000	control	TBI	OK	29.2404	29.274	0.00165893	0.00482775	0.99265	0.999198	no
ENSMUSG00000001783.3	Rtcb	chr10:85927680-85957823	control	TBI	OK	22.749	24.7958	0.124292	0.353063	0.53505	0.99913	no
ENSMUSG00000001785.10	Pwp1	chr10:85871830-85889096	control	TBI	OK	6.32831	8.77533	0.471633	1.17016	0.0379	0.333246	no
ENSMUSG00000001786.13	Fbxo7	chr10:86020440-86051873	control	TBI	OK	13.4677	9.43847	-0.512877	-1.09302	0.03885	0.337528	no
ENSMUSG00000001794.11	Capns1	chr7:30186941-30195164	control	TBI	OK	969.103	1167.59	0.268814	0.674328	0.23535	0.817865	no
ENSMUSG00000001802.15	Lrp3	chr7:35186384-35215370	control	TBI	OK	0.417916	0.909712	1.1222	1.17318	0.02335	0.242073	no
ENSMUSG00000001804.9	Dsg4	chr18:20436174-20471821	control	TBI	NOTEST	0	0	0	0	1	1	no
ENSMUSG00000001815.14	Evx2	chr2:74652990-74659557	control	TBI	NOTEST	0	0	0	0	1	1	no
ENSMUSG00000001819.4	Hoxd13	chr2:74668309-74671599	control	TBI	NOTEST	0	0	0	0	1	1	no
ENSMUSG00000001823.5	Hoxd12	chr2:74675012-74677705	control	TBI	NOTEST	0	0	0	0	1	1	no
ENSMUSG00000001827.10	Folr1	chr7:101858330-101870788	control	TBI	OK	0.515128	0.210724	-1.28957	-0.404987	0.43195	0.992183	no
ENSMUSG00000001829.15	Clpb	chr7:101663632-101790168	control	TBI	OK	6.95428	7.13966	0.0379537	0.0624258	0.89785	0.99913	no
ENSMUSG00000001833.15	2020-09-07	chr9:25252438-25308571	control	TBI	OK	97.7458	104.714	0.0993442	0.309851	0.58835	0.99913	no
ENSMUSG00000001844.9	Zdhhc4	chr5:143316488-143332704	control	TBI	OK	13.354	10.3542	-0.367063	-0.765374	0.1746	0.732471	no
ENSMUSG00000001847.13	Rac1	chr5:143464583-143528036	control	TBI	OK	574.86	622.674	0.115267	0.235884	0.67	0.99913	no
ENSMUSG00000001855.14	Nup214	chr2:31974435-32084857	control	TBI	OK	26.6211	24.761	-0.104501	-0.144169	0.78405	0.99913	no
ENSMUSG00000001864.12	Aif1l	chr2:31950138-31973442	control	TBI	OK	17.5642	10.894	-0.689109	-1.44869	0.00075	0.0200141	yes
ENSMUSG00000001865.2	Cpa3	chr3:20215619-20242181	control	TBI	NOTEST	0	0.00974378	Inf	0	1	1	no
ENSMUSG00000001870.14	Ltbp1	chr17:75005567-75392512	control	TBI	OK	1.69197	3.35335	0.986896	1.10904	0.0138	0.170907	no
ENSMUSG00000001891.15	Ugp2	chr11:21321137-21374161	control	TBI	OK	30.2927	34.9219	0.205161	0.523166	0.30835	0.901443	no
ENSMUSG00000001901.14	Kcnh6	chr11:106008123-106034549	control	TBI	NOTEST	0.0223941	0.0122321	-0.872443	0	1	1	no
ENSMUSG00000001909.14	Trmt1	chr8:84670482-84699808	control	TBI	OK	10.434	10.8608	0.0578354	0.0445321	0.90675	0.99913	no
ENSMUSG00000001910.4	Nacc1	chr8:84670482-84699808	control	TBI	OK	17.7417	19.1116	0.107302	0.303701	0.58985	0.99913	no
ENSMUSG00000001911.15	Nfix	chr8:84699875-84800344	control	TBI	OK	22.4155	16.3369	-0.456363	-0.986153	0.0728	0.480085	no
ENSMUSG00000001918.16	Slc1a5	chr7:16781345-16798274	control	TBI	OK	5.84884	8.71638	0.575578	0.799937	0.10355	0.57825	no
ENSMUSG00000001924.14	Uba1	chrX:20658325-20683179	control	TBI	OK	70.1834	85.6428	0.287202	0.775752	0.13435	0.655324	no
ENSMUSG00000001930.16	Vwf	chr6:125546773-125686679	control	TBI	OK	183.195	272.654	0.573691	0.674376	0.13505	0.658338	no
ENSMUSG00000001942.7	Siae	chr9:37613846-37648318	control	TBI	OK	6.08197	4.98926	-0.285715	-0.719339	0.2011	0.765736	no
ENSMUSG00000001943.7	Vsig2	chr9:37539254-37544205	control	TBI	OK	10.171	12.1537	0.256938	0.579883	0.30435	0.896744	no
ENSMUSG00000001946.12	Esam	chr9:37528077-37538319	control	TBI	OK	205.006	195.502	-0.0684813	-0.204951	0.7056	0.99913	no
ENSMUSG00000001948.9	Spa17	chr9:37603294-37613720	control	TBI	OK	2.87629	2.6702	-0.107257	-0.147049	0.79515	0.99913	no
ENSMUSG00000001962.8	Fam50a	chrX:74313032-74320149	control	TBI	OK	16.5444	15.577	-0.0869207	-0.20419	0.7085	0.99913	no
ENSMUSG00000001964.13	Emd	chrX:74254686-74261548	control	TBI	OK	24.2376	24.1653	-0.00431167	-0.0113887	0.9826	0.99913	no
ENSMUSG00000001983.7	Taco1	chr11:106065076-106073612	control	TBI	OK	2.68302	2.95981	0.141649	0.231192	0.69425	0.99913	no
ENSMUSG00000001985.9	Grik3	chr4:125490699-125714173	control	TBI	NOTEST	0	0.00415983	Inf	0	1	1	no
ENSMUSG00000001986.15	Gria3	chrX:41400853-41678601	control	TBI	OK	0.501019	1.03757	1.05027	0.459527	0.38975	0.965462	no
ENSMUSG00000001988.8	Npas1	chr7:16455720-16476780	control	TBI	NOTEST	0.0487133	0.0125566	-1.95587	0	1	1	no
ENSMUSG00000001995.8	Sipa1l2	chr8:125418062-125492710	control	TBI	OK	26.1697	20.7873	-0.332197	-1.04222	0.0654	0.452106	no
ENSMUSG00000001998.14	Ap4e1	chr2:127008716-127067909	control	TBI	OK	7.18446	5.84757	-0.297044	-0.592609	0.2814	0.873883	no
ENSMUSG00000001999.14	Blvra	chr2:127070664-127097084	control	TBI	OK	7.60695	7.33356	-0.0528058	-0.107487	0.8506	0.99913	no
ENSMUSG00000002006.11	Pdzd4	chrX:73793358-73824969	control	TBI	NOTEST	0.260771	0.232998	-0.162463	0	1	1	no
ENSMUSG00000002007.5	Srpk3	chrX:73774404-73778925	control	TBI	OK	1.19002	1.19773	0.00931345	0.0128854	0.9797	0.99913	no
ENSMUSG00000002010.16	Idh3g	chrX:73778962-73786897	control	TBI	OK	67.6743	69.2845	0.0339241	0.0947341	0.86985	0.99913	no
ENSMUSG00000002012.12	Pnck	chrX:73655993-73660117	control	TBI	NOTEST	0.157043	0.108709	-0.530691	0	1	1	no
ENSMUSG00000002014.11	Ssr4	chrX:73787027-73790830	control	TBI	OK	42.1751	55.4874	0.395768	1.01406	0.0699	0.469143	no
ENSMUSG00000002015.5	Bcap31	chrX:73686177-73716175	control	TBI	OK	97.2496	109.669	0.173394	0.538762	0.35185	0.937682	no
ENSMUSG00000002017.9	Fam98a	chr17:75537085-75551946	control	TBI	OK	7.77872	10.5162	0.435004	0.998832	0.04835	0.384642	no
ENSMUSG00000002020.14	Ltbp2	chr12:84783211-84878132	control	TBI	OK	0.172518	0.485498	1.49272	1.07471	0.0079	0.115814	no
ENSMUSG00000002028.11	Kmt2a	chr9:44803354-44881296	control	TBI	OK	11.0356	9.93119	-0.152121	-0.348101	0.49005	0.99913	no
ENSMUSG00000002031.10	Ift46	chr9:44767907-44792714	control	TBI	OK	22.5009	23.8948	0.0867144	0.106544	0.7777	0.99913	no
ENSMUSG00000002032.15	Tmem25	chr9:44793775-44799307	control	TBI	NOTEST	0.0703384	0.110717	0.654496	0	1	1	no
ENSMUSG00000002033.12	Cd3g	chr9:44969571-44980431	control	TBI	OK	0.503309	0.586805	0.221438	0.16008	0.7967	0.99913	no
ENSMUSG00000002043.15	Trappc6a	chr7:19508669-19516145	control	TBI	OK	7.2869	4.31047	-0.757458	-1.14616	0.047	0.378217	no
ENSMUSG00000002052.6	Supt6	chr11:78206745-78255496	control	TBI	OK	16.1354	17.1527	0.0882071	0.227283	0.69665	0.99913	no
ENSMUSG00000002055.8	Spag5	chr11:78301528-78322457	control	TBI	NOTEST	0.277764	0.13507	-1.04016	0	1	1	no
ENSMUSG00000002057.4	Foxn1	chr11:78357576-78386558	control	TBI	NOTEST	0	0	0	0	1	1	no
ENSMUSG00000002058.12	Unc119	chr11:78343481-78349164	control	TBI	NOTEST	0.350907	0.294036	-0.255095	0	1	1	no
ENSMUSG00000002059.16	Rab34	chr11:78188429-78192193	control	TBI	OK	4.19538	5.22063	0.315423	0.523566	0.3409	0.931503	no
ENSMUSG00000002064.10	Sdf2	chr11:78206745-78255496	control	TBI	OK	35.5591	37.7357	0.0857109	0.110065	0.83995	0.99913	no
ENSMUSG00000002068.15	Ccne1	chr7:38097983-38107534	control	TBI	OK	0.470224	0.505232	0.103598	0.0793675	0.8479	0.99913	no
ENSMUSG00000002076.10	Hsf2bp	chr17:31944768-32034508	control	TBI	OK	0.479563	0.849504	0.824901	0.688224	0.20235	0.767571	no
ENSMUSG00000002083.11	Bbc3	chr7:16309615-16318205	control	TBI	OK	1.93169	1.2252	-0.656844	-0.79785	0.14715	0.68098	no
ENSMUSG00000002100.14	Mybpc3	chr2:91118143-91136516	control	TBI	NOTEST	0.0340233	0.0188055	-0.855367	0	1	1	no
ENSMUSG00000002102.14	Psmc3	chr2:91054008-91070417	control	TBI	OK	44.8191	51.9985	0.214357	0.470542	0.3683	0.949951	no
ENSMUSG00000002103.14	Acp2	chr2:91202884-91236982	control	TBI	OK	10.4061	9.76978	-0.0910325	-0.180609	0.6992	0.99913	no
ENSMUSG00000002104.10	Rapsn	chr2:91035619-91053933	control	TBI	NOTEST	0.0760862	0.0558453	-0.4462	0	1	1	no
ENSMUSG00000002105.14	Slc39a13	chr2:91054008-91070417	control	TBI	OK	14.1746	17.4813	0.302499	0.445737	0.3824	0.960371	no
ENSMUSG00000002107.17	Celf2	chr2:6539693-7509563	control	TBI	OK	5.28654	4.63897	-0.188519	-0.378402	0.4324	0.992714	no
ENSMUSG00000002108.9	Nr1h3	chr2:91184060-91202834	control	TBI	OK	4.14755	3.94664	-0.0716339	-0.131631	0.80995	0.99913	no
ENSMUSG00000002109.13	Ddb2	chr2:91202884-91236982	control	TBI	OK	6.6447	5.12258	-0.375334	-0.461193	0.42715	0.988235	no
ENSMUSG00000002111.8	Spi1	chr2:91082389-91115756	control	TBI	OK	0.971549	0.731955	-0.408531	-0.364924	0.44125	0.999016	no
ENSMUSG00000002129.10	Sf3a1	chr11:4160349-4182541	control	TBI	OK	12.1653	12.8228	0.0759454	0.180477	0.7375	0.99913	no
ENSMUSG00000002147.17	Stat6	chr10:127642985-127701049	control	TBI	OK	22.0613	16.9707	-0.378475	-0.731754	0.11315	0.604966	no
ENSMUSG00000002190.12	Clgn	chr8:83389866-83428552	control	TBI	NOTEST	0.0103575	0.0172792	0.738357	0	1	1	no
ENSMUSG00000002204.8	Napsa	chr7:44572431-44590624	control	TBI	OK	0.539272	0.539502	0.00061783	0.000709175	0.9966	0.999198	no
ENSMUSG00000002205.14	Vrk3	chr7:44731480-44777515	control	TBI	OK	8.87105	9.75952	0.137706	0.266035	0.65155	0.99913	no
ENSMUSG00000002210.10	Smg9	chr7:24399618-24422778	control	TBI	OK	4.09387	3.77649	-0.11642	-0.220411	0.6848	0.99913	no
ENSMUSG00000002221.10	Paxip1	chr5:27740079-27791691	control	TBI	OK	6.51431	5.47211	-0.251514	-0.495242	0.2793	0.870777	no
ENSMUSG00000002222.13	Rmnd5a	chr6:71388633-71440637	control	TBI	OK	22.0821	17.4973	-0.335745	-0.901488	0.0897	0.536995	no
ENSMUSG00000002227.14	Mov10	chr3:104794835-104818563	control	TBI	OK	15.9004	11.1105	-0.517144	-0.699176	0.2193	0.793219	no
ENSMUSG00000002228.7	Ppm1j	chr3:104752726-104786018	control	TBI	OK	2.97351	11.7693	1.98479	1.94023	0.00335	0.0607088	no
ENSMUSG00000002233.12	Rhoc	chr3:104788374-104794459	control	TBI	OK	61.3274	89.7874	0.549981	1.57623	0.00305	0.0566156	no
ENSMUSG00000002240.11	Prr27	chr5:87825685-87846387	control	TBI	NOTEST	0	0	0	0	1	1	no
ENSMUSG00000002249.16	Tead3	chr17:28331670-28350805	control	TBI	OK	0.373225	0.245663	-0.603363	-0.316787	0.42615	0.987373	no
ENSMUSG00000002250.14	Ppard	chr17:28232753-28301469	control	TBI	OK	49.249	44.992	-0.130426	-0.359817	0.5224	0.99913	no
ENSMUSG00000002257.7	Def6	chr17:28207777-28228608	control	TBI	OK	10.2041	9.0344	-0.175647	-0.442639	0.4332	0.993041	no
ENSMUSG00000002265.14	Peg3	chr7:6703891-6730421	control	TBI	OK	2.98694	2.67495	-0.159156	-0.383323	0.49485	0.99913	no
ENSMUSG00000002266.14	Zim1	chr7:6671455-6696450	control	TBI	NOTEST	0.00728441	0.00783561	0.105232	0	1	1	no
ENSMUSG00000002274.11	Metrn	chr17:25794570-25985680	control	TBI	NOTEST	0.0404441	0.0583575	0.52899	0	1	1	no
ENSMUSG00000002279.17	Lmf1	chr17:25579173-25662826	control	TBI	OK	10.7613	13.4594	0.322764	0.782158	0.1696	0.722455	no
ENSMUSG00000002280.9	Narfl	chr17:25773775-25785673	control	TBI	OK	2.71749	2.16609	-0.327183	-0.40356	0.3704	0.951389	no
ENSMUSG00000002289.14	Angptl4	chr17:33773749-33781575	control	TBI	OK	56.2146	75.7642	0.430571	1.23396	0.0272	0.268617	no
ENSMUSG00000002297.14	Dbf4	chr5:8396972-8422716	control	TBI	OK	3.78306	4.84196	0.356038	0.646819	0.21485	0.786739	no
ENSMUSG00000002307.14	Daxx	chr17:33909413-33915589	control	TBI	OK	15.9716	18.007	0.173046	0.265633	0.6434	0.99913	no
ENSMUSG00000002308.14	Cd320	chr17:33843090-33849774	control	TBI	OK	55.8993	43.7169	-0.354639	-1.02171	0.07215	0.477566	no
ENSMUSG00000002319.14	Ipo4	chr14:55625399-55643806	control	TBI	OK	20.4527	43.9885	1.10483	1.06224	0.0713	0.475015	no
ENSMUSG00000002320.14	Tm9sf1	chr14:55625399-55643806	control	TBI	OK	29.6125	34.2349	0.209261	0.419097	0.41365	0.979365	no
ENSMUSG00000002324.7	Rec8	chr14:55618036-55625395	control	TBI	OK	0.519956	0.388869	-0.419106	-0.301838	0.45345	0.99913	no
ENSMUSG00000002325.13	Irf9	chr14:55591707-55610030	control	TBI	OK	35.7502	29.121	-0.29589	-0.753827	0.17735	0.734782	no
ENSMUSG00000002326.5	Gmpr2	chr14:55672234-55678750	control	TBI	OK	15.2935	11.7874	-0.37567	-0.943293	0.1041	0.578903	no
ENSMUSG00000002329.6	Mdp1	chr14:55657878-55660508	control	TBI	OK	10.8039	10.4238	-0.0516664	-0.127133	0.82785	0.99913	no
ENSMUSG00000002332.14	Dhrs1	chr14:55739019-55745690	control	TBI	OK	38.4218	34.0049	-0.176181	-0.424829	0.45195	0.99913	no
ENSMUSG00000002341.8	Ncan	chr8:70093084-70120873	control	TBI	NOTEST	0.061654	0.0727302	0.23836	0	1	1	no
ENSMUSG00000002342.16	Tmem161a	chr8:70172355-70183681	control	TBI	OK	7.13551	7.41119	0.0546893	0.117055	0.8143	0.99913	no
ENSMUSG00000002343.10	Armc6	chr8:70220171-70279915	control	TBI	OK	2.12737	2.35732	0.148075	0.118396	0.8272	0.99913	no
ENSMUSG00000002345.16	2310045N01Rik	chr8:70139498-70167488	control	TBI	OK	42.7474	41.1043	-0.0565452	-0.145901	0.80185	0.99913	no
ENSMUSG00000002346.15	Slc25a42	chr8:70184339-70212305	control	TBI	OK	7.3383	4.89869	-0.583049	-1.37088	0.0194	0.214134	no
ENSMUSG00000002365.9	Snx9	chr17:5841327-5931033	control	TBI	OK	15.1417	18.9653	0.324837	0.916944	0.1138	0.605549	no
ENSMUSG00000002372.8	Ranbp3	chr17:56673224-56711769	control	TBI	OK	8.11036	7.79356	-0.0574843	-0.145218	0.8012	0.99913	no
ENSMUSG00000002379.6	Ndufa11	chr17:56717761-56724248	control	TBI	OK	7.95895	7.67534	-0.0523478	-0.133308	0.81775	0.99913	no
ENSMUSG00000002384.2	Bmp8b	chr4:123105164-123139951	control	TBI	NOTEST	0.0823276	0.0795621	-0.0492957	0	1	1	no
ENSMUSG00000002393.13	Nr2f6	chr8:71371297-71381960	control	TBI	OK	7.74073	9.99264	0.368396	0.326881	0.5788	0.99913	no
ENSMUSG00000002395.13	Use1	chr8:71366847-71369732	control	TBI	OK	82.4889	60.7544	-0.441212	-1.27291	0.0284	0.277055	no
ENSMUSG00000002396.8	Ocel1	chr8:71371297-71381960	control	TBI	OK	9.33996	6.94942	-0.426525	-0.584933	0.1963	0.758251	no
ENSMUSG00000002409.16	Dyrk1b	chr7:28179468-28187294	control	TBI	OK	7.06265	4.6835	-0.592623	-1.31972	0.0243	0.248866	no
ENSMUSG00000002413.14	Braf	chr6:39573872-39725463	control	TBI	OK	18.3683	19.4469	0.0823244	0.157345	0.74685	0.99913	no
ENSMUSG00000002416.12	Ndufb2	chr6:39573872-39725463	control	TBI	OK	24.9868	33.9139	0.44071	0.297883	0.59325	0.99913	no
ENSMUSG00000002428.11	Hltf	chr3:20057810-20118490	control	TBI	OK	11.2304	8.78038	-0.355056	-0.829394	0.10965	0.595116	no
ENSMUSG00000002455.13	Prpf6	chr2:181569148-181655660	control	TBI	OK	11.8473	10.7056	-0.146194	-0.267996	0.63255	0.99913	no
ENSMUSG00000002458.12	Rgs19	chr2:181688418-181693977	control	TBI	OK	12.7986	17.7485	0.471706	1.01474	0.0457	0.372616	no
ENSMUSG00000002459.16	Rgs20	chr1:4909575-5162529	control	TBI	NOTEST	0.104239	0.0897981	-0.215138	0	1	1	no
ENSMUSG00000002475.14	Abhd3	chr18:10644410-10706771	control	TBI	OK	1.07372	1.24643	0.215186	0.276594	0.6291	0.99913	no
ENSMUSG00000002477.4	Snrpd1	chr18:10617795-10628230	control	TBI	OK	31.2278	42.9701	0.460503	1.20924	0.03755	0.331258	no
ENSMUSG00000002486.14	Tchp	chr5:114707759-114722327	control	TBI	OK	3.06509	2.81895	-0.120773	-0.159186	0.72925	0.99913	no
ENSMUSG00000002489.14	Tiam1	chr16:89787110-89980080	control	TBI	OK	65.8385	71.4582	0.118169	0.309739	0.55355	0.99913	no
ENSMUSG00000002496.9	Tsc2	chr17:24549949-24632629	control	TBI	OK	12.8369	9.97116	-0.364461	-0.717474	0.2116	0.782305	no
ENSMUSG00000002500.14	Rpl3l	chr17:24727819-24736143	control	TBI	NOTEST	0.117344	0.248386	1.08184	0	1	1	no
ENSMUSG00000002504.13	Slc9a3r2	chr17:24639281-24650305	control	TBI	OK	426.118	291.714	-0.546699	-1.61744	0.00435	0.0745356	no
ENSMUSG00000002524.14	Puf60	chr15:76070183-76080946	control	TBI	OK	32.7116	32.6898	-0.000962936	-0.00288045	0.9958	0.999198	no
ENSMUSG00000002546.15	Golga2	chr2:32278815-32307921	control	TBI	OK	9.07998	9.54718	0.0723868	0.0849317	0.8734	0.99913	no
ENSMUSG00000002550.15	Uck1	chr2:32236589-32260159	control	TBI	OK	5.557	4.63428	-0.261962	-0.354365	0.4968	0.99913	no
ENSMUSG00000002565.15	Scin	chr12:40059768-40134228	control	TBI	NOTEST	0.0520711	0.0195892	-1.41042	0	1	1	no
ENSMUSG00000002578.14	Ikzf4	chr10:128630842-128649811	control	TBI	OK	0.568282	0.513532	-0.146153	-0.0528314	0.87305	0.99913	no
ENSMUSG00000002580.7	Mien1	chr11:98412469-98439046	control	TBI	OK	38.0308	32.5787	-0.223238	-0.4032	0.4834	0.99913	no
ENSMUSG00000002588.11	Pon1	chr6:5168089-5193946	control	TBI	NOTEST	0.0101708	0.0801899	2.97898	0	1	1	no
ENSMUSG00000002602.15	Axl	chr7:25757272-25788705	control	TBI	OK	9.82716	16.0367	0.706533	1.70417	0.00205	0.0428656	yes
ENSMUSG00000002603.14	Tgfb1	chr7:25687001-25705077	control	TBI	OK	16.9287	25.0295	0.564158	1.33936	0.0184	0.206507	no
ENSMUSG00000002608.7	Ccdc97	chr7:25711105-25719088	control	TBI	OK	14.3986	12.7366	-0.176949	-0.344938	0.4508	0.99913	no
ENSMUSG00000002617.13	Zfp40	chr17:23173868-23193252	control	TBI	OK	7.31927	5.0143	-0.545652	-0.776991	0.1616	0.710436	no
ENSMUSG00000002625.9	Akap8l	chr17:32321424-32350581	control	TBI	OK	13.0688	7.79405	-0.745678	-1.88283	0.0011	0.0268112	yes
ENSMUSG00000002633.4	Shh	chr5:28456814-28933995	control	TBI	NOTEST	0	0	0	0	1	1	no
ENSMUSG00000002635.10	Pdcd2l	chr7:34184498-34196661	control	TBI	OK	6.01451	6.17097	0.0370485	0.0733491	0.8945	0.99913	no
ENSMUSG00000002658.9	Gtf2f1	chr17:57003404-57011288	control	TBI	OK	20.3959	26.7572	0.39165	1.09306	0.05785	0.424622	no
ENSMUSG00000002660.7	Clpp	chr17:56990263-56996371	control	TBI	OK	6.94802	8.64503	0.315269	0.65609	0.25235	0.84137	no
ENSMUSG00000002661.13	Alkbh7	chr17:56997338-56999322	control	TBI	OK	7.36354	6.4871	-0.182825	-0.324239	0.57075	0.99913	no
ENSMUSG00000002664.2	Pspn	chr17:56999456-57000018	control	TBI	NOTEST	0.078298	0.12759	0.704471	0	1	1	no
ENSMUSG00000002668.7	Dennd1c	chr17:57066055-57078510	control	TBI	NOTEST	0.112564	0.15062	0.420177	0	1	1	no
ENSMUSG00000002679.13	Med6	chr12:81573556-81595008	control	TBI	OK	24.7692	26.712	0.10894	0.273004	0.63365	0.99913	no
ENSMUSG00000002688.7	Prkd1	chr12:50341230-50649223	control	TBI	OK	2.08153	1.72085	-0.274524	-0.546963	0.3288	0.917414	no
ENSMUSG00000002699.11	Lcp2	chr11:33629338-34098554	control	TBI	OK	9.14679	18.9132	1.04806	1.80554	0.00155	0.0344784	yes
ENSMUSG00000002718.13	Cse1l	chr2:166906039-166946389	control	TBI	OK	52.916	65.8941	0.316446	0.623177	0.23545	0.817865	no
ENSMUSG00000002728.13	Naa20	chr2:145902098-145916425	control	TBI	OK	29.3295	32.4929	0.14777	0.35739	0.49725	0.99913	no
ENSMUSG00000002731.6	Prkra	chr2:76629897-76648015	control	TBI	OK	10.8315	10.4891	-0.0463433	-0.109561	0.845	0.99913	no
ENSMUSG00000002732.13	Fkbp7	chr2:76663043-76673116	control	TBI	OK	20.4555	21.1037	0.0450096	0.106755	0.85155	0.99913	no
ENSMUSG00000002733.8	Plekha3	chr2:76675280-76696828	control	TBI	OK	7.84639	8.25821	0.0738	0.181907	0.74365	0.99913	no
ENSMUSG00000002741.9	Ykt6	chr11:5955692-5967780	control	TBI	OK	12.0148	14.4397	0.265224	0.598353	0.2995	0.892771	no
ENSMUSG00000002748.7	Baz1b	chr5:135187263-135246129	control	TBI	OK	24.7981	25.823	0.0584284	0.159911	0.77745	0.99913	no
ENSMUSG00000002763.15	Pex6	chr17:46442447-46831413	control	TBI	OK	6.39185	5.00006	-0.354288	-0.269058	0.6188	0.99913	no
ENSMUSG00000002767.12	Mrpl2	chr17:46442447-46831413	control	TBI	OK	11.0282	12.6288	0.195524	0.0497647	0.88185	0.99913	no
ENSMUSG00000002768.7	Mea1	chr17:46442447-46831413	control	TBI	OK	65.7217	56.0157	-0.23054	-0.245482	0.6619	0.99913	no
ENSMUSG00000002769.8	Gnmt	chr17:46442447-46831413	control	TBI	NOTEST	0.0725856	0.133314	0.877071	0	1	1	no
ENSMUSG00000002771.10	Grin2d	chr7:45831882-45870928	control	TBI	NOTEST	0.0943769	0.142302	0.592447	0	1	1	no
ENSMUSG00000002778.11	Kdelr1	chr7:45872771-45883731	control	TBI	OK	47.3278	37.8088	-0.323967	-0.829829	0.14805	0.681914	no
ENSMUSG00000002781.16	Tmem143	chr7:45896940-45917413	control	TBI	OK	1.76892	1.38621	-0.351724	-0.397076	0.3957	0.965667	no
ENSMUSG00000002791.15	Pdxk-ps	chr17:32076082-32107350	control	TBI	NOTEST	0.0275667	0.0206499	-0.416793	0	1	1	no
ENSMUSG00000002797.8	Ggct	chr6:54982579-54992950	control	TBI	OK	4.04812	6.37617	0.655437	0.789999	0.1434	0.674838	no
ENSMUSG00000002799.5	Jag2	chr12:112908589-112929495	control	TBI	OK	31.2905	26.6485	-0.23167	-0.71878	0.2116	0.782305	no
ENSMUSG00000002803.12	Btbd6	chr12:112959861-113001926	control	TBI	OK	5.56203	4.28716	-0.37559	-0.537858	0.3528	0.938187	no
ENSMUSG00000002804.3	Nudt14	chr12:112934732-112942118	control	TBI	OK	14.6883	10.1395	-0.534677	-1.07027	0.0612	0.437595	no
ENSMUSG00000002808.6	Epdr1	chr13:19591708-19619830	control	TBI	OK	1.90978	1.82283	-0.0672242	-0.117819	0.8389	0.99913	no
ENSMUSG00000002812.4	Flii	chr11:60699722-60727263	control	TBI	OK	43.4991	32.3161	-0.428734	-0.836416	0.05695	0.4205	no
ENSMUSG00000002814.14	Top3a	chr11:60740057-60777365	control	TBI	OK	2.43724	2.31209	-0.0760493	-0.122955	0.8177	0.99913	no
ENSMUSG00000002820.5	Atg4d	chr9:21265298-21287969	control	TBI	OK	1.24318	1.30839	0.0737524	0.0748772	0.897	0.99913	no
ENSMUSG00000002825.6	Qtrt1	chr9:21411836-21420277	control	TBI	OK	5.37989	5.67393	0.0767697	0.150213	0.79265	0.99913	no
ENSMUSG00000002831.12	Plin4	chr17:56079656-56109803	control	TBI	NOTEST	0.0908373	0.0664803	-0.450357	0	1	1	no
ENSMUSG00000002833.10	Hdgfrp2	chr17:56079656-56109803	control	TBI	OK	10.3634	10.2491	-0.0159904	-0.0412063	0.9403	0.99913	no
ENSMUSG00000002835.8	Chaf1a	chr17:56040415-56075028	control	TBI	OK	0.466042	0.637879	0.452823	0.236562	0.6786	0.99913	no
ENSMUSG00000002844.8	Adprh	chr16:38445398-38453493	control	TBI	OK	18.9114	21.9669	0.216077	0.581518	0.3109	0.902973	no
ENSMUSG00000002845.13	Tmem39a	chr16:38558697-38592162	control	TBI	OK	49.0942	52.3478	0.0925759	0.211269	0.7019	0.99913	no
ENSMUSG00000002846.9	Timmdc1	chr16:38498346-38522663	control	TBI	OK	5.10493	5.12971	0.00698838	0.0136724	0.9796	0.99913	no
ENSMUSG00000002847.6	Pla1a	chr16:38396118-38433145	control	TBI	OK	5.50596	11.9412	1.11689	2.24737	0.00025	0.00833576	yes
ENSMUSG00000002870.8	Mcm2	chr6:88883473-88898780	control	TBI	OK	2.68646	4.99466	0.894682	1.84812	0.0007	0.0190281	yes
ENSMUSG00000002871.13	Tpra1	chr6:88902250-88912238	control	TBI	OK	20.1437	14.5252	-0.471776	-0.900446	0.04365	0.362537	no
ENSMUSG00000002881.13	Nab1	chr1:52457293-52500679	control	TBI	OK	15.0293	19.0667	0.343285	0.718169	0.1268	0.639704	no
ENSMUSG00000002885.13	Adgre5	chr8:83715176-83741326	control	TBI	OK	316.99	214.062	-0.566404	-1.26672	0.00475	0.0790254	no
ENSMUSG00000002897.4	Il17ra	chr6:120463246-120487559	control	TBI	OK	2.16374	3.81784	0.819233	1.50638	0.0118	0.152129	no
ENSMUSG00000002900.14	Lamb1	chr12:31265233-31329644	control	TBI	OK	8.07726	26.4121	1.70926	3.6577	5e-05	0.00216146	yes
ENSMUSG00000002908.14	Kcnn1	chr8:70842048-70857008	control	TBI	NOTEST	0.0513006	0.0287357	-0.836133	0	1	1	no
ENSMUSG00000002910.10	Arrdc2	chr8:70835154-70839720	control	TBI	OK	2.04232	1.83928	-0.151069	-0.265608	0.6322	0.99913	no
ENSMUSG00000002930.6	Ppp1r17	chr6:56017496-56032689	control	TBI	NOTEST	0	0	0	0	1	1	no
ENSMUSG00000002944.14	Cd36	chr5:17781689-17888801	control	TBI	OK	1.55716	1.81287	0.219353	0.327767	0.5662	0.99913	no
ENSMUSG00000002948.17	Map2k7	chr8:4238739-4251423	control	TBI	OK	18.0556	16.3776	-0.140729	-0.351038	0.52985	0.99913	no
ENSMUSG00000002949.13	Timm44	chr8:4259730-4275913	control	TBI	OK	10.1768	8.37356	-0.281374	-0.602793	0.27515	0.866902	no
ENSMUSG00000002957.10	Ap2a2	chr7:141562172-141633011	control	TBI	OK	28.246	25.9672	-0.121355	-0.336227	0.5569	0.99913	no
ENSMUSG00000002963.15	Pnkp	chr7:44857138-44862992	control	TBI	OK	7.90582	8.7147	0.140537	0.244078	0.6598	0.99913	no
ENSMUSG00000002968.7	Med25	chr7:44879390-44892397	control	TBI	OK	5.22451	4.50051	-0.215206	-0.479019	0.3934	0.965667	no
ENSMUSG00000002980.13	Bcam	chr7:19756130-19775403	control	TBI	OK	67.0451	47.2118	-0.505984	-1.4017	0.0085	0.121284	no
ENSMUSG00000002981.9	Clptm1	chr7:19631580-19665030	control	TBI	OK	46.9368	45.883	-0.0327571	-0.102883	0.8599	0.99913	no
ENSMUSG00000002983.15	Relb	chr7:19606216-19629438	control	TBI	OK	5.03199	6.41163	0.34956	0.769736	0.16425	0.715243	no
ENSMUSG00000002984.15	Tomm40	chr7:19701312-19749573	control	TBI	OK	5.06819	6.17505	0.284981	0.341066	0.51215	0.99913	no
ENSMUSG00000002985.14	Apoe	chr7:19696108-19699166	control	TBI	OK	157.473	78.8046	-0.99875	-2.91257	5e-05	0.00216146	yes
ENSMUSG00000002992.15	Apoc2	chr7:19671578-19681423	control	TBI	OK	0.415932	0.066004	-2.65572	-0.719943	0.2461	0.834776	no
ENSMUSG00000002996.16	Hbp1	chr12:31654868-31950535	control	TBI	OK	97.6354	91.7237	-0.0901091	-0.221313	0.67655	0.99913	no
ENSMUSG00000002997.14	Prkar2b	chr12:31958475-32061296	control	TBI	OK	5.08135	3.37911	-0.58857	-1.37298	0.01725	0.198177	no
ENSMUSG00000003031.13	Cdkn1b	chr6:134920400-134925513	control	TBI	OK	23.0421	17.992	-0.356921	-1.04004	0.0693	0.467185	no
ENSMUSG00000003032.8	Klf4	chr4:55527142-55532466	control	TBI	OK	211.203	139.993	-0.593279	-1.66091	0.0035	0.063	no
ENSMUSG00000003033.13	Ap1m1	chr8:72240017-72257385	control	TBI	OK	14.1561	13.3658	-0.0828712	-0.211088	0.7005	0.99913	no
ENSMUSG00000003037.15	Rab8a	chr8:72161199-72183904	control	TBI	OK	17.3709	18.4416	0.086289	0.124484	0.8206	0.99913	no
ENSMUSG00000003038.14	Hmgn2	chr4:133964737-133968650	control	TBI	OK	33.2343	35.6055	0.0994255	0.273027	0.62215	0.99913	no
ENSMUSG00000003039.8	Fam32a	chr8:72219729-72223764	control	TBI	OK	21.377	19.363	-0.142754	-0.397511	0.48525	0.99913	no
ENSMUSG00000003051.12	Elf3	chr1:135248560-135284084	control	TBI	NOTEST	0.143701	0.123985	-0.212897	0	1	1	no
ENSMUSG00000003053.16	Cyp2c29	chr19:39229253-39330713	control	TBI	NOTEST	0	0.0314968	Inf	0	1	1	no
ENSMUSG00000003062.11	Stard3nl	chr13:19357675-19395795	control	TBI	OK	49.3422	35.8986	-0.458895	-0.992266	0.0908	0.539752	no
ENSMUSG00000003068.14	Stk11	chr10:80115802-80145818	control	TBI	OK	26.7479	27.5445	0.0423409	0.0514752	0.93	0.99913	no
ENSMUSG00000003070.6	Efna2	chr10:80179481-80190010	control	TBI	NOTEST	0.059656	0.0727075	0.285437	0	1	1	no
ENSMUSG00000003072.14	Atp5d	chr10:80115802-80145818	control	TBI	OK	113.928	112.263	-0.0212521	-0.0561819	0.92195	0.99913	no
ENSMUSG00000003099.10	Ppp5c	chr7:17004639-17027924	control	TBI	OK	14.6344	16.1001	0.137711	0.313291	0.52655	0.99913	no
ENSMUSG00000003119.13	Cdk12	chr11:98203058-98278504	control	TBI	OK	21.1111	21.376	0.017996	0.048694	0.9228	0.99913	no
ENSMUSG00000003123.14	Lipe	chr7:25379526-25398710	control	TBI	OK	17.6351	15.4794	-0.188094	-0.530166	0.35605	0.939772	no
ENSMUSG00000003131.6	Pafah1b2	chr9:45965310-45984871	control	TBI	OK	40.3126	45.0649	0.160773	0.505165	0.38285	0.96105	no
ENSMUSG00000003134.9	Tbc1d8	chr1:39367841-39478755	control	TBI	OK	7.15465	6.79285	-0.0748646	-0.0184235	0.94865	0.99913	no
ENSMUSG00000003135.14	Cnot11	chr1:39534991-39546889	control	TBI	OK	6.93955	6.57614	-0.077602	-0.184329	0.7493	0.99913	no
ENSMUSG00000003153.9	Slc2a3	chr6:122727808-122801640	control	TBI	OK	1.33745	2.39869	0.842758	1.33185	0.00475	0.0790254	no
ENSMUSG00000003154.14	Foxj2	chr6:122813618-122845366	control	TBI	OK	17.8001	16.8659	-0.0777776	-0.124522	0.821	0.99913	no
ENSMUSG00000003161.14	Sri	chr5:8037293-8069379	control	TBI	OK	182.104	134.992	-0.431893	-1.06591	0.05915	0.431204	no
ENSMUSG00000003166.18	Dgcr2	chr16:17835275-17894145	control	TBI	OK	10.5323	10.2619	-0.0375219	-0.083134	0.8764	0.99913	no
ENSMUSG00000003184.13	Irf3	chr7:44986899-45002848	control	TBI	OK	23.282	19.1017	-0.285516	-0.685089	0.2293	0.810012	no
ENSMUSG00000003190.10	Bcl2l12	chr7:44986899-45002848	control	TBI	OK	2.9782	2.12086	-0.489793	-0.308753	0.60225	0.99913	no
ENSMUSG00000003198.9	Zfp959	chr17:55892119-55898928	control	TBI	OK	2.88181	2.94721	0.0323777	0.0606875	0.91525	0.99913	no
ENSMUSG00000003199.15	Mpnd	chr17:56005710-56036637	control	TBI	OK	22.3943	21.914	-0.0312806	-0.0333605	0.9458	0.99913	no
ENSMUSG00000003200.9	Sh3gl1	chr17:56005710-56036637	control	TBI	OK	28.2006	23.2076	-0.281129	-0.701038	0.22185	0.798123	no
ENSMUSG00000003206.6	Ebi3	chr17:55952622-55967949	control	TBI	NOTEST	0.106634	0.18477	0.793073	0	1	1	no
ENSMUSG00000003208.8	Ccdc94	chr17:55952622-55967949	control	TBI	OK	3.01975	2.83439	-0.09139	-0.147803	0.79875	0.99913	no
ENSMUSG00000003226.6	Ranbp2	chr10:58446851-58494155	control	TBI	OK	26.8595	32.9466	0.294695	0.91493	0.1098	0.595325	no
ENSMUSG00000003227.4	Edar	chr10:58600788-58675654	control	TBI	OK	0.47268	0.209428	-1.17441	-1.44942	0.0173	0.198467	no
ENSMUSG00000003228.8	Grk5	chr19:60889748-61140840	control	TBI	OK	18.0149	21.8292	0.277065	0.662098	0.2474	0.836912	no
ENSMUSG00000003233.10	Dvl3	chr16:20511132-20532520	control	TBI	OK	2.79856	2.70968	-0.0465572	-0.0899245	0.87415	0.99913	no
ENSMUSG00000003234.14	Abcf3	chr16:20548576-20561379	control	TBI	OK	15.9479	16.2198	0.0243919	0.0439207	0.9372	0.99913	no
ENSMUSG00000003235.11	Eif2b5	chr16:20498816-20509955	control	TBI	OK	24.2479	25.0187	0.0451445	0.0976291	0.86515	0.99913	no
ENSMUSG00000003269.13	Cyth2	chr7:45806636-45814581	control	TBI	OK	18.374	18.8499	0.0368902	0.0979849	0.86225	0.99913	no
ENSMUSG00000003271.14	Sult2b1	chr7:45729982-45759612	control	TBI	NOTEST	0.0218267	0.0509776	1.22377	0	1	1	no
ENSMUSG00000003273.12	Car11	chr7:45699842-45704682	control	TBI	OK	0.801809	0.696399	-0.203346	-0.196779	0.72815	0.99913	no
ENSMUSG00000003279.15	Dlgap1	chr17:69969072-70821413	control	TBI	NOTEST	0.13131	0.155435	0.243336	0	1	1	no
ENSMUSG00000003282.8	Plag1	chr4:3900995-3938423	control	TBI	OK	3.28016	2.58999	-0.340819	-0.421455	0.36965	0.950481	no
ENSMUSG00000003283.12	Hck	chr2:153108467-153151441	control	TBI	NOTEST	0.218675	0.360719	0.722087	0	1	1	no
ENSMUSG00000003299.9	Mrpl4	chr9:21002736-21008835	control	TBI	OK	42.1063	38.6299	-0.124319	-0.35901	0.52875	0.99913	no
ENSMUSG00000003308.13	Keap1	chr9:21225370-21239332	control	TBI	OK	6.74677	5.82453	-0.212055	-0.346985	0.3909	0.965462	no
ENSMUSG00000003309.12	Ap1m2	chr9:21295456-21312333	control	TBI	NOTEST	0.00829033	0	-Inf	0	1	1	no
ENSMUSG00000003316.13	Glg1	chr8:111154420-111259216	control	TBI	OK	27.2961	31.8908	0.224443	0.567435	0.3203	0.911444	no
ENSMUSG00000003341.8	Atp8b3	chr10:80519584-80539124	control	TBI	NOTEST	0	0.0172955	Inf	0	1	1	no
ENSMUSG00000003344.13	Btbd2	chr10:80642616-80657071	control	TBI	OK	8.70184	6.51161	-0.418307	-0.81485	0.14935	0.684951	no
ENSMUSG00000003345.14	Csnk1g2	chr10:80622779-80640771	control	TBI	OK	37.0557	29.0534	-0.350992	-1.06968	0.0599	0.433459	no
ENSMUSG00000003346.13	Abhd17a	chr10:80583653-80590341	control	TBI	OK	30.5841	27.966	-0.129106	-0.330565	0.56315	0.99913	no
ENSMUSG00000003348.9	Mob3a	chr10:80681837-80701820	control	TBI	OK	3.25891	4.75162	0.544028	1.16536	0.04615	0.374004	no
ENSMUSG00000003352.12	Cacnb3	chr15:98632219-98644530	control	TBI	OK	0.308263	0.642305	1.0591	1.31303	0.0244	0.249253	no
ENSMUSG00000003354.5	Ccdc65	chr15:98708206-98723326	control	TBI	NOTEST	0.103081	0.0500092	-1.04351	0	1	1	no
ENSMUSG00000003355.6	Fkbp11	chr15:98724372-98728198	control	TBI	OK	0.902628	3.16008	1.80776	2.23687	0.00065	0.0180047	yes
ENSMUSG00000003360.13	Ddx23	chr15:98645133-98662889	control	TBI	OK	14.9548	15.0816	0.0121745	0.0263732	0.94825	0.99913	no
ENSMUSG00000003363.14	Pld3	chr7:27531999-27553218	control	TBI	OK	22.5499	20.5187	-0.136184	-0.383499	0.4836	0.99913	no
ENSMUSG00000003378.8	Grik5	chr7:25009852-25072369	control	TBI	OK	0.28015	0.442122	0.658242	0.850539	0.13825	0.664445	no
ENSMUSG00000003379.7	Cd79a	chr7:24897380-24902197	control	TBI	OK	1.24587	0.665632	-0.904354	-1.15056	0.04835	0.384642	no
ENSMUSG00000003380.10	Rabac1	chr7:24969749-24972728	control	TBI	OK	70.3732	57.9638	-0.279873	-0.803676	0.1574	0.702025	no
ENSMUSG00000003382.17	Etv3	chr3:87525406-87540156	control	TBI	OK	6.9019	6.50114	-0.0862994	-0.210762	0.71535	0.99913	no
ENSMUSG00000003402.12	Prkcsh	chr9:22003034-22014219	control	TBI	OK	16.4521	19.0766	0.213533	0.591579	0.30675	0.899042	no
ENSMUSG00000003410.7	Elavl3	chr9:22015004-22052023	control	TBI	NOTEST	0.029976	0.00504058	-2.57214	0	1	1	no
ENSMUSG00000003411.9	Rab3b	chr4:108879062-108972077	control	TBI	NOTEST	0.170641	0.310863	0.865316	0	1	1	no
ENSMUSG00000003418.11	St8sia6	chr2:13651020-13794064	control	TBI	OK	23.3144	21.2137	-0.136227	-0.209195	0.70605	0.99913	no
ENSMUSG00000003420.7	Fcgrt	chr7:45092992-45103822	control	TBI	OK	149.539	90.2877	-0.727922	-2.26115	0.0001	0.00398955	yes
ENSMUSG00000003421.11	Nosip	chr7:45053612-45078503	control	TBI	OK	16.6015	14.0404	-0.241727	-0.445406	0.39135	0.965462	no
ENSMUSG00000003423.13	Pih1d1	chr7:45140683-45160069	control	TBI	OK	10.6428	9.04452	-0.234759	-0.37308	0.4589	0.99913	no
ENSMUSG00000003429.10	Rps11	chr7:45122387-45124389	control	TBI	OK	448.668	569.582	0.344254	1.07179	0.05745	0.422072	no
ENSMUSG00000003435.8	Supt5	chr7:28314897-28338719	control	TBI	OK	16.5762	14.9456	-0.149391	-0.439685	0.44385	0.999055	no
ENSMUSG00000003436.11	Dll3	chr7:28293552-28302238	control	TBI	NOTEST	0	0.0238989	Inf	0	1	1	no
ENSMUSG00000003437.13	Paf1	chr7:28392950-28399388	control	TBI	OK	25.612	21.609	-0.245192	-0.57322	0.2488	0.838289	no
ENSMUSG00000003438.16	Timm50	chr7:28305515-28312072	control	TBI	OK	7.96396	9.17319	0.203939	0.424451	0.4493	0.99913	no
ENSMUSG00000003444.8	Med29	chr7:28386145-28392708	control	TBI	OK	6.37893	5.64225	-0.177046	-0.351293	0.53975	0.99913	no
ENSMUSG00000003452.14	Bicd1	chr6:149408885-149563329	control	TBI	OK	0.371204	0.355072	-0.0640989	-0.0389721	0.9221	0.99913	no
ENSMUSG00000003458.11	Ncstn	chr1:172066012-172122330	control	TBI	OK	31.4965	30.4144	-0.0504407	-0.0654819	0.9024	0.99913	no
ENSMUSG00000003464.12	Pex19	chr1:172126754-172136493	control	TBI	OK	20.5228	18.0108	-0.18836	-0.491774	0.37565	0.9537	no
ENSMUSG00000003469.8	Phyhip	chr14:70457475-70468832	control	TBI	NOTEST	0.0130812	0.0186147	0.508945	0	1	1	no
ENSMUSG00000003476.14	Crhr2	chr6:55090048-55133016	control	TBI	NOTEST	0.0276036	0.0245632	-0.168358	0	1	1	no
ENSMUSG00000003477.5	Inmt	chr6:55170625-55175043	control	TBI	OK	0.261863	1.99485	2.92939	2.95803	5e-05	0.00216146	yes
ENSMUSG00000003484.4	Cyp4f18	chr8:71951037-72009626	control	TBI	NOTEST	0.304571	0.138095	-1.14112	0	1	1	no
ENSMUSG00000003500.12	Impdh1	chr6:29200433-29216364	control	TBI	OK	30.1392	24.4632	-0.301023	-0.743867	0.1698	0.722923	no
ENSMUSG00000003505.14	Psg18	chr7:18345421-18355009	control	TBI	NOTEST	0	0	0	0	1	1	no
ENSMUSG00000003518.12	Dusp3	chr11:101971142-101992264	control	TBI	OK	91.9803	88.6692	-0.0528924	-0.0825157	0.82885	0.99913	no
ENSMUSG00000003526.10	Prodh	chr16:18052859-18090203	control	TBI	OK	2.94171	4.22452	0.522134	0.532655	0.3462	0.934089	no
ENSMUSG00000003527.8	Dgcr14	chr16:17900710-17911348	control	TBI	OK	7.04956	6.14393	-0.198373	-0.494671	0.38355	0.961904	no
ENSMUSG00000003528.13	Slc25a1	chr16:17925210-17928219	control	TBI	OK	35.6734	27.4145	-0.379912	-0.781273	0.17445	0.732033	no
ENSMUSG00000003531.13	Dgcr6	chr16:18052859-18090203	control	TBI	OK	13.8418	9.8089	-0.496871	-0.814404	0.16205	0.71068	no
ENSMUSG00000003534.16	Ddr1	chr17:35681566-35708244	control	TBI	OK	0.155305	0.433927	1.48235	0.922079	0.00455	0.0768136	no
ENSMUSG00000003541.6	Ier3	chr17:35821683-35822923	control	TBI	OK	321.237	279.838	-0.199043	-0.592096	0.2962	0.888701	no
ENSMUSG00000003545.2	Fosb	chr7:19302720-19310045	control	TBI	OK	151.842	131.69	-0.205422	-0.548632	0.32585	0.914753	no
ENSMUSG00000003546.9	Klc4	chr17:46442447-46831413	control	TBI	OK	5.59025	4.29648	-0.379758	-0.206551	0.7232	0.99913	no
ENSMUSG00000003549.8	Ercc1	chr7:19344777-19356524	control	TBI	OK	15.7981	38.4379	1.28278	2.22137	0.0003	0.00968088	yes
ENSMUSG00000003555.7	Cyp17a1	chr19:46667164-46672974	control	TBI	NOTEST	0.417369	0.138751	-1.58883	0	1	1	no
ENSMUSG00000003559.7	As3mt	chr19:46707442-46741095	control	TBI	OK	12.5805	11.6119	-0.115578	-0.291632	0.6063	0.99913	no
ENSMUSG00000003573.14	Homer3	chr8:70282826-70302489	control	TBI	OK	2.76014	2.16447	-0.350729	-0.317945	0.55595	0.99913	no
ENSMUSG00000003575.12	Crtc1	chr8:70382354-70439579	control	TBI	OK	4.34237	3.19801	-0.441307	-0.603255	0.22555	0.804932	no
ENSMUSG00000003581.13	Rnf215	chr11:4135201-4160293	control	TBI	OK	13.6942	12.0409	-0.185625	-0.381832	0.48185	0.99913	no
ENSMUSG00000003585.12	Sec14l2	chr11:4097038-4123415	control	TBI	NOTEST	0.116359	0.0920888	-0.337487	0	1	1	no
ENSMUSG00000003604.13	Aven	chr2:112492963-113217096	control	TBI	OK	2.99891	2.9331	-0.0320108	-0.0327219	0.9569	0.99913	no
ENSMUSG00000003617.15	Cp	chr3:19957053-20035315	control	TBI	OK	103.87	112.609	0.116544	0.201355	0.7172	0.99913	no
ENSMUSG00000003623.4	Crot	chr5:8966032-8997427	control	TBI	OK	18.4159	14.4236	-0.352526	-0.965187	0.08855	0.532495	no
ENSMUSG00000003644.16	Rps6ka1	chr4:133847289-133887797	control	TBI	OK	13.5033	10.6251	-0.34583	-0.690356	0.1953	0.757124	no
ENSMUSG00000003657.8	Calb2	chr8:110142538-110168206	control	TBI	NOTEST	0	0.0197887	Inf	0	1	1	no
ENSMUSG00000003660.10	Snrnp200	chr2:127208385-127240451	control	TBI	OK	22.0684	22.441	0.024149	0.07087	0.89295	0.99913	no
ENSMUSG00000003662.9	Ciao1	chr2:127240937-127247816	control	TBI	OK	17.7486	15.7778	-0.169808	-0.284633	0.6186	0.99913	no
ENSMUSG00000003665.6	Has1	chr17:17843327-17855188	control	TBI	OK	0.446729	0.58275	0.383477	0.485476	0.40445	0.973264	no
ENSMUSG00000003680.14	Taf6l	chr19:8772521-8786417	control	TBI	OK	21.8276	19.6393	-0.152408	-0.348037	0.53635	0.99913	no
ENSMUSG00000003721.13	Insig2	chr1:121304352-121332589	control	TBI	OK	13.1291	13.1314	0.000251356	0.000615421	0.9987	0.999198	no
ENSMUSG00000003731.12	Kpna6	chr4:129643979-129672767	control	TBI	OK	9.05898	8.42196	-0.105192	-0.20012	0.61735	0.99913	no
ENSMUSG00000003746.14	Man1a	chr10:53904787-54075796	control	TBI	OK	17.631	35.6935	1.01754	2.68168	5e-05	0.00216146	yes
ENSMUSG00000003752.8	Itpkc	chr7:27207171-27228628	control	TBI	OK	3.32058	3.90888	0.235322	0.349754	0.48605	0.99913	no
ENSMUSG00000003762.12	Adck4	chr7:27233022-27282144	control	TBI	OK	3.04965	2.573	-0.245193	-0.305073	0.57405	0.99913	no
ENSMUSG00000003778.13	Brd8	chr18:34598614-34624601	control	TBI	OK	23.6072	22.8109	-0.0495057	-0.138223	0.8042	0.99913	no
ENSMUSG00000003779.14	Kif20a	chr18:34624623-34651735	control	TBI	NOTEST	0.173569	0.17333	-0.00198797	0	1	1	no
ENSMUSG00000003808.17	Farsa	chr8:84856988-84869257	control	TBI	OK	7.80809	10.6546	0.44844	1.04553	0.06715	0.459646	no
ENSMUSG00000003809.13	Gcdh	chr8:84872110-84893921	control	TBI	OK	4.70602	4.12486	-0.190161	-0.309327	0.5196	0.99913	no
ENSMUSG00000003810.11	Mast2	chr4:116306761-116464183	control	TBI	OK	9.21717	9.67361	0.06973	0.122155	0.75045	0.99913	no
ENSMUSG00000003812.12	Dnase2a	chr8:84908559-84937359	control	TBI	OK	2.80201	1.69471	-0.725427	-0.668789	0.2217	0.797762	no
ENSMUSG00000003813.14	Rad23a	chr8:84831521-84840665	control	TBI	OK	15.0541	15.404	0.033153	0.0755385	0.8889	0.99913	no
ENSMUSG00000003814.8	Calr	chr8:84841849-84846934	control	TBI	OK	135.314	147.81	0.127439	0.341873	0.54805	0.99913	no
ENSMUSG00000003824.11	Syce2	chr8:84872110-84893921	control	TBI	OK	1.00222	1.29223	0.366673	0.239359	0.71755	0.99913	no
ENSMUSG00000003847.15	Nfat5	chr8:107293469-107379517	control	TBI	OK	63.4861	53.2994	-0.252322	-0.580792	0.252	0.84137	no
ENSMUSG00000003848.13	Nob1	chr8:107412485-107425051	control	TBI	OK	5.29293	8.70108	0.717128	1.48414	0.0074	0.110607	no
ENSMUSG00000003849.8	Nqo1	chr8:107388224-107403206	control	TBI	OK	2.04277	1.79008	-0.190502	-0.301048	0.5954	0.99913	no
ENSMUSG00000003863.15	Ppfia3	chr7:45339125-45370583	control	TBI	NOTEST	0.0969089	0.0860849	-0.17087	0	1	1	no
ENSMUSG00000003865.13	Gys1	chr7:45418352-45456619	control	TBI	OK	1.70683	1.8655	0.128247	0.104111	0.8006	0.99913	no
ENSMUSG00000003868.11	Ruvbl2	chr7:45418352-45456619	control	TBI	OK	17.5926	24.5075	0.478249	1.24832	0.02925	0.28158	no
ENSMUSG00000003872.7	Lin7b	chr7:45339125-45370583	control	TBI	OK	0.752696	0.671768	-0.164105	-0.0953831	0.8437	0.99913	no
ENSMUSG00000003873.10	Bax	chr7:45461694-45466898	control	TBI	OK	20.057	23.4328	0.224429	0.541059	0.34455	0.933886	no
ENSMUSG00000003882.4	Il7r	chr15:9506160-9529876	control	TBI	NOTEST	0.284494	0.276427	-0.0415045	0	1	1	no
ENSMUSG00000003923.13	Tfam	chr10:71225463-71238280	control	TBI	OK	8.69378	10.1756	0.22706	0.29473	0.5972	0.99913	no
ENSMUSG00000003929.10	Zfp81	chr17:33329341-33358878	control	TBI	OK	4.31644	3.87262	-0.156533	-0.417987	0.4708	0.99913	no
ENSMUSG00000003934.5	Efnb3	chr11:69554091-69560205	control	TBI	NOTEST	0.242847	0.265393	0.128084	0	1	1	no
ENSMUSG00000003948.15	Mmd	chr11:90187683-90278589	control	TBI	OK	23.5087	18.6522	-0.333846	-0.968323	0.0866	0.527093	no
ENSMUSG00000003949.15	Hlf	chr11:90336535-90390895	control	TBI	OK	7.85202	6.44918	-0.283949	-0.414172	0.25705	0.844762	no
ENSMUSG00000003955.7	Fam162a	chr16:36043843-36071515	control	TBI	OK	29.1628	32.3796	0.150957	0.358234	0.5278	0.99913	no
ENSMUSG00000003970.8	Rpl8	chr15:76904070-76906318	control	TBI	OK	348.759	388.327	0.155041	0.487105	0.38835	0.965462	no
ENSMUSG00000003974.6	Grm3	chr5:9485540-9725170	control	TBI	OK	4.19759	5.58805	0.412783	0.801627	0.16185	0.710436	no
ENSMUSG00000003992.13	Ssbp2	chr13:91460282-91786148	control	TBI	OK	11.8286	10.8041	-0.130705	-0.171596	0.754	0.99913	no
ENSMUSG00000004018.8	Fancl	chr11:26386134-26593999	control	TBI	OK	7.25874	5.57003	-0.382035	-0.488434	0.40255	0.972373	no
ENSMUSG00000004031.12	Brinp2	chr1:158245268-158356326	control	TBI	NOTEST	0.0483145	0.00931644	-2.37461	0	1	1	no
ENSMUSG00000004032.9	Gstm5	chr3:107877228-107898686	control	TBI	OK	28.3532	28.1809	-0.00879509	-0.0169419	0.9772	0.99913	no
ENSMUSG00000004035.11	Gstm7	chr3:107926333-107931817	control	TBI	OK	95.0149	54.2103	-0.809587	-2.44767	5e-05	0.00216146	yes
ENSMUSG00000004038.9	Gstm3	chr3:107963695-107969283	control	TBI	NOTEST	0.154043	0.0437594	-1.81566	0	1	1	no
ENSMUSG00000004040.15	Stat3	chr11:100859350-100939540	control	TBI	OK	38.0977	53.5527	0.491257	1.15362	0.00805	0.116944	no
ENSMUSG00000004043.13	Stat5a	chr11:100859350-100939540	control	TBI	OK	1.40111	1.40276	0.0017019	0.000727107	0.9986	0.999198	no
ENSMUSG00000004044.9	Ptrf	chr11:100956732-100970887	control	TBI	OK	76.2637	71.3088	-0.0969155	-0.30319	0.58885	0.99913	no
ENSMUSG00000004054.8	Map3k11	chr19:5689130-5702862	control	TBI	OK	45.899	38.5354	-0.252279	-0.783261	0.17275	0.728521	no
ENSMUSG00000004056.14	Akt2	chr7:27591551-27640826	control	TBI	OK	13.7651	15.9953	0.216637	0.412753	0.4533	0.99913	no
ENSMUSG00000004069.15	Dnaja3	chr16:4626132-4707695	control	TBI	OK	10.1008	9.53449	-0.0832423	-0.105929	0.8507	0.99913	no
ENSMUSG00000004070.14	Hmox2	chr16:4726360-4790292	control	TBI	OK	16.5769	20.5904	0.3128	0.468519	0.40335	0.97303	no
ENSMUSG00000004071.11	Cdip1	chr16:4726360-4790292	control	TBI	OK	14.712	14.2242	-0.0486419	-0.118391	0.83025	0.99913	no
ENSMUSG00000004085.13	Zak	chr2:72285636-72442610	control	TBI	OK	56.2553	48.7667	-0.206092	-0.396909	0.29	0.883217	no
ENSMUSG00000004096.8	Cwc15	chr9:14500616-14510577	control	TBI	OK	91.747	88.81	-0.0469386	-0.143715	0.8021	0.99913	no
ENSMUSG00000004098.7	Col5a3	chr9:20770049-20815067	control	TBI	OK	0.351894	1.55351	2.14232	2.95244	5e-05	0.00216146	yes
ENSMUSG00000004099.14	Dnmt1	chr9:20907205-20959888	control	TBI	OK	8.13122	8.22455	0.0164651	0.0468446	0.9336	0.99913	no
ENSMUSG00000004100.10	Ppan	chr9:20888174-20892178	control	TBI	OK	7.96312	9.61533	0.272004	0.539626	0.3117	0.903623	no
ENSMUSG00000004105.7	Angptl2	chr2:33133416-33371486	control	TBI	OK	5.75435	8.80219	0.61321	0.890123	0.19915	0.76192	no
ENSMUSG00000004110.13	Cacna1e	chr1:154390730-154884501	control	TBI	OK	3.5247	2.80069	-0.331718	-0.819468	0.12625	0.637932	no
ENSMUSG00000004113.17	Cacna1b	chr2:24603886-24763152	control	TBI	NOTEST	0.0237773	0.0193182	-0.299624	0	1	1	no
ENSMUSG00000004127.11	Trmt10a	chr3:138089853-138159821	control	TBI	OK	4.92895	6.86547	0.478079	0.61278	0.22005	0.794677	no
ENSMUSG00000004151.15	Etv1	chr12:38779379-38868215	control	TBI	OK	2.55834	3.45855	0.434959	0.656684	0.1684	0.721025	no
ENSMUSG00000004187.10	Kifc2	chr15:76660640-76668196	control	TBI	OK	0.754307	0.586273	-0.36358	-0.536576	0.3536	0.938891	no
ENSMUSG00000004207.13	Psap	chr10:60277626-60302597	control	TBI	OK	88.8521	66.7198	-0.41329	-1.29572	0.0257	0.257449	no
ENSMUSG00000004221.15	Ikbkg	chrX:74393289-74453854	control	TBI	OK	4.79393	4.54502	-0.0769226	-0.119712	0.80445	0.99913	no
ENSMUSG00000004231.14	Pax2	chr19:44756044-44837871	control	TBI	NOTEST	0	0	0	0	1	1	no
ENSMUSG00000004233.13	Wars2	chr3:99141067-99239186	control	TBI	OK	3.02907	3.13253	0.0484506	0.0844049	0.86295	0.99913	no
ENSMUSG00000004263.14	Atn1	chr6:124739182-124756524	control	TBI	OK	8.84619	6.9751	-0.342843	-0.648395	0.2391	0.822894	no
ENSMUSG00000004264.16	Phb2	chr6:124712335-124718831	control	TBI	OK	33.0051	38.2762	0.213759	0.580684	0.2858	0.878249	no
ENSMUSG00000004266.14	Ptpn6	chr6:124720706-124738714	control	TBI	OK	1.17922	0.771068	-0.6129	-0.304348	0.3092	0.902083	no
ENSMUSG00000004267.15	Eno2	chr6:124760052-124769673	control	TBI	OK	0.805259	1.64829	1.03345	1.15797	0.0034	0.061476	no
ENSMUSG00000004268.10	Emg1	chr6:124663026-124712178	control	TBI	OK	33.3328	40.4082	0.277706	0.409469	0.4923	0.99913	no
ENSMUSG00000004270.12	Lpcat3	chr6:124663026-124712178	control	TBI	OK	41.0388	37.3879	-0.134417	-0.268385	0.5911	0.99913	no
ENSMUSG00000004285.11	Atp6v1f	chr6:29467717-29470512	control	TBI	OK	42.3187	40.1191	-0.0770077	-0.194018	0.7388	0.99913	no
ENSMUSG00000004296.13	Il12b	chr11:44400062-44414033	control	TBI	NOTEST	0.0326627	0.111531	1.77173	0	1	1	no
ENSMUSG00000004317.13	Clcn5	chrX:7153809-7319358	control	TBI	OK	1.43947	2.12781	0.563836	0.794282	0.04915	0.388118	no
ENSMUSG00000004319.14	Clcn3	chr8:60910388-60983300	control	TBI	OK	19.6587	18.1772	-0.113031	-0.318564	0.57695	0.99913	no
ENSMUSG00000004328.14	Hif3a	chr7:17031506-17062427	control	TBI	NOTEST	0.303386	0.264186	-0.199602	0	1	1	no
ENSMUSG00000004341.7	Gpx6	chr13:21312216-21319624	control	TBI	OK	1.55552	0.477457	-1.70396	-1.70507	0.0029	0.0545894	no
ENSMUSG00000004344.10	Gpx5	chr13:21286428-21292731	control	TBI	NOTEST	0.0164831	0.058781	1.83436	0	1	1	no
ENSMUSG00000004347.15	Pde1c	chr6:56069803-56569103	control	TBI	NOTEST	0.23403	0.149915	-0.642547	0	1	1	no
ENSMUSG00000004356.7	Utp20	chr10:88746606-88826814	control	TBI	OK	2.2948	4.14038	0.851394	2.28282	5e-05	0.00216146	yes
ENSMUSG00000004359.15	Spic	chr10:88674771-88685015	control	TBI	NOTEST	0.114076	0.109441	-0.0598463	0	1	1	no
ENSMUSG00000004360.8	9330159F19Rik	chr10:29211642-29230779	control	TBI	NOTEST	0.0474806	0.0428313	-0.14867	0	1	1	no
ENSMUSG00000004364.13	Cul3	chr1:80264922-80340480	control	TBI	OK	81.3575	95.2726	0.227786	0.66622	0.22755	0.80847	no
ENSMUSG00000004366.3	Sst	chr16:23889580-23890844	control	TBI	NOTEST	0.0308171	0.116805	1.9223	0	1	1	no
ENSMUSG00000004371.13	Il11	chr7:4773054-4782857	control	TBI	OK	0.0795331	1.35163	4.08701	2.51302	0.00175	0.0380821	yes
ENSMUSG00000004383.16	Large	chr8:72814598-73353540	control	TBI	OK	7.72145	7.59549	-0.0237301	-0.063124	0.9144	0.99913	no
ENSMUSG00000004393.9	Ddx56	chr11:6258918-6267772	control	TBI	OK	5.39465	6.51897	0.273115	0.395511	0.48635	0.99913	no
ENSMUSG00000004394.11	Tmed4	chr11:6270368-6274870	control	TBI	OK	41.5068	38.6823	-0.101673	-0.309541	0.58885	0.99913	no
ENSMUSG00000004415.14	Col26a1	chr5:136741758-136883209	control	TBI	OK	1.36267	2.421	0.829165	1.23492	0.01045	0.140366	no
ENSMUSG00000004446.11	Bid	chr6:120836211-120916853	control	TBI	OK	2.39649	3.19351	0.414223	0.372025	0.48115	0.99913	no
ENSMUSG00000004451.13	Ralb	chr1:119470304-119504794	control	TBI	OK	38.865	61.7443	0.667835	2.03596	0.0002	0.00694286	yes
ENSMUSG00000004455.15	Ppp1cc	chr5:122158277-122175273	control	TBI	OK	149.306	193.076	0.370898	0.83974	0.1372	0.662177	no
ENSMUSG00000004460.15	Dnajb11	chr16:22857844-22879634	control	TBI	OK	52.3239	60.4739	0.208844	0.522595	0.3499	0.937112	no
ENSMUSG00000004462.6	Tbccd1	chr16:22813214-22857569	control	TBI	OK	2.87361	2.14675	-0.420713	-0.818914	0.1511	0.689037	no
ENSMUSG00000004473.9	Clec11a	chr7:44303769-44306959	control	TBI	NOTEST	0.0471423	0.128129	1.4425	0	1	1	no
ENSMUSG00000004500.8	Zfp324	chr7:12965837-12974236	control	TBI	OK	1.76435	1.59887	-0.142085	-0.28536	0.6167	0.99913	no
ENSMUSG00000004508.5	Gab2	chr7:97081750-97308940	control	TBI	OK	9.42816	12.9684	0.459957	1.38014	0.01715	0.197453	no
ENSMUSG00000004530.11	Coro1c	chr5:113842435-113908758	control	TBI	OK	53.0252	68.28	0.364786	0.603262	0.21555	0.78729	no
ENSMUSG00000004535.11	Tax1bp1	chr6:52713343-52766780	control	TBI	OK	123.448	121.607	-0.0216704	-0.0620273	0.9068	0.99913	no
ENSMUSG00000004540.7	Psg17	chr7:18813936-18821607	control	TBI	NOTEST	0.106408	0.0817371	-0.38055	0	1	1	no
ENSMUSG00000004542.14	Psg19	chr7:18789566-18798520	control	TBI	NOTEST	0	0	0	0	1	1	no
ENSMUSG00000004552.15	Ctse	chr1:131638305-131675505	control	TBI	OK	3.00062	3.0249	0.0116278	0.0216059	0.9677	0.99913	no
ENSMUSG00000004558.13	Ndrg2	chr14:51905270-51913488	control	TBI	OK	6.37133	9.96014	0.644572	1.48224	0.01135	0.148234	no
ENSMUSG00000004561.13	Mettl17	chr14:51884841-51896745	control	TBI	OK	5.4592	2.97226	-0.877129	-0.583117	0.14295	0.674726	no
ENSMUSG00000004562.15	Arhgef40	chr14:51984718-52020733	control	TBI	OK	13.1744	12.59	-0.0654526	-0.0857554	0.8801	0.99913	no
ENSMUSG00000004565.13	Pnpla6	chr8:3515383-3544266	control	TBI	OK	21.0321	13.3379	-0.657061	-1.99891	0.0002	0.00694286	yes
ENSMUSG00000004567.14	Mcoln1	chr8:3500456-3515232	control	TBI	OK	25.5148	18.3456	-0.475897	-0.98387	0.0804	0.507061	no
ENSMUSG00000004568.11	Arhgef18	chr8:3393005-3456601	control	TBI	OK	4.90188	3.27037	-0.583879	-1.30265	0.02105	0.226122	no
ENSMUSG00000004591.15	Pkn2	chr3:142790901-142898582	control	TBI	OK	37.3931	40.4148	0.112112	0.22311	0.63265	0.99913	no
ENSMUSG00000004609.10	Cd33	chr7:43527455-43533171	control	TBI	OK	0.667332	1.00344	0.588478	0.798366	0.15605	0.698891	no
ENSMUSG00000004610.3	Etfb	chr7:43444107-43472014	control	TBI	OK	57.543	42.8505	-0.425329	-1.11981	0.0495	0.389922	no
ENSMUSG00000004612.8	Nkg7	chr7:43437072-43438246	control	TBI	OK	0.585353	0.525248	-0.156308	-0.144521	0.8088	0.99913	no
ENSMUSG00000004613.6	Lim2	chr7:43427621-43435991	control	TBI	NOTEST	0	0	0	0	1	1	no
ENSMUSG00000004626.13	Stxbp2	chr8:3630954-3643644	control	TBI	OK	1.48841	1.65578	0.153735	0.11324	0.7745	0.99913	no
ENSMUSG00000004630.17	Pcp2	chr8:3621550-3625545	control	TBI	OK	2.76839	2.63205	-0.0728554	-0.101837	0.8469	0.99913	no
ENSMUSG00000004631.14	Sgce	chr6:4674349-4747207	control	TBI	OK	8.51006	12.1845	0.51781	1.16126	0.0447	0.368965	no
ENSMUSG00000004633.16	Chn2	chr6:54039553-54566489	control	TBI	OK	93.5331	55.4535	-0.754197	-1.28709	0.02315	0.24031	no
ENSMUSG00000004637.14	Wwox	chr8:114439654-115352708	control	TBI	OK	5.65871	5.71519	0.0143265	0.0243561	0.9628	0.99913	no
ENSMUSG00000004642.12	Slbp	chr5:33634951-33678995	control	TBI	OK	30.5488	32.268	0.0789866	0.188934	0.7421	0.99913	no
ENSMUSG00000004651.5	Tyr	chr7:87427404-87493411	control	TBI	NOTEST	0.101965	0.101132	-0.0118295	0	1	1	no
ENSMUSG00000004654.5	Ghrhr	chr6:55376294-55388530	control	TBI	NOTEST	0	0.00901446	Inf	0	1	1	no
ENSMUSG00000004655.5	Aqp1	chr6:55336431-55348555	control	TBI	OK	0.119995	0.686616	2.51652	2.769	0.0004	0.01215	yes
ENSMUSG00000004661.14	Arid3b	chr9:57777864-57836793	control	TBI	OK	5.18496	4.94424	-0.0685856	-0.13545	0.7837	0.99913	no
ENSMUSG00000004665.9	Cnn2	chr10:79988583-79996062	control	TBI	OK	31.2582	33.2431	0.0888171	0.270233	0.63545	0.99913	no
ENSMUSG00000004667.17	Polr2e	chr10:80035948-80039795	control	TBI	OK	28.203	22.3238	-0.337267	-0.88329	0.1189	0.619733	no
ENSMUSG00000004668.13	Abca13	chr11:9191941-9684259	control	TBI	NOTEST	0	0.0108994	Inf	0	1	1	no
ENSMUSG00000004677.14	Myo9b	chr8:71248560-71360712	control	TBI	OK	6.08332	7.67481	0.335273	0.947634	0.09855	0.565693	no
ENSMUSG00000004698.9	Hdac9	chr12:34371502-34528889	control	TBI	OK	2.171	9.28838	2.09707	4.95428	5e-05	0.00216146	yes
ENSMUSG00000004707.13	Ly9	chr1:171559192-171609746	control	TBI	NOTEST	0.0523621	0.0983482	0.909375	0	1	1	no
ENSMUSG00000004709.13	Cd244	chr1:171559192-171609746	control	TBI	NOTEST	0.0935467	0.0721662	-0.374363	0	1	1	no
ENSMUSG00000004730.13	Adgre1	chr17:57358685-57483529	control	TBI	OK	0.470054	0.595368	0.340953	0.438725	0.44635	0.99913	no
ENSMUSG00000004748.5	Mtfp1	chr11:4091479-4095445	control	TBI	OK	0.294889	0.430407	0.545532	0.500472	0.3192	0.910874	no
ENSMUSG00000004768.13	Rab23	chr1:33719886-33742564	control	TBI	OK	8.68139	7.56693	-0.198217	-0.411232	0.45795	0.99913	no
ENSMUSG00000004771.11	Rab11a	chr9:64715298-64737758	control	TBI	OK	184.02	208.568	0.180652	0.400717	0.4902	0.99913	no
ENSMUSG00000004788.10	Eif2b2	chr12:85219480-85226628	control	TBI	OK	31.1148	51.6213	0.730365	1.66356	0.00455	0.0768136	no
ENSMUSG00000004789.9	Dlst	chr12:85110832-85134091	control	TBI	OK	19.5544	25.9832	0.410084	1.22082	0.0336	0.308106	no
ENSMUSG00000004791.6	Pgf	chr12:85166638-85177296	control	TBI	OK	4.81053	61.6031	3.67873	8.52689	5e-05	0.00216146	yes
ENSMUSG00000004798.13	Ulk2	chr11:61775648-61855073	control	TBI	OK	19.1543	13.6342	-0.490443	-0.96604	0.07435	0.485713	no
ENSMUSG00000004814.9	Ccl24	chr5:135569936-135573049	control	TBI	NOTEST	0.110823	0	-Inf	0	1	1	no
ENSMUSG00000004815.11	Dgkq	chr5:108629769-108684557	control	TBI	OK	3.90533	3.47288	-0.169312	-0.2352	0.64975	0.99913	no
ENSMUSG00000004821.1	Tmed11	chr5:108777234-108795363	control	TBI	NOTEST	0	0	0	0	1	1	no
ENSMUSG00000004837.2	Grap	chr11:61653264-61720826	control	TBI	OK	41.2338	38.2516	-0.108309	-0.314629	0.5855	0.99913	no
ENSMUSG00000004842.17	Pou1f1	chr16:65520510-65535005	control	TBI	OK	0.20859	0.43888	1.07316	0.945261	0.05155	0.399015	no
ENSMUSG00000004843.6	Chmp2b	chr16:65539132-65562697	control	TBI	OK	32.0506	25.472	-0.331441	-0.966016	0.08805	0.531891	no
ENSMUSG00000004846.9	Plod3	chr5:136982163-136996648	control	TBI	OK	29.1493	40.8426	0.486614	0.873653	0.1314	0.648946	no
ENSMUSG00000004849.13	Ap1s1	chr5:137034992-137046135	control	TBI	OK	5.3605	5.87224	0.131542	0.253832	0.6394	0.99913	no
ENSMUSG00000004864.11	Mapk13	chr17:28769306-28778698	control	TBI	NOTEST	0	0.041967	Inf	0	1	1	no
ENSMUSG00000004865.14	Srpk1	chr17:28587647-28622521	control	TBI	OK	32.3472	36.3519	0.168387	0.334984	0.5144	0.99913	no
ENSMUSG00000004872.14	Pax3	chr1:78101266-78197134	control	TBI	NOTEST	0.00447156	0	-Inf	0	1	1	no
ENSMUSG00000004880.10	Lbr	chr1:181806000-181843046	control	TBI	OK	23.5173	21.4063	-0.135687	-0.368865	0.47985	0.99913	no
ENSMUSG00000004885.5	Crabp2	chr3:87948665-87953376	control	TBI	OK	0.761177	2.7948	1.87644	2.22976	0.00085	0.0221304	yes
ENSMUSG00000004891.15	Nes	chr3:87971077-87980451	control	TBI	OK	29.6747	31.1514	0.070066	0.209902	0.7066	0.99913	no
ENSMUSG00000004892.12	Bcan	chr3:87987530-88000230	control	TBI	OK	1.12942	1.08829	-0.0535212	-0.0482969	0.93055	0.99913	no
ENSMUSG00000004894.9	Hapln2	chr3:88021749-88027583	control	TBI	NOTEST	0.0235713	0	-Inf	0	1	1	no
ENSMUSG00000004895.9	Prcc	chr3:87858902-87885608	control	TBI	OK	7.50491	8.09957	0.11001	0.266448	0.64395	0.99913	no
ENSMUSG00000004896.15	Rrnad1	chr3:87919505-87940686	control	TBI	OK	7.21258	6.23678	-0.209713	-0.298711	0.55835	0.99913	no
ENSMUSG00000004897.15	Hdgf	chr3:87906320-87916132	control	TBI	OK	26.9723	37.8659	0.489423	1.46659	0.00895	0.126023	no
ENSMUSG00000004902.7	Slc25a18	chr6:120773577-120822793	control	TBI	OK	0.56048	0.50711	-0.144366	-0.0592209	0.89365	0.99913	no
ENSMUSG00000004929.11	Thop1	chr10:81070034-81082559	control	TBI	OK	2.8163	3.35445	0.252277	0.312978	0.5762	0.99913	no
ENSMUSG00000004931.10	Apba3	chr10:81268171-81291267	control	TBI	OK	4.0975	3.74942	-0.128076	-0.261325	0.64845	0.99913	no
ENSMUSG00000004933.16	Matk	chr10:81252934-81263365	control	TBI	OK	0.42392	0.432446	0.0287287	0.0261894	0.95355	0.99913	no
ENSMUSG00000004934.12	Pias4	chr10:81153265-81167923	control	TBI	OK	5.55323	4.40141	-0.335361	-0.635425	0.2518	0.84137	no
ENSMUSG00000004936.8	Map2k1	chr9:64185769-64253631	control	TBI	OK	17.1737	20.8698	0.281216	0.763746	0.1604	0.708481	no
ENSMUSG00000004937.5	Sgta	chr10:81044074-81060178	control	TBI	OK	12.3686	11.467	-0.109192	-0.28336	0.61755	0.99913	no
ENSMUSG00000004939.6	Nmrk2	chr10:81194608-81230833	control	TBI	NOTEST	0.040573	0.0802252	0.983535	0	1	1	no
ENSMUSG00000004945.14	Tmem242	chr17:5388762-5440259	control	TBI	OK	23.2898	18.7912	-0.30964	-0.742811	0.19685	0.759017	no
ENSMUSG00000004947.14	Dtx2	chr5:135994799-136032872	control	TBI	OK	12.388	13.0511	0.0752264	0.121582	0.8222	0.99913	no
ENSMUSG00000004948.11	Zp3	chr5:135980098-135988624	control	TBI	NOTEST	0.0218066	0.0532231	1.28729	0	1	1	no
ENSMUSG00000004951.10	Hspb1	chr5:135887918-135889563	control	TBI	OK	842.916	621.121	-0.440513	-1.21697	0.0338	0.309056	no
ENSMUSG00000004952.12	Rasa4	chr5:136083915-136111860	control	TBI	OK	0.49323	0.419971	-0.231971	-0.16696	0.7074	0.99913	no
ENSMUSG00000004961.6	Syt5	chr7:4539767-4546567	control	TBI	OK	1.0662	1.94643	0.868357	1.18326	0.0467	0.377317	no
ENSMUSG00000004980.15	Hnrnpa2b1	chr6:51460931-51469894	control	TBI	OK	269.663	273.309	0.0193781	0.0531481	0.92535	0.99913	no
ENSMUSG00000004988.8	Fxyd4	chr6:117933558-117937692	control	TBI	OK	3.03476	3.27813	0.111289	0.144522	0.7765	0.99913	no
ENSMUSG00000004994.11	Ccdc130	chr8:84257794-84270380	control	TBI	OK	5.59335	4.17297	-0.422638	-0.606791	0.20985	0.77961	no
ENSMUSG00000004996.8	Mri1	chr8:84249905-84257326	control	TBI	OK	2.9431	3.16042	0.102777	0.143751	0.8056	0.99913	no
ENSMUSG00000005034.14	Prkacb	chr3:146729573-146812990	control	TBI	OK	39.7605	32.2836	-0.300537	-0.912655	0.1041	0.578903	no
ENSMUSG00000005043.12	Sgsh	chr11:119307767-119355536	control	TBI	OK	3.64423	3.32565	-0.131978	-0.228938	0.67655	0.99913	no
ENSMUSG00000005045.15	Chd5	chr4:152338650-152390194	control	TBI	NOTEST	0.126576	0.146171	0.207656	0	1	1	no
ENSMUSG00000005054.6	Cstb	chr10:78425669-78427619	control	TBI	OK	203.655	190.328	-0.0976407	-0.299239	0.603	0.99913	no
ENSMUSG00000005057.12	Sh2b2	chr5:136218146-136246556	control	TBI	OK	0.846699	1.46773	0.793664	1.09966	0.0372	0.329803	no
ENSMUSG00000005069.11	Pex5	chr6:124396815-124415067	control	TBI	OK	4.04717	4.53432	0.163974	0.371724	0.49775	0.99913	no
ENSMUSG00000005078.15	Jkamp	chr12:72085588-72185029	control	TBI	OK	10.9821	12.0411	0.13281	0.312387	0.56605	0.99913	no
ENSMUSG00000005087.16	Cd44	chr2:102811140-102901665	control	TBI	OK	1.11216	2.7695	1.31626	2.13598	0.0004	0.01215	yes
ENSMUSG00000005089.14	Slc1a2	chr2:102658658-102790784	control	TBI	OK	0.400061	0.391871	-0.0298382	-0.0131204	0.9493	0.99913	no
ENSMUSG00000005102.12	Eif2ak4	chr2:118388617-118475234	control	TBI	OK	7.8495	10.1422	0.369691	0.816369	0.1105	0.597706	no
ENSMUSG00000005103.11	Wdr1	chr5:38526812-38563221	control	TBI	OK	53.6424	57.4169	0.0981006	0.264913	0.59805	0.99913	no
ENSMUSG00000005107.12	Slc2a9	chr5:38349272-38503143	control	TBI	OK	0.348181	0.454889	0.385675	0.336791	0.3497	0.937112	no
ENSMUSG00000005124.8	Wisp1	chr15:66891319-66923201	control	TBI	OK	2.69324	2.08965	-0.366085	-0.728127	0.14135	0.671099	no
ENSMUSG00000005125.11	Ndrg1	chr15:66929320-67013039	control	TBI	OK	189.473	110.828	-0.773668	-1.85821	0.00015	0.00549247	yes
ENSMUSG00000005131.3	4930550C14Rik	chr9:53405285-53432803	control	TBI	OK	2.33367	1.97306	-0.242163	-0.368686	0.52045	0.99913	no
ENSMUSG00000005142.9	Man2b1	chr8:85083268-85098739	control	TBI	OK	13.1399	11.6073	-0.178927	-0.525071	0.35665	0.939963	no
ENSMUSG00000005148.7	Klf5	chr14:99298690-99313405	control	TBI	OK	0.60786	1.00216	0.721307	0.944134	0.10255	0.575673	no
ENSMUSG00000005150.15	Wdr83	chr8:85071756-85082339	control	TBI	OK	9.55743	7.79867	-0.293394	-0.262298	0.6578	0.99913	no
ENSMUSG00000005161.14	Prdx2	chr8:84956609-84974834	control	TBI	OK	92.0536	94.8351	0.0429468	0.107074	0.85185	0.99913	no
ENSMUSG00000005198.14	Polr2a	chr11:69733996-69758637	control	TBI	OK	26.2492	25.8705	-0.0209613	-0.062624	0.9091	0.99913	no
ENSMUSG00000005202.2	Shbg	chr11:69614803-69617905	control	TBI	NOTEST	0	0.028569	Inf	0	1	1	no
ENSMUSG00000005204.11	Senp3	chr11:69673114-69682084	control	TBI	OK	28.8203	24.454	-0.237014	-0.449479	0.3789	0.955724	no
ENSMUSG00000005220.9	Corin	chr5:72300024-72504473	control	TBI	NOTEST	0.162629	0.232837	0.517731	0	1	1	no
ENSMUSG00000005225.14	Plekha8	chr6:54577603-54645839	control	TBI	OK	4.93464	4.67887	-0.0767855	-0.138802	0.80465	0.99913	no
ENSMUSG00000005232.10	G6pc2	chr2:69211072-69227841	control	TBI	NOTEST	0.0353363	0.0569908	0.689576	0	1	1	no
ENSMUSG00000005233.15	Spc25	chr2:69193894-69206194	control	TBI	OK	4.7222	4.73151	0.00284005	0.00502989	0.9933	0.999198	no
ENSMUSG00000005237.12	Dnah2	chr11:69420808-69549110	control	TBI	NOTEST	0.136367	0.224391	0.718519	0	1	1	no
ENSMUSG00000005251.13	Ripk4	chr16:97741932-97763737	control	TBI	NOTEST	0.00411079	0.00992383	1.27148	0	1	1	no
ENSMUSG00000005262.11	Ufd1l	chr16:18780446-18835261	control	TBI	OK	41.1925	42.2356	0.036079	0.100191	0.85785	0.99913	no
ENSMUSG00000005267.12	Zfp287	chr11:62700355-62731905	control	TBI	OK	4.27692	4.38428	0.035768	0.080225	0.89065	0.99913	no
ENSMUSG00000005268.19	Prlr	chr15:10177237-10410153	control	TBI	NOTEST	0.0474193	0.131251	1.46878	0	1	1	no
ENSMUSG00000005299.6	Letm1	chr5:33739672-33782817	control	TBI	OK	4.80195	4.99925	0.0580907	0.14255	0.80085	0.99913	no
ENSMUSG00000005312.13	Ubqln1	chr13:58176155-58215653	control	TBI	OK	23.5833	25.1104	0.0905188	0.277302	0.6268	0.99913	no
ENSMUSG00000005320.9	Fgfr4	chr13:55152639-55168759	control	TBI	NOTEST	0.00347658	0.0187597	2.4319	0	1	1	no
ENSMUSG00000005338.12	Cadm3	chr1:173331885-173466040	control	TBI	OK	0.214031	0.553635	1.37112	0.600338	0.27035	0.861394	no
ENSMUSG00000005339.9	Fcer1a	chr1:173221283-173227214	control	TBI	NOTEST	0	0	0	0	1	1	no
ENSMUSG00000005354.14	Txn2	chr15:77915046-77929006	control	TBI	OK	31.7201	38.3275	0.272982	0.602499	0.22965	0.810012	no
ENSMUSG00000005355.8	Casp14	chr10:78711996-78718293	control	TBI	NOTEST	0	0	0	0	1	1	no
ENSMUSG00000005357.8	Slc1a6	chr10:78780495-78814825	control	TBI	NOTEST	0.00574565	0.00585499	0.0271954	0	1	1	no
ENSMUSG00000005360.13	Slc1a3	chr15:8634123-8710764	control	TBI	OK	1.89783	3.15846	0.734872	1.12935	0.0208	0.224037	no
ENSMUSG00000005362.13	Crbn	chr6:106769119-106800077	control	TBI	OK	19.995	17.477	-0.194183	-0.434661	0.45435	0.99913	no
ENSMUSG00000005364.10	Il5ra	chr6:106710356-106749037	control	TBI	NOTEST	0.0187651	0.00533963	-1.81324	0	1	1	no
ENSMUSG00000005370.3	Msh6	chr17:87975049-88065291	control	TBI	OK	4.5839	6.26134	0.449896	0.552849	0.33325	0.922289	no
ENSMUSG00000005371.13	Fbxo11	chr17:87975049-88065291	control	TBI	OK	35.107	42.5097	0.276035	0.655071	0.2475	0.837059	no
ENSMUSG00000005373.12	Mlxipl	chr5:135089889-135138382	control	TBI	NOTEST	0.127186	0.110371	-0.204588	0	1	1	no
ENSMUSG00000005374.12	Tbl2	chr5:135149656-135165760	control	TBI	OK	3.14777	3.41259	0.116537	0.211347	0.62325	0.99913	no
ENSMUSG00000005378.16	Wbscr22	chr5:135052956-135065862	control	TBI	OK	11.8275	13.8367	0.226352	0.364532	0.50835	0.99913	no
ENSMUSG00000005397.7	Nid1	chr13:13437601-13512275	control	TBI	OK	63.7622	135.129	1.08356	3.03396	5e-05	0.00216146	yes
ENSMUSG00000005410.5	Mcm5	chr8:75109527-75128439	control	TBI	OK	0.837461	1.76631	1.07665	1.85026	0.0023	0.0464577	yes
ENSMUSG00000005413.7	Hmox1	chr8:75093590-75100596	control	TBI	OK	30.2891	37.1936	0.296255	0.837449	0.13765	0.663351	no
ENSMUSG00000005417.16	Mprip	chr11:59661304-59780860	control	TBI	OK	88.7601	94.201	0.0858312	0.199557	0.7068	0.99913	no
ENSMUSG00000005442.12	Cic	chr7:25267703-25294159	control	TBI	OK	14.3201	13.5354	-0.0813085	-0.106753	0.7457	0.99913	no
ENSMUSG00000005447.11	Pafah1b3	chr7:25295048-25297986	control	TBI	OK	5.05996	7.71454	0.608455	0.998298	0.0846	0.519256	no
ENSMUSG00000005465.8	Il27ra	chr8:84021470-84042575	control	TBI	OK	1.64851	3.17373	0.945018	1.77318	0.0024	0.0477558	yes
ENSMUSG00000005469.9	Prkaca	chr8:83972977-83996445	control	TBI	OK	13.2255	11.162	-0.244734	-0.655034	0.2521	0.84137	no
ENSMUSG00000005470.8	Asf1b	chr8:83955506-83970197	control	TBI	NOTEST	0.228138	0.25749	0.17461	0	1	1	no
ENSMUSG00000005474.8	Myl10	chr5:136693145-136701094	control	TBI	NOTEST	0	0	0	0	1	1	no
ENSMUSG00000005481.16	Ddx39	chr8:83715176-83741326	control	TBI	OK	16.8539	26.6039	0.658562	0.345388	0.41645	0.981606	no
ENSMUSG00000005483.9	Dnajb1	chr8:83608174-83611902	control	TBI	OK	76.6353	58.93	-0.379008	-1.18532	0.04315	0.359875	no
ENSMUSG00000005493.14	Msh4	chr3:153857148-153906138	control	TBI	OK	1.03256	0.93942	-0.13638	-0.208494	0.7068	0.99913	no
ENSMUSG00000005501.13	Usp40	chr1:87853286-88008551	control	TBI	OK	6.62981	6.29348	-0.0751098	-0.114621	0.8245	0.99913	no
ENSMUSG00000005503.8	Evx1	chr6:52308388-52318378	control	TBI	NOTEST	0	0	0	0	1	1	no
ENSMUSG00000005505.11	Kbtbd4	chr2:90894633-90918258	control	TBI	OK	4.00327	4.95313	0.307161	0.180551	0.6784	0.99913	no
ENSMUSG00000005506.15	Celf1	chr2:90940381-91019497	control	TBI	OK	14.5918	14.6542	0.00616137	0.012239	0.976	0.99913	no
ENSMUSG00000005510.8	Ndufs3	chr2:90894633-90918258	control	TBI	OK	29.8398	26.3548	-0.179172	-0.331183	0.5359	0.99913	no
ENSMUSG00000005514.13	Por	chr5:135653809-135735326	control	TBI	OK	52.8665	43.2905	-0.288304	-0.70543	0.2007	0.765476	no
ENSMUSG00000005533.9	Igf1r	chr7:67952858-68226780	control	TBI	OK	82.4191	49.1266	-0.746474	-2.26872	0.0002	0.00694286	yes
ENSMUSG00000005534.9	Insr	chr8:3150921-3279617	control	TBI	OK	53.2256	58.4209	0.134364	0.328448	0.5428	0.99913	no
ENSMUSG00000005540.9	Fcer2a	chr8:3681736-3694174	control	TBI	NOTEST	0.224413	0.160547	-0.483162	0	1	1	no
ENSMUSG00000005547.13	Cyp2a5	chr7:26835304-26843548	control	TBI	NOTEST	0	0	0	0	1	1	no
ENSMUSG00000005553.12	Atp4a	chr7:30712208-30725535	control	TBI	NOTEST	0	0.00374452	Inf	0	1	1	no
ENSMUSG00000005566.12	Trim28	chr7:13024151-13031035	control	TBI	OK	57.772	62.8982	0.122647	0.244924	0.6784	0.99913	no
ENSMUSG00000005575.14	Ube2m	chr7:13035119-13038275	control	TBI	OK	7.79339	8.0588	0.0483134	0.0773888	0.89125	0.99913	no
ENSMUSG00000005580.10	Adcy9	chr16:4287528-4420498	control	TBI	OK	3.43742	2.97022	-0.210759	-0.4902	0.393	0.965667	no
ENSMUSG00000005583.15	Mef2c	chr13:83504033-83667080	control	TBI	OK	74.5963	76.998	0.0457157	0.10634	0.8329	0.99913	no
ENSMUSG00000005609.14	Ctr9	chr7:111028950-111056377	control	TBI	OK	12.7593	12.0287	-0.0850679	-0.127359	0.8023	0.99913	no
ENSMUSG00000005610.15	Eif4g2	chr7:111070567-111083030	control	TBI	OK	425.499	515.788	0.277621	0.430778	0.2451	0.833684	no
ENSMUSG00000005611.14	Mrvi1	chr7:110868265-110982461	control	TBI	OK	2.50137	2.96893	0.247226	0.368675	0.40445	0.973264	no
ENSMUSG00000005615.13	Pcyt1a	chr16:32430920-32475070	control	TBI	OK	20.7189	23.1041	0.157199	0.336284	0.46065	0.99913	no
ENSMUSG00000005621.11	Zfp592	chr7:80993680-81045164	control	TBI	OK	11.2601	10.82	-0.0575107	-0.0792716	0.8242	0.99913	no
ENSMUSG00000005625.14	Psmd4	chr3:95032693-95042614	control	TBI	OK	38.4213	39.819	0.05155	0.132716	0.80605	0.99913	no
ENSMUSG00000005628.11	Tmod4	chr3:95124475-95129209	control	TBI	OK	1.40108	0.681207	-1.04037	-0.847673	0.08985	0.537091	no
ENSMUSG00000005640.10	Insrr	chr3:87617558-87824306	control	TBI	NOTEST	0	0.00491798	Inf	0	1	1	no
ENSMUSG00000005649.16	Cabp5	chr7:13398131-13408887	control	TBI	NOTEST	0	0	0	0	1	1	no
ENSMUSG00000005656.8	Snx6	chr12:54746348-54795703	control	TBI	OK	31.4196	32.9776	0.0698222	0.206949	0.7272	0.99913	no
ENSMUSG00000005667.7	Mthfd2	chr6:83305690-83325908	control	TBI	OK	2.1001	6.39948	1.6075	2.07532	0.0001	0.00398955	yes
ENSMUSG00000005672.11	Kit	chr5:75574915-75656722	control	TBI	OK	8.66112	38.8906	2.1668	3.33282	5e-05	0.00216146	yes
ENSMUSG00000005674.8	Tomm40l	chr1:171213969-171222514	control	TBI	OK	8.83604	9.08682	0.0403752	0.0932166	0.8579	0.99913	no
ENSMUSG00000005677.13	Nr1i3	chr1:171213969-171222514	control	TBI	NOTEST	0.0194174	0.0091257	-1.08934	0	1	1	no
ENSMUSG00000005681.11	Apoa2	chr1:171225053-171226379	control	TBI	OK	0.717335	0.951157	0.407036	0.315247	0.48705	0.99913	no
ENSMUSG00000005682.8	Pan2	chr10:128303334-128321358	control	TBI	OK	8.80399	7.21406	-0.287346	-0.800364	0.16595	0.718207	no
ENSMUSG00000005683.7	Cs	chr10:128337831-128362479	control	TBI	OK	39.9207	53.658	0.426656	1.3292	0.02075	0.223648	no
ENSMUSG00000005686.15	Ampd3	chr7:110768205-110844457	control	TBI	OK	2.40895	5.21832	1.11518	0.601666	0.0935	0.548283	no
ENSMUSG00000005687.13	Bcas2	chr3:103171654-103179166	control	TBI	OK	22.4882	21.9229	-0.036728	-0.0914524	0.8728	0.99913	no
ENSMUSG00000005696.10	Sh2d1a	chrX:42502452-43429126	control	TBI	NOTEST	0.226305	0.187553	-0.270968	0	1	1	no
ENSMUSG00000005698.14	Ctcf	chr8:105566323-105682922	control	TBI	OK	28.2153	26.5753	-0.08639	-0.106594	0.82845	0.99913	no
ENSMUSG00000005699.14	Pard6a	chr8:105701153-105703493	control	TBI	OK	2.37234	2.11828	-0.163417	-0.251641	0.6576	0.99913	no
ENSMUSG00000005705.9	Agrp	chr8:105566323-105682922	control	TBI	NOTEST	0.0229744	0.0234427	0.0291099	0	1	1	no
ENSMUSG00000005716.15	Pvalb	chr15:78191113-78206400	control	TBI	NOTEST	0.0477423	0	-Inf	0	1	1	no
ENSMUSG00000005718.7	Tfap4	chr16:4544660-4559720	control	TBI	OK	1.01324	0.861469	-0.234104	-0.338623	0.54355	0.99913	no
ENSMUSG00000005732.13	Ranbp1	chr16:18239783-18289249	control	TBI	OK	21.7152	29.0783	0.421239	0.718911	0.2067	0.774184	no
ENSMUSG00000005763.14	Cd247	chr1:165781074-166002678	control	TBI	OK	0.690475	0.683674	-0.01428	-0.00426274	0.9896	0.999198	no
ENSMUSG00000005774.11	Rfx5	chr3:94954074-94962048	control	TBI	OK	3.15722	2.99472	-0.0762368	-0.102096	0.81715	0.99913	no
ENSMUSG00000005779.11	Psmb4	chr3:94884092-94886961	control	TBI	OK	104.933	114.556	0.126584	0.30824	0.5556	0.99913	no
ENSMUSG00000005800.2	Mmp8	chr9:7558428-7568486	control	TBI	NOTEST	0.0844726	0.0836467	-0.0141744	0	1	1	no
ENSMUSG00000005802.11	Slc30a4	chr2:122681232-122721456	control	TBI	OK	13.2604	18.6916	0.495264	1.47963	0.00955	0.131923	no
ENSMUSG00000005803.13	Sqrdl	chr2:122765236-122809569	control	TBI	OK	24.5899	17.3447	-0.503574	-1.33956	0.01415	0.173235	no
ENSMUSG00000005804.13	Bloc1s6	chr2:122738502-122749475	control	TBI	OK	8.62719	7.61961	-0.179175	-0.29032	0.4881	0.99913	no
ENSMUSG00000005813.11	Metap1	chr3:138458955-138489515	control	TBI	OK	14.5047	16.338	0.17171	0.421646	0.42065	0.985017	no
ENSMUSG00000005823.8	Gpr108	chr17:57234913-57247641	control	TBI	OK	15.6168	13.9202	-0.165922	-0.450189	0.43375	0.993357	no
ENSMUSG00000005824.6	Tnfsf14	chr17:57189491-57194189	control	TBI	NOTEST	0.019622	0.0276506	0.494837	0	1	1	no
ENSMUSG00000005836.8	Gata6	chr18:11049086-11085635	control	TBI	NOTEST	0.19711	0.122096	-0.690982	0	1	1	no
ENSMUSG00000005846.11	Rsl1d1	chr16:11192969-11203331	control	TBI	OK	52.1325	80.0209	0.618195	1.64237	0.00495	0.0815073	no
ENSMUSG00000005864.7	Cnga2	chrX:71991848-72010218	control	TBI	NOTEST	0.0305764	0.0715811	1.22716	0	1	1	no
ENSMUSG00000005871.13	Apc	chr18:34207774-34322189	control	TBI	OK	37.6414	40.0154	0.088236	0.175624	0.7027	0.99913	no
ENSMUSG00000005873.5	Reep5	chr18:34344888-34373415	control	TBI	OK	24.3328	25.3188	0.0573022	0.174235	0.7606	0.99913	no
ENSMUSG00000005881.12	Ergic3	chr2:156008044-156018279	control	TBI	OK	147.812	138.512	-0.0937502	-0.236558	0.68225	0.99913	no
ENSMUSG00000005882.17	Uqcc1	chr2:155846893-155930310	control	TBI	OK	5.098	4.94592	-0.0436911	-0.0775315	0.8689	0.99913	no
ENSMUSG00000005883.14	Spo11	chr2:172977699-172993576	control	TBI	NOTEST	0.00719477	0.0155812	1.11479	0	1	1	no
ENSMUSG00000005886.13	Ncoa2	chr1:13139104-13374083	control	TBI	OK	19.6391	15.1987	-0.369777	-0.7209	0.10005	0.570018	no
ENSMUSG00000005891.6	Prl4a1	chr13:28016211-28023548	control	TBI	NOTEST	0	0	0	0	1	1	no
ENSMUSG00000005892.4	Trh	chr6:92242060-92244650	control	TBI	NOTEST	0	0.0187001	Inf	0	1	1	no
ENSMUSG00000005893.13	Nr2c2	chr6:92091389-92184033	control	TBI	OK	17.6493	17.1827	-0.0386571	-0.0654537	0.89995	0.99913	no
ENSMUSG00000005897.13	Nr2c1	chr10:94148022-94197211	control	TBI	OK	4.68882	3.89727	-0.266763	-0.62132	0.28425	0.877536	no
ENSMUSG00000005899.11	Smpd4	chr16:17619353-17644828	control	TBI	OK	9.46682	9.58203	0.0174513	0.0246593	0.96275	0.99913	no
ENSMUSG00000005907.13	Pex1	chr5:3571565-3680325	control	TBI	OK	14.0776	10.9594	-0.361238	-0.281384	0.5584	0.99913	no
ENSMUSG00000005917.14	Otx1	chr11:21994763-22002897	control	TBI	NOTEST	0	0.00489897	Inf	0	1	1	no
ENSMUSG00000005936.17	Kctd20	chr17:28951949-28969549	control	TBI	OK	18.7904	18.2652	-0.0408962	-0.121729	0.82585	0.99913	no
ENSMUSG00000005947.10	Itgae	chr11:73090582-73147446	control	TBI	NOTEST	0.0847928	0.0430061	-0.979399	0	1	1	no
ENSMUSG00000005949.8	Ctns	chr11:73183595-73199042	control	TBI	OK	8.51255	7.50319	-0.182088	-0.3805	0.4934	0.99913	no
ENSMUSG00000005950.13	P2rx5	chr11:73160420-73172685	control	TBI	NOTEST	0.294392	0.346093	0.233422	0	1	1	no
ENSMUSG00000005951.12	Shpk	chr11:73199459-73224511	control	TBI	OK	0.927367	0.730985	-0.343299	-0.513472	0.36575	0.947947	no
ENSMUSG00000005952.14	Trpv1	chr11:73234291-73261242	control	TBI	NOTEST	0	0	0	0	1	1	no
ENSMUSG00000005958.13	Ephb3	chr16:21204754-21223305	control	TBI	NOTEST	0.0439638	0.0835605	0.926505	0	1	1	no
ENSMUSG00000005968.13	Tuft1	chr3:94612756-94658872	control	TBI	OK	0.683077	0.323895	-1.07652	-0.892404	0.02935	0.282203	no
ENSMUSG00000005973.6	Rcn1	chr2:105386290-105399319	control	TBI	OK	6.38912	8.30989	0.379211	0.924843	0.10965	0.595116	no
ENSMUSG00000005980.14	Dnase1	chr16:4032838-4077827	control	TBI	OK	0.972743	1.05293	0.114276	0.0368106	0.89195	0.99913	no
ENSMUSG00000005981.11	Trap1	chr16:4032838-4077827	control	TBI	OK	14.3046	18.4137	0.364301	0.983109	0.07465	0.486286	no
ENSMUSG00000005982.12	Naa60	chr16:3847267-3941147	control	TBI	OK	15.3379	14.6596	-0.0652507	-0.0786549	0.86685	0.99913	no
ENSMUSG00000005983.14	1700037C18Rik	chr16:3847267-3941147	control	TBI	OK	3.45673	2.63897	-0.389433	-0.280047	0.496	0.99913	no
ENSMUSG00000005986.14	Ankrd13d	chr19:4270179-4283137	control	TBI	OK	0.774204	0.609818	-0.344334	-0.217293	0.65135	0.99913	no
ENSMUSG00000005994.13	Tyrp1	chr4:80834122-80851719	control	TBI	NOTEST	0	0	0	0	1	1	no
ENSMUSG00000006005.16	Tpr	chr1:150361304-150466165	control	TBI	OK	65.5055	76.4315	0.222552	0.268394	0.4256	0.986526	no
ENSMUSG00000006007.13	Pdc	chr1:150319416-150346771	control	TBI	NOTEST	0.0131418	0.0080913	-0.699716	0	1	1	no
ENSMUSG00000006010.13	BC003331	chr1:150361304-150466165	control	TBI	OK	25.2201	21.3465	-0.240572	-0.188312	0.6353	0.99913	no
ENSMUSG00000006014.15	Prg4	chr1:150361304-150466165	control	TBI	OK	1.82904	5.91724	1.69384	0.445005	0.1799	0.73774	no
ENSMUSG00000006019.14	Dhx34	chr7:16197146-16222037	control	TBI	OK	1.17928	0.832669	-0.502097	-0.756602	0.17375	0.731008	no
ENSMUSG00000006021.5	Kptn	chr7:16119894-16127516	control	TBI	OK	6.58895	4.59024	-0.521478	-0.831975	0.1216	0.627484	no
ENSMUSG00000006024.11	Napa	chr7:16098457-16117975	control	TBI	OK	29.1291	25.4826	-0.192951	-0.379686	0.4806	0.99913	no
ENSMUSG00000006050.10	Sra1	chr18:36666680-36683861	control	TBI	OK	33.3932	40.351	0.273047	0.416195	0.45	0.99913	no
ENSMUSG00000006056.12	Calcoco2	chr11:96099325-96111964	control	TBI	NOTEST	0	0	0	0	1	1	no
ENSMUSG00000006057.14	Atp5g1	chr11:96068851-96075670	control	TBI	OK	54.9672	88.6902	0.690204	1.74531	0.0022	0.0450621	yes
ENSMUSG00000006058.9	Snf8	chr11:96034884-96047430	control	TBI	OK	19.9975	19.4898	-0.0371041	-0.0777276	0.89265	0.99913	no
ENSMUSG00000006095.11	Tbcb	chr7:30224130-30233390	control	TBI	OK	64.1886	68.6235	0.0963841	0.210409	0.70675	0.99913	no
ENSMUSG00000006127.8	Inpp5k	chr11:75630987-75648871	control	TBI	OK	38.4624	22.0745	-0.801069	-2.1998	5e-05	0.00216146	yes
ENSMUSG00000006134.3	Crkl	chr16:17451986-17486255	control	TBI	OK	16.631	16.838	0.0178454	0.0537566	0.92245	0.99913	no
ENSMUSG00000006143.11	Upk3bl	chr5:136054491-136064326	control	TBI	NOTEST	0	0	0	0	1	1	no
ENSMUSG00000006154.12	Eps8l1	chr7:4445696-4479404	control	TBI	OK	3.02346	0.858323	-1.81661	-1.44642	0.0039	0.0684335	no
ENSMUSG00000006169.18	Clint1	chr11:45852050-45910625	control	TBI	OK	39.7287	41.6193	0.067069	0.205298	0.72715	0.99913	no
ENSMUSG00000006179.7	Prss16	chr13:22002175-22009742	control	TBI	NOTEST	0.00653625	0.0276713	2.08186	0	1	1	no
ENSMUSG00000006191.16	Cdkal1	chr13:29191745-29855674	control	TBI	OK	18.6581	17.4448	-0.0970099	-0.174663	0.74295	0.99913	no
ENSMUSG00000006200.3	Rhox6	chrX:37826909-37829857	control	TBI	NOTEST	0	0	0	0	1	1	no
ENSMUSG00000006204.5	5430419D17Rik	chr7:130162450-133124354	control	TBI	NOTEST	0	0	0	0	1	1	no
ENSMUSG00000006205.12	Htra1	chr7:130162450-133124354	control	TBI	OK	25.5902	15.0658	-0.764315	-0.334501	0.4191	0.984118	no
ENSMUSG00000006215.11	Zbtb17	chr4:141444653-141538597	control	TBI	OK	3.56689	3.49016	-0.0313758	-0.0227224	0.95955	0.99913	no
ENSMUSG00000006216.9	Clcnkb	chr4:141398828-141416014	control	TBI	NOTEST	0.19751	0.0684363	-1.52909	0	1	1	no
ENSMUSG00000006218.4	Fam131c	chr4:141368219-141384175	control	TBI	NOTEST	0.0263838	0	-Inf	0	1	1	no
ENSMUSG00000006219.11	Fblim1	chr4:141576061-141606096	control	TBI	OK	1.33675	3.74302	1.48548	2.25409	5e-05	0.00216146	yes
ENSMUSG00000006221.7	Hspb7	chr4:141420778-141425311	control	TBI	NOTEST	0.287395	0.263423	-0.125658	0	1	1	no
ENSMUSG00000006235.5	Epor	chr9:21958898-21963576	control	TBI	OK	1.92461	1.28993	-0.577268	-0.91164	0.1083	0.591866	no
ENSMUSG00000006241.14	Ccdc159	chr9:21921009-21935872	control	TBI	NOTEST	0.339663	0.286077	-0.247704	0	1	1	no
ENSMUSG00000006262.14	Mob1b	chr5:88720854-88764220	control	TBI	OK	10.82	12.1461	0.166788	0.249546	0.65015	0.99913	no
ENSMUSG00000006269.6	Atp6v1b1	chr6:83743016-83758809	control	TBI	NOTEST	0	0	0	0	1	1	no
ENSMUSG00000006270.7	Vax1	chr19:59166186-59170056	control	TBI	NOTEST	0	0	0	0	1	1	no
ENSMUSG00000006273.13	Atp6v1b2	chr8:69037710-69113711	control	TBI	OK	24.9067	26.6052	0.0951786	0.247599	0.62085	0.99913	no
ENSMUSG00000006276.9	Eps15l1	chr8:72341000-72421474	control	TBI	OK	24.1724	23.0826	-0.0665542	-0.202935	0.7228	0.99913	no
ENSMUSG00000006281.7	Tep1	chr14:50824061-50879003	control	TBI	OK	1.0781	1.09817	0.0266123	0.0534241	0.92685	0.99913	no
ENSMUSG00000006288.7	Ttc5	chr14:50765414-50785518	control	TBI	OK	9.92014	7.3058	-0.441319	-1.04603	0.0671	0.459646	no
ENSMUSG00000006289.13	Osgep	chr14:50906477-50924893	control	TBI	OK	13.4114	12.9305	-0.0526726	-0.0937977	0.8702	0.99913	no
ENSMUSG00000006299.12	Aamp	chr1:74279839-74284738	control	TBI	OK	15.3921	14.9172	-0.0452092	-0.117728	0.83715	0.99913	no
ENSMUSG00000006301.16	Tmbim1	chr1:74284929-74353694	control	TBI	OK	38.0331	48.7917	0.359381	0.636857	0.26535	0.854191	no
ENSMUSG00000006304.13	Arpc2	chr1:74236083-74268209	control	TBI	OK	319.935	465.11	0.539791	1.61624	0.0053	0.0856869	no
ENSMUSG00000006307.15	Kmt2b	chr7:30568857-30588726	control	TBI	OK	15.729	11.9204	-0.39999	-0.502358	0.39115	0.965462	no
ENSMUSG00000006310.10	Zbtb32	chr7:30589680-30598909	control	TBI	NOTEST	0.11289	0.0555538	-1.02296	0	1	1	no
ENSMUSG00000006311.8	Etv2	chr7:30633615-30635852	control	TBI	NOTEST	0	0	0	0	1	1	no
ENSMUSG00000006313.4	Upk1a	chr7:30603091-30612734	control	TBI	NOTEST	0.15116	0.164062	0.118158	0	1	1	no
ENSMUSG00000006315.8	Tmem147	chr7:30727700-30729534	control	TBI	OK	17.0779	16.4617	-0.0530127	-0.120824	0.82765	0.99913	no
ENSMUSG00000006333.13	Rps9	chr7:3703992-3706901	control	TBI	OK	654.125	649.467	-0.0103107	-0.0315037	0.95525	0.99913	no
ENSMUSG00000006335.15	Tfpt	chr7:3620323-3629929	control	TBI	OK	8.25969	6.65787	-0.311028	-0.579225	0.3027	0.896198	no
ENSMUSG00000006342.13	Susd2	chr10:75636618-75644008	control	TBI	OK	0.515365	0.947264	0.878171	1.23674	0.03305	0.305508	no
ENSMUSG00000006344.15	Ggt5	chr10:75589339-75617200	control	TBI	OK	3.39441	4.29959	0.341037	0.346468	0.4148	0.979759	no
ENSMUSG00000006345.9	Ggt1	chr10:75561603-75586200	control	TBI	OK	5.94677	8.399	0.498111	0.663504	0.20705	0.775314	no
ENSMUSG00000006356.9	Crip2	chr12:113140235-113145506	control	TBI	OK	171.373	118.462	-0.532715	-1.60453	0.0029	0.0545894	no
ENSMUSG00000006360.10	Crip1	chr12:113146315-113153879	control	TBI	OK	222.507	210.407	-0.0806722	-0.225448	0.69825	0.99913	no
ENSMUSG00000006362.14	Cbfa2t3	chr8:119910359-124345724	control	TBI	OK	9.809	6.97379	-0.492164	-0.0846883	0.6499	0.99913	no
ENSMUSG00000006369.13	Fbln1	chr15:85205948-85286535	control	TBI	OK	1.17959	3.59657	1.60834	2.64628	5e-05	0.00216146	yes
ENSMUSG00000006373.10	Pgrmc1	chrX:36598205-36606079	control	TBI	OK	35.0347	35.7589	0.0295164	0.0884781	0.8742	0.99913	no
ENSMUSG00000006378.12	Gcat	chr15:79030873-79043558	control	TBI	NOTEST	0.236495	0.237296	0.00487813	0	1	1	no
ENSMUSG00000006386.14	Tek	chr4:94739288-94874976	control	TBI	OK	231.193	175.894	-0.394395	-0.874956	0.04885	0.38651	no
ENSMUSG00000006389.11	Mpl	chr4:118442414-118457513	control	TBI	NOTEST	0.294304	0.173024	-0.766335	0	1	1	no
ENSMUSG00000006390.14	Elovl1	chr4:118428092-118437352	control	TBI	OK	44.2366	43.7863	-0.0147629	-0.04117	0.94245	0.99913	no
ENSMUSG00000006392.15	Med8	chr4:118409336-118415782	control	TBI	OK	13.1403	12.5451	-0.0668713	-0.144278	0.7931	0.99913	no
ENSMUSG00000006395.15	Hyi	chr4:118359989-118409273	control	TBI	OK	2.37896	2.67166	0.167409	0.107811	0.8795	0.99913	no
ENSMUSG00000006398.14	Cdc20	chr4:118428092-118437352	control	TBI	OK	2.01456	1.13483	-0.827997	-0.459218	0.36375	0.945857	no
ENSMUSG00000006403.11	Adamts4	chr1:171234852-171260637	control	TBI	OK	2.39473	36.7423	3.9395	3.58093	0.0004	0.01215	yes
ENSMUSG00000006411.11	Pvrl4	chr1:171370098-171388598	control	TBI	NOTEST	0.0478412	0.0384176	-0.316487	0	1	1	no
ENSMUSG00000006412.9	Pfdn2	chr1:171345669-171360798	control	TBI	OK	23.764	23.5688	-0.0119005	-0.0200278	0.9729	0.99913	no
ENSMUSG00000006418.16	Rnf114	chr2:167481132-167516173	control	TBI	OK	39.9636	42.4929	0.0885382	0.234669	0.686	0.99913	no
ENSMUSG00000006423.14	C330007P06Rik	chrX:36823736-36884222	control	TBI	OK	26.0011	21.5054	-0.273873	-0.689643	0.2169	0.788629	no
ENSMUSG00000006435.14	Neurl1a	chr19:47178819-47259440	control	TBI	NOTEST	0.238379	0.156456	-0.607501	0	1	1	no
ENSMUSG00000006442.10	Srm	chr4:148591502-148594993	control	TBI	OK	8.99038	22.3267	1.31232	2.86246	5e-05	0.00216146	yes
ENSMUSG00000006445.3	Epha2	chr4:141301239-141329384	control	TBI	OK	27.2272	31.9281	0.22978	0.606261	0.27265	0.863658	no
ENSMUSG00000006456.10	Rbm14	chr19:4711207-4811634	control	TBI	OK	3.55978	3.48205	-0.0318498	-0.0344809	0.95235	0.99913	no
ENSMUSG00000006457.3	Actn3	chr19:4861222-4877909	control	TBI	NOTEST	0.00512128	0.0186516	1.86472	0	1	1	no
ENSMUSG00000006462.6	A530013C23Rik	chr2:167691176-167729172	control	TBI	NOTEST	0.0720013	0.116691	0.6966	0	1	1	no
ENSMUSG00000006463.12	Zdhhc24	chr19:4878667-4885397	control	TBI	OK	9.19168	9.20223	0.00165421	0.00416772	0.99415	0.999198	no
ENSMUSG00000006464.8	Bbs1	chr19:4886897-4906627	control	TBI	OK	2.1145	2.18608	0.0480285	0.109188	0.84815	0.99913	no
ENSMUSG00000006469.12	Slc34a3	chr2:25228897-25234364	control	TBI	NOTEST	0	0	0	0	1	1	no
ENSMUSG00000006471.16	Ndor1	chr2:25244820-25256292	control	TBI	OK	8.65774	6.55509	-0.401377	-0.657309	0.1982	0.76028	no
ENSMUSG00000006476.18	Nsmf	chr2:25054354-25062881	control	TBI	OK	19.1791	18.4511	-0.0558289	-0.110128	0.8346	0.99913	no
ENSMUSG00000006488.15	Prl7a1	chr13:27633379-27642474	control	TBI	NOTEST	0	0	0	0	1	1	no
ENSMUSG00000006490.2	Prl8a9	chr13:27558008-27564604	control	TBI	NOTEST	0	0	0	0	1	1	no
ENSMUSG00000006494.10	Pdk1	chr2:71873223-71903858	control	TBI	OK	8.54436	6.13827	-0.477141	-0.932607	0.04185	0.353258	no
ENSMUSG00000006498.15	Ptbp1	chr10:79851380-79883174	control	TBI	OK	230.257	295.817	0.361459	0.812452	0.12955	0.645553	no
ENSMUSG00000006517.4	Mvd	chr8:119910359-124345724	control	TBI	OK	2.96807	2.95553	-0.00610838	-0.00049938	0.9954	0.999198	no
ENSMUSG00000006519.10	Cyba	chr8:119910359-124345724	control	TBI	OK	26.7579	29.6017	0.145716	0.0219535	0.9216	0.99913	no
ENSMUSG00000006522.14	Itih3	chr14:30908572-30923760	control	TBI	OK	0.0698213	0.68053	3.28492	1.3879	0.0002	0.00694286	yes
ENSMUSG00000006526.10	Tmem110	chr14:30825589-30876986	control	TBI	OK	3.54772	3.35164	-0.0820229	-0.12896	0.81195	0.99913	no
ENSMUSG00000006527.13	Sfmbt1	chr14:30714848-30822713	control	TBI	OK	4.07502	4.56405	0.163509	0.315475	0.54625	0.99913	no
ENSMUSG00000006529.13	Itih1	chr14:30929179-30943289	control	TBI	NOTEST	0.00377472	0	-Inf	0	1	1	no
ENSMUSG00000006538.10	Ihh	chr1:74945314-74951672	control	TBI	NOTEST	0	0.0401432	Inf	0	1	1	no
ENSMUSG00000006542.12	Prkag3	chr1:74738921-74749221	control	TBI	NOTEST	0.0215323	0.0142606	-0.594473	0	1	1	no
ENSMUSG00000006546.3	Cryba2	chr1:74889933-74893143	control	TBI	NOTEST	0	0	0	0	1	1	no
ENSMUSG00000006567.10	Atp7b	chr8:21992784-22060305	control	TBI	NOTEST	0.0286796	0.0182032	-0.655829	0	1	1	no
ENSMUSG00000006570.3	Defb2	chr8:21839925-21843482	control	TBI	NOTEST	0	0	0	0	1	1	no
ENSMUSG00000006574.14	Slc4a1	chr11:102348823-102366203	control	TBI	OK	13.418	12.0635	-0.153529	-0.432183	0.43615	0.996473	no
ENSMUSG00000006575.13	Rundc3a	chr11:102393402-102402555	control	TBI	OK	0.43924	0.541716	0.302529	0.244879	0.50035	0.99913	no
ENSMUSG00000006576.15	Slc4a3	chr1:75546265-75562172	control	TBI	OK	0.437428	0.289147	-0.597242	-0.357317	0.24705	0.836412	no
ENSMUSG00000006585.2	Cdt1	chr8:119910359-124345724	control	TBI	OK	0.795833	1.37113	0.78483	0.0410214	0.57085	0.99913	no
ENSMUSG00000006586.14	Runx1t1	chr4:13743435-13893649	control	TBI	OK	3.46896	2.43265	-0.511977	-0.9877	0.0759	0.49005	no
ENSMUSG00000006587.5	Snai3	chr8:119910359-124345724	control	TBI	NOTEST	0.0191529	0.00917005	-1.06256	0	1	1	no
ENSMUSG00000006589.7	Aprt	chr8:119910359-124345724	control	TBI	OK	16.6639	35.8293	1.10441	0.159126	0.44765	0.99913	no
ENSMUSG00000006599.12	Gtf2h1	chr7:46796102-46823800	control	TBI	OK	13.3382	13.0014	-0.0369002	-0.0888749	0.8715	0.99913	no
ENSMUSG00000006611.13	Hfe	chr13:23702033-23710854	control	TBI	OK	15.0912	13.1896	-0.194308	-0.468402	0.41415	0.979365	no
ENSMUSG00000006638.13	Abhd1	chr5:30950065-30960361	control	TBI	OK	3.66975	3.88174	0.0810206	0.0553381	0.92135	0.99913	no
ENSMUSG00000006641.11	Slc5a6	chr5:31036035-31054623	control	TBI	OK	16.9934	8.76263	-0.955535	-1.76643	0.00155	0.0344784	yes
ENSMUSG00000006642.3	Tcf23	chr5:30968661-30977018	control	TBI	OK	1.67468	1.05499	-0.666651	-1.23162	0.03225	0.300712	no
ENSMUSG00000006649.15	Nphs1	chr7:30458314-30487223	control	TBI	NOTEST	0.00914736	0	-Inf	0	1	1	no
ENSMUSG00000006651.7	Aplp1	chr7:30434980-30445582	control	TBI	OK	2.50657	4.21211	0.748827	1.46559	0.01045	0.140366	no
ENSMUSG00000006673.13	Qrich1	chr9:108516805-108560163	control	TBI	OK	47.1502	51.9259	0.139189	0.330873	0.46125	0.99913	no
ENSMUSG00000006675.9	P4htm	chr9:108578861-108597667	control	TBI	OK	0.525788	0.678527	0.367925	0.340277	0.50705	0.99913	no
ENSMUSG00000006676.15	Usp19	chr9:108490601-108502337	control	TBI	OK	15.5976	11.9839	-0.380229	-0.768142	0.10725	0.589471	no
ENSMUSG00000006678.6	Pola1	chrX:93304766-93632155	control	TBI	OK	9.94067	6.4192	-0.630951	-0.817704	0.15265	0.693541	no
ENSMUSG00000006699.16	Cdc42	chr4:137319695-137357720	control	TBI	OK	270.437	310.23	0.198042	0.592014	0.31025	0.902865	no
ENSMUSG00000006705.11	Pknox1	chr17:31564748-31607684	control	TBI	OK	5.50252	6.41875	0.222202	0.520061	0.31555	0.907909	no
ENSMUSG00000006711.14	D130043K22Rik	chr13:24845134-24901270	control	TBI	NOTEST	0.0372383	0.0163324	-1.18905	0	1	1	no
ENSMUSG00000006715.10	Gmnn	chr13:24751844-24761923	control	TBI	OK	8.2784	4.72355	-0.809481	-1.42199	0.00995	0.136043	no
ENSMUSG00000006717.6	Acot13	chr13:24817947-24831517	control	TBI	OK	34.3218	24.6626	-0.476801	-1.15412	0.0443	0.366417	no
ENSMUSG00000006720.15	Zfp184	chr13:21940373-21960779	control	TBI	OK	1.68363	2.01146	0.256668	0.373459	0.4895	0.99913	no
ENSMUSG00000006724.11	Cyp27b1	chr10:127048249-127053006	control	TBI	NOTEST	0	0	0	0	1	1	no
ENSMUSG00000006728.11	Cdk4	chr10:127063533-127070261	control	TBI	OK	42.3406	56.6244	0.419382	0.620496	0.27285	0.86395	no
ENSMUSG00000006731.9	B4galnt1	chr10:127165155-127172340	control	TBI	OK	0.987427	0.65008	-0.603057	-0.874713	0.1179	0.616725	no
ENSMUSG00000006732.13	Mettl1	chr10:127031003-127046365	control	TBI	OK	0.618803	1.58705	1.35879	1.56613	0.00605	0.095408	no
ENSMUSG00000006736.8	Tspan31	chr10:127063533-127070261	control	TBI	OK	40.5659	48.5799	0.260095	0.623529	0.27665	0.868228	no
ENSMUSG00000006740.12	Kif5b	chr18:6201001-6242174	control	TBI	OK	92.0283	113.356	0.300713	0.698884	0.17745	0.734851	no
ENSMUSG00000006763.11	Saal1	chr7:46686107-46710680	control	TBI	OK	2.26751	1.67963	-0.432962	-0.535968	0.23435	0.816353	no
ENSMUSG00000006764.8	Tph2	chr10:115078640-115185022	control	TBI	NOTEST	0.11912	0.020061	-2.56995	0	1	1	no
ENSMUSG00000006777.7	Krt23	chr11:99477973-99493137	control	TBI	NOTEST	0	0.0182089	Inf	0	1	1	no
ENSMUSG00000006782.15	Cnp	chr11:100574903-100704271	control	TBI	OK	4.52024	4.87597	0.10929	0.111381	0.8369	0.99913	no
ENSMUSG00000006784.13	Ttc25	chr11:100545606-100572568	control	TBI	NOTEST	0.197761	0.186152	-0.0872757	0	1	1	no
ENSMUSG00000006800.12	Sulf2	chr2:165992635-166155663	control	TBI	OK	0.96709	1.21771	0.332446	0.166389	0.6141	0.99913	no
ENSMUSG00000006818.4	Sod2	chr17:13007838-13018119	control	TBI	OK	9.35927	11.1588	0.253713	0.713853	0.221	0.796494	no
ENSMUSG00000006850.7	Tmco6	chr18:36735067-36744557	control	TBI	OK	3.72293	3.09385	-0.267035	-0.35068	0.54525	0.99913	no
ENSMUSG00000006906.9	Stambp	chr6:83543205-83572504	control	TBI	OK	6.07574	5.36567	-0.179301	-0.408091	0.47675	0.99913	no
ENSMUSG00000006920.13	Ezh1	chr11:101191114-101226463	control	TBI	OK	26.0201	16.5813	-0.650072	-1.36939	0.0009	0.0230578	yes
ENSMUSG00000006930.14	Hap1	chr11:100347326-100356128	control	TBI	NOTEST	0.203124	0.103934	-0.966692	0	1	1	no
ENSMUSG00000006931.14	P3h4	chr11:100408455-100414836	control	TBI	OK	2.57342	2.83215	0.13821	0.217558	0.6599	0.99913	no
ENSMUSG00000006932.15	Ctnnb1	chr9:120924454-121277197	control	TBI	OK	312.501	297.077	-0.0730245	-0.188534	0.73665	0.99913	no
ENSMUSG00000006941.4	Eif1b	chr9:120492605-120495327	control	TBI	OK	41.2309	53.8253	0.38456	1.06911	0.0674	0.460375	no
ENSMUSG00000006948.6	Klk4	chr7:43881171-43885804	control	TBI	NOTEST	0	0	0	0	1	1	no
ENSMUSG00000006958.12	Chrd	chr16:20725157-20742384	control	TBI	NOTEST	0.0698741	0.135598	0.956502	0	1	1	no
ENSMUSG00000006998.14	Psmd2	chr16:20651651-20663414	control	TBI	OK	25.4374	30.8129	0.276583	0.798044	0.13125	0.648886	no
ENSMUSG00000007021.4	Syngr3	chr17:24685091-24689955	control	TBI	NOTEST	0.00614858	0.119344	4.27873	0	1	1	no
ENSMUSG00000007029.15	Vars	chr17:35000986-35016322	control	TBI	OK	2.70601	4.06366	0.586612	0.814991	0.03915	0.338666	no
ENSMUSG00000007030.7	Vwa7	chr17:35016578-35028016	control	TBI	NOTEST	0.0323137	0.0197728	-0.708628	0	1	1	no
ENSMUSG00000007033.4	Hspa1l	chr17:34972702-34981788	control	TBI	NOTEST	0.270916	0.219002	-0.306903	0	1	1	no
ENSMUSG00000007034.14	Slc44a4	chr17:34914465-34930436	control	TBI	NOTEST	0.0186836	0.0542472	1.53778	0	1	1	no
ENSMUSG00000007035.14	Msh5	chr17:35028604-35046745	control	TBI	OK	0.778199	0.691086	-0.171273	-0.165991	0.70465	0.99913	no
ENSMUSG00000007036.14	Abhd16a	chr17:35089262-35102987	control	TBI	OK	19.0423	18.6852	-0.0273152	-0.0719682	0.89635	0.99913	no
ENSMUSG00000007038.5	Neu1	chr17:34931252-34935953	control	TBI	OK	6.30395	5.23857	-0.267082	-0.622608	0.2689	0.859932	no
ENSMUSG00000007039.11	Ddah2	chr17:35059034-35062095	control	TBI	OK	24.1141	23.8017	-0.018811	-0.0431471	0.9349	0.99913	no
ENSMUSG00000007041.9	Clic1	chr17:35049965-35058749	control	TBI	OK	92.1968	127.564	0.468437	1.45673	0.01	0.136378	no
ENSMUSG00000007050.16	Lsm2	chr17:34981861-34985891	control	TBI	OK	24.6186	23.9386	-0.0404053	-0.0930732	0.87265	0.99913	no
ENSMUSG00000007080.13	Pole	chr5:110286305-110337474	control	TBI	NOTEST	0.346585	0.317789	-0.125141	0	1	1	no
ENSMUSG00000007097.13	Atp1a2	chr1:172261640-172319841	control	TBI	OK	42.4807	46.1107	0.118293	0.258422	0.6395	0.99913	no
ENSMUSG00000007107.6	Atp1a4	chr1:172223512-172258414	control	TBI	NOTEST	0.117935	0.175237	0.57132	0	1	1	no
ENSMUSG00000007122.10	Casq1	chr1:172209893-172219868	control	TBI	OK	0.730616	0.641218	-0.1883	-0.180251	0.7454	0.99913	no
ENSMUSG00000007207.9	Stx1a	chr5:135023481-135051100	control	TBI	OK	4.88425	5.05399	0.0492837	0.0977763	0.8494	0.99913	no
ENSMUSG00000007209.3	Ceacam9	chr7:16721928-16726110	control	TBI	NOTEST	0	0	0	0	1	1	no
ENSMUSG00000007216.5	Zfp775	chr6:48589444-48623227	control	TBI	OK	0.886793	0.583006	-0.605088	-0.614918	0.2668	0.856805	no
ENSMUSG00000007279.13	Scube2	chr7:109798675-109865679	control	TBI	OK	3.27065	1.51834	-1.10708	-2.0571	0.00065	0.0180047	yes
ENSMUSG00000007338.9	Mrpl49	chr19:6046575-6057751	control	TBI	OK	14.4611	13.8389	-0.0634507	-0.112695	0.84815	0.99913	no
ENSMUSG00000007379.14	Dennd2c	chr3:103102603-103169769	control	TBI	OK	4.16519	3.91701	-0.0886294	-0.20204	0.72075	0.99913	no
ENSMUSG00000007411.14	Mark3	chr12:111574509-111656227	control	TBI	OK	28.8481	27.1374	-0.0881925	-0.270773	0.64135	0.99913	no
ENSMUSG00000007415.14	Gatad1	chr5:3571565-3680325	control	TBI	OK	53.318	50.1992	-0.0869591	-0.164585	0.77965	0.99913	no
ENSMUSG00000007440.10	Pcdha11	chr18:36930183-37841873	control	TBI	NOTEST	0	0	0	0	1	1	no
ENSMUSG00000007457.3	2310003L06Rik	chr5:87908578-88008534	control	TBI	NOTEST	0.0362391	0.113863	1.65168	0	1	1	no
ENSMUSG00000007458.13	M6pr	chr6:122308719-122317680	control	TBI	OK	96.0399	97.3803	0.0199961	0.062827	0.91345	0.99913	no
ENSMUSG00000007476.17	Lrrc8a	chr2:30236794-30344266	control	TBI	OK	74.1402	75.3795	0.023917	0.0669366	0.9027	0.99913	no
ENSMUSG00000007480.3	Mc5r	chr18:68337602-68339711	control	TBI	NOTEST	0.0516931	0.250645	2.2776	0	1	1	no
ENSMUSG00000007564.13	Ppp2r1a	chr17:20945310-20965916	control	TBI	OK	56.3693	57.7535	0.0349996	0.0875662	0.8549	0.99913	no
ENSMUSG00000007570.14	Fance	chr17:28313529-28326568	control	TBI	OK	12.1512	11.5234	-0.0765306	-0.119663	0.8444	0.99913	no
ENSMUSG00000007589.8	Tinf2	chr14:55679082-55681817	control	TBI	OK	6.16186	7.01923	0.187947	0.417445	0.46305	0.99913	no
ENSMUSG00000007591.13	Tssk4	chr14:55650181-55652539	control	TBI	NOTEST	0.168674	0.193519	0.198237	0	1	1	no
ENSMUSG00000007594.9	Hapln4	chr8:70083528-70090862	control	TBI	NOTEST	0.0288706	0.0140612	-1.03788	0	1	1	no
ENSMUSG00000007603.8	Dus3l	chr17:56764750-56770092	control	TBI	OK	6.06823	5.17742	-0.229041	-0.528042	0.35615	0.939772	no
ENSMUSG00000007610.14	Gtpbp3	chr8:71488102-71511769	control	TBI	OK	2.49941	1.92045	-0.380143	-0.593667	0.28365	0.877175	no
ENSMUSG00000007613.14	Tgfbr1	chr4:47353221-47414931	control	TBI	OK	16.7782	18.9714	0.177239	0.513582	0.35105	0.937616	no
ENSMUSG00000007617.16	Homer1	chr13:93303756-93404129	control	TBI	OK	5.76226	7.20008	0.321377	0.682346	0.17715	0.734332	no
ENSMUSG00000007646.12	Rad51c	chr11:87376644-87404954	control	TBI	OK	1.3352	1.70833	0.355533	0.519674	0.3666	0.948617	no
ENSMUSG00000007653.11	Gabrb2	chr11:42419756-42629028	control	TBI	NOTEST	0.0469072	0.0413265	-0.182745	0	1	1	no
ENSMUSG00000007655.15	Cav1	chr6:17197750-17385604	control	TBI	OK	291.535	184.583	-0.659401	-1.38238	0.0044	0.0749917	no
ENSMUSG00000007656.12	Arpp19	chr9:75037613-75060313	control	TBI	OK	42.1992	35.8755	-0.234217	-0.264684	0.4128	0.97806	no
ENSMUSG00000007659.17	Bcl2l1	chr2:152780667-152831728	control	TBI	OK	40.0158	21.8518	-0.872821	-2.31619	5e-05	0.00216146	yes
ENSMUSG00000007670.9	Khsrp	chr17:57021057-57031507	control	TBI	OK	6.51979	5.89858	-0.144458	-0.380154	0.50925	0.99913	no
ENSMUSG00000007682.5	Dio2	chr12:90724553-90750693	control	TBI	OK	0.0782657	1.08871	3.7981	4.67777	5e-05	0.00216146	yes
ENSMUSG00000007721.5	Ccdc124	chr8:70868226-70873490	control	TBI	OK	11.9823	11.2679	-0.0886855	-0.187511	0.74595	0.99913	no
ENSMUSG00000007739.9	Cct4	chr11:22990518-23003780	control	TBI	OK	71.3763	92.6774	0.376771	1.00504	0.0501	0.393489	no
ENSMUSG00000007777.8	0610009B22Rik	chr11:51685385-51688874	control	TBI	OK	31.3465	32.3514	0.0455265	0.115847	0.842	0.99913	no
ENSMUSG00000007783.9	Cpt1c	chr7:44959372-44974851	control	TBI	OK	0.650148	0.636562	-0.030466	-0.0419587	0.9403	0.99913	no
ENSMUSG00000007805.4	Twist2	chr1:91798527-91848028	control	TBI	NOTEST	0.0439099	0.0749438	0.771264	0	1	1	no
ENSMUSG00000007812.15	Zfp655	chr5:145231714-145247302	control	TBI	OK	33.5275	32.855	-0.0292342	-0.0675332	0.89815	0.99913	no
ENSMUSG00000007815.12	Rhoa	chr9:108302957-108338273	control	TBI	OK	255.956	251.049	-0.0279259	-0.073776	0.893	0.99913	no
ENSMUSG00000007817.13	Zmiz1	chr14:25455736-25666743	control	TBI	OK	35.7213	37.531	0.0713016	0.135373	0.722	0.99913	no
ENSMUSG00000007827.10	Ankrd26	chr6:118501307-118562226	control	TBI	OK	3.0112	2.84852	-0.0801247	-0.161621	0.74005	0.99913	no
ENSMUSG00000007833.12	Aldh16a1	chr7:45140683-45160069	control	TBI	OK	5.89008	5.58402	-0.0769839	-0.0652025	0.9162	0.99913	no
ENSMUSG00000007836.6	Hnrnpa0	chr13:58125878-58128556	control	TBI	OK	19.3693	24.6084	0.345377	0.994825	0.08405	0.517464	no
ENSMUSG00000007837.9	Prrg2	chr7:45053612-45078503	control	TBI	OK	15.8521	11.4032	-0.47524	-0.792594	0.15405	0.696274	no
ENSMUSG00000007850.15	Hnrnph1	chr11:50376989-50386528	control	TBI	OK	238.287	241.274	0.0179741	0.0384455	0.93835	0.99913	no
ENSMUSG00000007867.8	Ift43	chr12:86082560-86162458	control	TBI	OK	11.6526	14.3373	0.29912	0.613906	0.28165	0.873883	no
ENSMUSG00000007872.3	Id3	chr4:136143496-136145755	control	TBI	OK	180.678	108.651	-0.733725	-2.10527	5e-05	0.00216146	yes
ENSMUSG00000007877.2	Tcap	chr11:98383810-98384953	control	TBI	NOTEST	0.141875	0.173905	0.293679	0	1	1	no
ENSMUSG00000007880.15	Arid1a	chr4:133679007-133756769	control	TBI	OK	28.7064	31.9795	0.155776	0.21586	0.67955	0.99913	no
ENSMUSG00000007888.14	Crlf1	chr8:70493157-70504081	control	TBI	NOTEST	0.101564	0.0718654	-0.499026	0	1	1	no
ENSMUSG00000007891.14	Ctsd	chr7:142325836-142388038	control	TBI	OK	161.767	141.917	-0.188871	-0.575595	0.3123	0.903765	no
ENSMUSG00000007892.7	Rplp1	chr9:61913283-61914538	control	TBI	OK	432.719	489.048	0.176546	0.549809	0.3417	0.931802	no
ENSMUSG00000007907.4	Cabs1	chr5:87908578-88008534	control	TBI	NOTEST	0	0	0	0	1	1	no
ENSMUSG00000007908.13	Hmgcll1	chr9:75775363-76136350	control	TBI	NOTEST	0.0170627	0.00363594	-2.23045	0	1	1	no
ENSMUSG00000007944.7	Ttc9b	chr7:27653914-27656208	control	TBI	NOTEST	0.0151587	0	-Inf	0	1	1	no
ENSMUSG00000007946.10	Phox2a	chr7:101818312-101838076	control	TBI	NOTEST	0.0307942	0.112239	1.86584	0	1	1	no
ENSMUSG00000007950.8	Abhd8	chr8:71456699-71463657	control	TBI	OK	3.40349	3.04886	-0.158743	-0.304796	0.5992	0.99913	no
ENSMUSG00000007987.11	Ift22	chr5:136908149-136915404	control	TBI	OK	9.34945	9.1094	-0.0375252	-0.0519992	0.9304	0.99913	no
ENSMUSG00000007989.6	Fzd3	chr14:65201025-65262463	control	TBI	OK	2.56777	2.08702	-0.299068	-0.615741	0.25155	0.84137	no
ENSMUSG00000008028.14	1700008O03Rik	chr7:44360042-44400187	control	TBI	OK	0.610408	0.337677	-0.85413	-0.87712	0.05425	0.410187	no
ENSMUSG00000008035.11	Mid1ip1	chrX:10707175-10719690	control	TBI	OK	5.67711	5.31689	-0.0945751	-0.193975	0.72175	0.99913	no
ENSMUSG00000008036.10	Ap2s1	chr7:16738409-16749294	control	TBI	OK	21.6826	18.4487	-0.233013	-0.548905	0.34395	0.933853	no
ENSMUSG00000008090.13	Fgfrl1	chr5:108692381-108706924	control	TBI	OK	2.54087	2.76573	0.122337	0.19252	0.71105	0.99913	no
ENSMUSG00000008129.13	4930432K21Rik	chr8:84148024-84172590	control	TBI	OK	0.735004	0.261052	-1.49342	-0.968126	0.0883	0.531891	no
ENSMUSG00000008136.13	Fhl2	chr1:43123073-43196984	control	TBI	OK	1.0662	2.14681	1.00971	1.37207	0.0105	0.140684	no
ENSMUSG00000008140.16	Emc10	chr7:44489936-44496529	control	TBI	OK	26.6141	23.5609	-0.175796	-0.40342	0.4175	0.982807	no
ENSMUSG00000008153.10	Clstn3	chr6:124430758-124464794	control	TBI	NOTEST	0.106367	0.0889154	-0.258547	0	1	1	no
ENSMUSG00000008167.13	Fbxw9	chr8:85036914-85067124	control	TBI	OK	5.60974	5.1403	-0.126081	-0.133781	0.7798	0.99913	no
ENSMUSG00000008193.12	Spib	chr7:44525994-44532071	control	TBI	NOTEST	0.276143	0.105906	-1.38264	0	1	1	no
ENSMUSG00000008200.13	Fnbp4	chr2:90745369-90781021	control	TBI	OK	30.2844	26.623	-0.185904	-0.333766	0.54715	0.99913	no
ENSMUSG00000008206.14	Cers4	chr8:4493025-4531680	control	TBI	OK	18.8931	18.1475	-0.0580829	-0.140304	0.7964	0.99913	no
ENSMUSG00000008226.13	Scrn3	chr2:73271924-73337818	control	TBI	OK	7.88929	6.65369	-0.24574	-0.219799	0.70835	0.99913	no
ENSMUSG00000008301.10	Phax	chr18:56509686-56587712	control	TBI	OK	14.352	13.1143	-0.130111	-0.233174	0.6797	0.99913	no
ENSMUSG00000008305.17	Tle1	chr4:72117141-72200919	control	TBI	OK	25.0714	18.4986	-0.438626	-1.0909	0.03455	0.313412	no
ENSMUSG00000008307.10	1700109H08Rik	chr5:3571565-3680325	control	TBI	OK	3.7451	5.12984	0.45391	0.159723	0.52725	0.99913	no
ENSMUSG00000008318.8	Relt	chr7:100845847-100863446	control	TBI	OK	0.413225	0.651359	0.656526	0.569116	0.11975	0.62194	no
ENSMUSG00000008333.11	Snrpb2	chr2:143063038-143072853	control	TBI	OK	22.1525	21.6998	-0.0297814	-0.0799099	0.8861	0.99913	no
ENSMUSG00000008348.9	Ubc	chr5:125385964-125390554	control	TBI	OK	265.758	167.21	-0.668453	-1.96532	0.0006	0.0169118	yes
ENSMUSG00000008373.15	Prpf31	chr7:3629984-3644887	control	TBI	OK	8.5559	10.9275	0.352971	0.745872	0.19745	0.759219	no
ENSMUSG00000008384.8	Sertad1	chr7:27486909-27490316	control	TBI	OK	64.3005	50.3911	-0.351661	-1.02986	0.07185	0.476501	no
ENSMUSG00000008393.8	Carhsp1	chr16:8658586-8672153	control	TBI	OK	23.4954	34.8955	0.570663	1.73091	0.00265	0.0515785	no
ENSMUSG00000008398.13	Elk3	chr10:93247413-93311135	control	TBI	OK	68.0966	78.0645	0.197084	0.542823	0.33225	0.921624	no
ENSMUSG00000008429.7	Herpud2	chr9:25108129-25151781	control	TBI	OK	17.8158	16.1531	-0.141348	-0.404103	0.4823	0.99913	no
ENSMUSG00000008435.14	Rdh13	chr7:4424769-4445649	control	TBI	OK	1.69399	2.0731	0.291361	0.486959	0.3318	0.921624	no
ENSMUSG00000008438.3	Adam21	chr12:81558583-81568474	control	TBI	NOTEST	0.0925838	0.0882212	-0.0696346	0	1	1	no
ENSMUSG00000008450.7	Nutf2	chr8:105860633-105880402	control	TBI	OK	5.7591	6.16496	0.0982495	0.220382	0.70405	0.99913	no
ENSMUSG00000008461.5	Fut1	chr7:45617605-45621059	control	TBI	NOTEST	0	0	0	0	1	1	no
ENSMUSG00000008475.12	Arpc5	chr1:152766541-152775597	control	TBI	OK	104.797	133.077	0.344666	1.00414	0.08	0.506247	no
ENSMUSG00000008482.8	Rnf151	chr17:24715838-24718057	control	TBI	NOTEST	0.0959535	0.213706	1.15522	0	1	1	no
ENSMUSG00000008489.17	Elavl2	chr4:91250762-91400785	control	TBI	NOTEST	0.0747101	0.119545	0.678173	0	1	1	no
ENSMUSG00000008496.17	Pou2f2	chr7:25087343-25159922	control	TBI	NOTEST	0.0518562	0.0642969	0.310231	0	1	1	no
ENSMUSG00000008540.10	Mgst1	chr6:138140315-138156755	control	TBI	OK	18.0749	13.7763	-0.391802	-0.778918	0.1717	0.726193	no
ENSMUSG00000008575.16	Nfib	chr4:82290172-82705750	control	TBI	OK	55.426	58.143	0.069044	0.182918	0.7465	0.99913	no
ENSMUSG00000008590.4	Htr3b	chr9:48935007-48964990	control	TBI	NOTEST	0.0115542	0	-Inf	0	1	1	no
ENSMUSG00000008601.11	Rab25	chr3:88542028-88548300	control	TBI	NOTEST	0.0964168	0.150183	0.639361	0	1	1	no
ENSMUSG00000008604.10	Ubqln4	chr3:88553757-88569725	control	TBI	OK	5.78578	6.60298	0.190605	0.441261	0.40195	0.972026	no
ENSMUSG00000008658.14	Rbfox1	chr16:6809221-7412479	control	TBI	OK	0.181214	0.591182	1.70591	1.82861	0.00185	0.0395077	yes
ENSMUSG00000008668.13	Rps18	chr17:33951998-33966984	control	TBI	OK	335.853	441.063	0.393157	1.11462	0.053	0.405154	no
ENSMUSG00000008682.12	Rpl10	chrX:74270811-74273135	control	TBI	OK	1401.92	2268.68	0.694451	1.93074	0.0009	0.0230578	yes
ENSMUSG00000008683.15	Rps15a	chr7:118104377-118116186	control	TBI	OK	624.344	725.175	0.215987	0.541339	0.28945	0.882547	no
ENSMUSG00000008690.14	Ncaph2	chr15:89355718-89377039	control	TBI	OK	18.4415	17.117	-0.107523	-0.165567	0.78165	0.99913	no
ENSMUSG00000008730.16	Hipk1	chr3:103739365-103791563	control	TBI	OK	65.4908	68.1802	0.05806	0.0921238	0.82965	0.99913	no
ENSMUSG00000008734.8	Gprc5b	chr7:118740225-118995211	control	TBI	OK	1.8868	6.23998	1.7256	1.6375	0.01025	0.138608	no
ENSMUSG00000008763.15	Man1a2	chr3:100562207-100685503	control	TBI	OK	16.6893	18.7013	0.164215	0.201719	0.69645	0.99913	no
ENSMUSG00000008789.9	Ceacam5	chr7:17713251-17761121	control	TBI	NOTEST	0	0	0	0	1	1	no
ENSMUSG00000008813.11	Tppp2	chr14:51918424-51920699	control	TBI	NOTEST	0	0	0	0	1	1	no
ENSMUSG00000008822.14	Acyp1	chr12:85272397-85288438	control	TBI	OK	33.5743	24.9295	-0.429505	-1.01001	0.08185	0.510612	no
ENSMUSG00000008843.4	Cldn13	chr5:134914248-134915526	control	TBI	NOTEST	0.0706567	0.0146349	-2.27141	0	1	1	no
ENSMUSG00000008845.8	Cd163	chr6:124304655-124330527	control	TBI	NOTEST	0.041371	0.0422546	0.0304903	0	1	1	no
ENSMUSG00000008855.16	Hdac5	chr11:102194431-102230166	control	TBI	OK	44.2764	31.6508	-0.484297	-0.957826	0.08385	0.517246	no
ENSMUSG00000008859.7	Rala	chr13:17880574-17944239	control	TBI	OK	24.8543	25.0442	0.0109823	0.0328528	0.9528	0.99913	no
ENSMUSG00000008874.3	Clec3a	chr8:114418085-114425846	control	TBI	NOTEST	0	0	0	0	1	1	no
ENSMUSG00000008892.10	Vdac3	chr8:22577074-22593813	control	TBI	OK	58.1942	57.2057	-0.0247151	-0.0748871	0.8963	0.99913	no
ENSMUSG00000008932.9	Slc1a7	chr4:107968331-108013532	control	TBI	NOTEST	0.00755145	0.0218926	1.53562	0	1	1	no
ENSMUSG00000008958.13	Vps72	chr3:95111021-95123051	control	TBI	OK	32.6355	25.6974	-0.344816	-0.888401	0.1192	0.620893	no
ENSMUSG00000008976.15	Gabpa	chr16:84827865-84863779	control	TBI	OK	42.4323	46.1128	0.120006	0.272309	0.62565	0.99913	no
ENSMUSG00000008999.7	Bmp7	chr2:172868011-172940321	control	TBI	OK	0.528221	1.91043	1.85468	2.94359	5e-05	0.00216146	yes
ENSMUSG00000009013.5	Dynll1	chr5:115297109-115300999	control	TBI	OK	460.831	402.355	-0.19577	-0.539306	0.35575	0.939772	no
ENSMUSG00000009030.13	Pdcl	chr2:37350073-37359332	control	TBI	OK	13.7299	13.8316	0.0106519	0.029431	0.95815	0.99913	no
ENSMUSG00000009035.12	Tmem184b	chr15:79360683-79403303	control	TBI	OK	40.4588	39.3449	-0.0402765	-0.124477	0.82615	0.99913	no
ENSMUSG00000009047.3	Gm5965	chr16:88777895-88778528	control	TBI	NOTEST	0	0	0	0	1	1	no
ENSMUSG00000009070.13	Rsph14	chr10:74957476-75032586	control	TBI	NOTEST	0	0.0144819	Inf	0	1	1	no
ENSMUSG00000009073.15	Nf2	chr11:4765844-4849536	control	TBI	OK	12.3973	11.6611	-0.0883257	-0.170342	0.68325	0.99913	no
ENSMUSG00000009075.2	Cabp7	chr11:4704677-4746778	control	TBI	NOTEST	0.270909	0.178422	-0.602518	0	1	1	no
ENSMUSG00000009076.9	Zmat5	chr11:4704677-4746778	control	TBI	OK	3.97647	3.91747	-0.0215645	-0.0310458	0.95425	0.99913	no
ENSMUSG00000009079.15	Ewsr1	chr11:5069688-5106093	control	TBI	OK	53.4291	51.6627	-0.0485035	-0.118468	0.8366	0.99913	no
ENSMUSG00000009090.16	Ap1b1	chr11:4986823-5042791	control	TBI	OK	10.42	9.37995	-0.151709	-0.298429	0.49325	0.99913	no
ENSMUSG00000009092.4	Derl3	chr10:75893397-75895941	control	TBI	NOTEST	0.0542716	0.0330493	-0.715579	0	1	1	no
ENSMUSG00000009093.7	Gstt4	chr10:75814942-75822543	control	TBI	NOTEST	0.133138	0.0500406	-1.41175	0	1	1	no
ENSMUSG00000009097.9	Tbx1	chr16:18581712-18586969	control	TBI	OK	5.98102	4.81758	-0.312082	-0.657405	0.24935	0.838342	no
ENSMUSG00000009108.14	Gnat2	chr3:108092788-108101432	control	TBI	NOTEST	0.148446	0.15837	0.0933572	0	1	1	no
ENSMUSG00000009112.3	Bcl2l13	chr6:120836211-120916853	control	TBI	OK	5.81929	6.39676	0.136498	0.325612	0.5532	0.99913	no
ENSMUSG00000009114.16	2610028H24Rik	chr10:76449080-76515856	control	TBI	NOTEST	0	0	0	0	1	1	no
ENSMUSG00000009115.5	Spatc1l	chr10:76562271-76570532	control	TBI	NOTEST	0.0158223	0	-Inf	0	1	1	no
ENSMUSG00000009145.5	Dqx1	chr6:83057843-83067318	control	TBI	NOTEST	0.271717	0.136722	-0.990859	0	1	1	no
ENSMUSG00000009185.2	Ccl8	chr11:82115184-82116799	control	TBI	NOTEST	0	0.0391435	Inf	0	1	1	no
ENSMUSG00000009207.14	Lnp	chr2:74520290-74584544	control	TBI	OK	3.63095	3.50983	-0.0489477	-0.0750177	0.881	0.99913	no
ENSMUSG00000009210.9	Prr29	chr11:106365471-106377558	control	TBI	OK	1.23261	1.29351	0.0695702	0.0863189	0.86805	0.99913	no
ENSMUSG00000009214.8	Tmem8c	chr2:27061635-27072179	control	TBI	NOTEST	0.024227	0.0241011	-0.00751813	0	1	1	no
ENSMUSG00000009216.7	Fam163b	chr2:27110379-27142491	control	TBI	NOTEST	0.0331118	0.0355961	0.104373	0	1	1	no
ENSMUSG00000009246.13	Trpm5	chr7:143069152-143094642	control	TBI	NOTEST	0.26842	0.285365	0.0883172	0	1	1	no
ENSMUSG00000009248.5	Ascl2	chr7:142966821-142969264	control	TBI	OK	0.63618	0.202661	-1.65037	-1.66027	0.01185	0.152528	no
ENSMUSG00000009281.5	Rarres2	chr6:48554795-48572789	control	TBI	OK	28.3668	38.4395	0.438388	0.638153	0.3241	0.91416	no
ENSMUSG00000009291.11	Pttg1ip	chr10:77581719-77598732	control	TBI	OK	233.085	257.781	0.145287	0.427254	0.4385	0.99661	no
ENSMUSG00000009292.16	Trpm2	chr10:77907721-77970563	control	TBI	OK	0.700708	0.512807	-0.450397	-0.588235	0.218	0.791193	no
ENSMUSG00000009293.16	Ube2g2	chr10:77606096-77645993	control	TBI	OK	17.2689	20.0594	0.216104	0.387593	0.492	0.99913	no
ENSMUSG00000009350.12	Mpo	chr11:87793580-87804413	control	TBI	NOTEST	0.0370157	0.0183119	-1.01536	0	1	1	no
ENSMUSG00000009356.11	Lpo	chr11:87806427-87828289	control	TBI	NOTEST	0.0508387	0.0261242	-0.960543	0	1	1	no
ENSMUSG00000009376.14	Met	chr6:17463799-17573980	control	TBI	NOTEST	0.264687	0.160462	-0.722055	0	1	1	no
ENSMUSG00000009378.3	Slc16a12	chr19:34668402-34747289	control	TBI	OK	2.78706	5.18621	0.895938	1.96707	0.0005	0.0146332	yes
ENSMUSG00000009394.12	Syn2	chr6:115134901-115282006	control	TBI	NOTEST	0.234678	0.353613	0.591489	0	1	1	no
ENSMUSG00000009406.12	Elk1	chrX:20933394-20986737	control	TBI	OK	4.28776	3.74288	-0.196075	-0.395612	0.49945	0.99913	no
ENSMUSG00000009418.14	Nav1	chr1:135434579-135688105	control	TBI	OK	26.1708	33.7445	0.366696	0.539166	0.3592	0.942147	no
ENSMUSG00000009470.15	Tnpo1	chr13:98839018-98926384	control	TBI	OK	41.3614	43.4268	0.0702986	0.180348	0.74865	0.99913	no
ENSMUSG00000009471.3	Myod1	chr7:46376473-46379092	control	TBI	NOTEST	0	0	0	0	1	1	no
ENSMUSG00000009487.9	Otog	chr7:46240986-46311434	control	TBI	NOTEST	0	0	0	0	1	1	no
ENSMUSG00000009535.12	Rnmt	chr18:68300354-68324852	control	TBI	OK	10.3416	11.849	0.196306	0.42886	0.4253	0.986526	no
ENSMUSG00000009545.13	Kcnq1	chr7:143106361-143427042	control	TBI	OK	5.82069	16.4698	1.50056	0.800565	0.0062	0.0972951	no
ENSMUSG00000009549.13	Srp14	chr2:118475849-118479711	control	TBI	OK	162.386	132.803	-0.290144	-0.862768	0.1321	0.649485	no
ENSMUSG00000009551.2	6330409D20Rik	chr2:32721054-32755512	control	TBI	OK	2.8005	1.8202	-0.621588	-0.200096	0.7183	0.99913	no
ENSMUSG00000009555.15	Cdk9	chr2:32705783-32713076	control	TBI	OK	23.7365	21.1945	-0.163417	-0.383095	0.46185	0.99913	no
ENSMUSG00000009563.15	Tor2a	chr2:32757025-32775633	control	TBI	OK	8.1312	7.6784	-0.0826618	-0.165429	0.76235	0.99913	no
ENSMUSG00000009566.11	Fpgs	chr2:32646594-32704145	control	TBI	OK	4.535	3.65229	-0.312301	-0.0545549	0.6559	0.99913	no
ENSMUSG00000009569.13	Mkl2	chr16:13256480-13417529	control	TBI	OK	66.3309	56.5403	-0.230402	-0.533256	0.2343	0.816353	no
ENSMUSG00000009575.13	Cbx5	chr15:103191543-103239816	control	TBI	OK	40.1277	37.0858	-0.113729	-0.231816	0.6736	0.99913	no
ENSMUSG00000009580.14	Odam	chr5:87885028-87894174	control	TBI	NOTEST	0	0	0	0	1	1	no
ENSMUSG00000009585.16	Apobec3	chr15:79891658-79971119	control	TBI	OK	10.5115	11.582	0.139913	0.254237	0.6219	0.99913	no
ENSMUSG00000009588.9	St6galnac1	chr11:116765024-116775507	control	TBI	NOTEST	0	0	0	0	1	1	no
ENSMUSG00000009596.8	Taf7l	chrX:134460117-134476490	control	TBI	NOTEST	0	0.0127452	Inf	0	1	1	no
ENSMUSG00000009614.15	Sardh	chr2:27188392-27248337	control	TBI	OK	2.52332	2.68446	0.0893077	0.10174	0.84355	0.99913	no
ENSMUSG00000009621.17	Vav2	chr2:27262103-27427033	control	TBI	OK	1.83824	2.08645	0.182723	0.245335	0.5481	0.99913	no
ENSMUSG00000009628.13	Tex15	chr8:33516737-33585582	control	TBI	NOTEST	0.0181154	0.0793469	2.13096	0	1	1	no
ENSMUSG00000009630.9	Ppp2cb	chr8:33599620-33641976	control	TBI	OK	45.8528	48.4633	0.0798809	0.208533	0.7134	0.99913	no
ENSMUSG00000009633.3	G0s2	chr1:193203037-193343878	control	TBI	OK	2.49344	2.43333	-0.0352041	-0.0340763	0.95685	0.99913	no
ENSMUSG00000009640.10	Dmap1	chr4:117674680-117682273	control	TBI	OK	8.77879	7.42161	-0.242291	-0.524325	0.33765	0.928219	no
ENSMUSG00000009646.12	Pla2g12b	chr10:59403659-59421976	control	TBI	NOTEST	0.0955424	0.0420251	-1.18489	0	1	1	no
ENSMUSG00000009647.12	Mcu	chr10:59446983-59616692	control	TBI	OK	3.32525	4.41123	0.407715	0.832984	0.12435	0.633575	no
ENSMUSG00000009654.4	Oit3	chr10:59422957-59441778	control	TBI	NOTEST	0.0289479	0.0377573	0.383298	0	1	1	no
ENSMUSG00000009670.10	Tex11	chrX:100838647-101059667	control	TBI	NOTEST	0	0.00508869	Inf	0	1	1	no
ENSMUSG00000009681.9	Bcr	chr10:75060895-75184923	control	TBI	OK	7.83193	17.4782	1.15811	3.41935	5e-05	0.00216146	yes
ENSMUSG00000009687.13	Fxyd5	chr7:31032721-31042481	control	TBI	OK	424.12	1161.7	1.45369	3.75552	5e-05	0.00216146	yes
ENSMUSG00000009731.4	Kcnd1	chrX:7822288-7838280	control	TBI	NOTEST	0.102606	0.130293	0.344648	0	1	1	no
ENSMUSG00000009733.8	Tfcp2	chr15:100502798-100552008	control	TBI	OK	2.56437	2.18538	-0.230721	-0.469203	0.4067	0.97518	no
ENSMUSG00000009734.16	Pou6f2	chr13:18121100-18382041	control	TBI	NOTEST	0	0	0	0	1	1	no
ENSMUSG00000009739.15	Pou6f1	chr15:100575317-100599984	control	TBI	OK	2.70734	2.38738	-0.181443	-0.258864	0.60015	0.99913	no
ENSMUSG00000009741.13	Ubp1	chr9:113930933-114046191	control	TBI	OK	10.8814	10.2217	-0.0902262	-0.212709	0.72045	0.99913	no
ENSMUSG00000009772.14	Nuak2	chr1:132316125-132333488	control	TBI	OK	3.98772	4.57705	0.198855	0.369544	0.47155	0.99913	no
ENSMUSG00000009828.14	Ick	chr9:78109191-78172107	control	TBI	OK	31.7906	27.694	-0.199027	-0.501055	0.37405	0.953284	no
ENSMUSG00000009863.13	Sdhb	chr4:140961202-140979193	control	TBI	OK	27.3396	29.0783	0.0889462	0.240307	0.6686	0.99913	no
ENSMUSG00000009876.12	Cox4i2	chr2:152754172-152765037	control	TBI	OK	14.4037	17.1872	0.254891	0.472693	0.40465	0.973264	no
ENSMUSG00000009894.14	Snap47	chr11:59407133-59458567	control	TBI	OK	7.81523	7.29212	-0.0999495	-0.190971	0.7242	0.99913	no
ENSMUSG00000009900.7	Wnt3a	chr11:59248032-59290752	control	TBI	NOTEST	0	0	0	0	1	1	no
ENSMUSG00000009905.5	Kdsr	chr1:106720458-106759727	control	TBI	OK	9.06308	9.5104	0.0695047	0.137179	0.7751	0.99913	no
ENSMUSG00000009907.16	Vps4b	chr1:106764070-106796728	control	TBI	OK	36.2846	37.1971	0.0358327	0.0631296	0.9064	0.99913	no
ENSMUSG00000009927.8	Rps25	chr9:44407713-44418003	control	TBI	OK	950.798	1102.29	0.213298	0.634901	0.26235	0.851026	no
ENSMUSG00000009941.9	Nxf2	chrX:134944525-134964754	control	TBI	NOTEST	0.280145	0.237158	-0.240321	0	1	1	no
ENSMUSG00000009995.16	Taz	chrX:74273216-74290151	control	TBI	OK	11.4136	10.4396	-0.128689	-0.179122	0.69465	0.99913	no
ENSMUSG00000010021.12	Kif19a	chr11:114765387-114790739	control	TBI	NOTEST	0.0757096	0.0588176	-0.364229	0	1	1	no
ENSMUSG00000010025.17	Aldh3a2	chr11:61223416-61267464	control	TBI	OK	26.0191	23.9781	-0.117857	-0.324259	0.52665	0.99913	no
ENSMUSG00000010044.11	Zmynd10	chr9:107547297-107551319	control	TBI	OK	0.426549	0.513769	0.268409	0.195322	0.7299	0.99913	no
ENSMUSG00000010045.2	Tmem115	chr9:107533944-107538673	control	TBI	OK	7.02417	6.64615	-0.0798086	-0.190038	0.73595	0.99913	no
ENSMUSG00000010047.11	Hyal2	chr9:107551554-107572779	control	TBI	OK	21.2216	19.7152	-0.106232	-0.114408	0.81415	0.99913	no
ENSMUSG00000010048.9	Ifrd2	chr9:107587641-107593385	control	TBI	OK	5.18408	6.75032	0.380869	0.469745	0.39805	0.96797	no
ENSMUSG00000010051.14	Hyal1	chr9:107575819-107587425	control	TBI	OK	13.3816	9.27644	-0.528604	-0.845846	0.15345	0.6956	no
ENSMUSG00000010054.4	Tusc2	chr9:107551554-107572779	control	TBI	OK	11.1001	8.03451	-0.466295	-0.342941	0.4667	0.99913	no
ENSMUSG00000010057.7	Nprl2	chr9:107542225-107545706	control	TBI	OK	7.22366	6.09948	-0.244042	-0.49057	0.36985	0.950586	no
ENSMUSG00000010064.14	Slc38a3	chr9:107650633-107669530	control	TBI	OK	285.186	237.905	-0.261516	-0.605536	0.2898	0.882775	no
ENSMUSG00000010066.14	Cacna2d2	chr9:107399611-107529343	control	TBI	NOTEST	0.08185	0.0598464	-0.451718	0	1	1	no
ENSMUSG00000010067.12	Rassf1	chr9:107551554-107572779	control	TBI	OK	17.3347	13.5611	-0.354186	-0.29049	0.5041	0.99913	no
ENSMUSG00000010080.14	Epn3	chr11:94489598-94499974	control	TBI	NOTEST	0.129205	0.0270676	-2.25503	0	1	1	no
ENSMUSG00000010086.16	Rnf112	chr11:61448441-61454131	control	TBI	NOTEST	0	0.0338654	Inf	0	1	1	no
ENSMUSG00000010095.12	Slc3a2	chr19:8706881-8723369	control	TBI	OK	300.351	279.618	-0.103189	-0.299881	0.60265	0.99913	no
ENSMUSG00000010097.12	Nxf1	chr19:8757072-8772475	control	TBI	OK	92.5113	96.6802	0.0635909	0.150608	0.78605	0.99913	no
ENSMUSG00000010110.16	Stx5a	chr19:8741412-8756069	control	TBI	OK	59.6136	53.2528	-0.162784	-0.393186	0.4501	0.99913	no
ENSMUSG00000010122.13	Slc47a1	chr11:61343400-61378345	control	TBI	OK	0.236986	0.563144	1.2487	1.1229	0.0226	0.237056	no
ENSMUSG00000010136.13	Pifo	chr3:105996956-106032814	control	TBI	NOTEST	0.0464458	0.0340158	-0.449342	0	1	1	no
ENSMUSG00000010142.11	Tnfrsf13b	chr11:61126754-61149372	control	TBI	NOTEST	0.199327	0.211192	0.0834127	0	1	1	no
ENSMUSG00000010154.6	Spire2	chr8:119910359-124345724	control	TBI	NOTEST	0.0156544	0.0103842	-0.592178	0	1	1	no
ENSMUSG00000010175.12	Prox1	chr1:190118034-190217276	control	TBI	OK	0.498119	0.612556	0.298349	0.366343	0.5085	0.99913	no
ENSMUSG00000010205.10	Raver1	chr9:21074167-21128393	control	TBI	OK	24.3677	23.3495	-0.061578	-0.174296	0.7601	0.99913	no
ENSMUSG00000010277.7	2610507B11Rik	chr11:78261751-78290623	control	TBI	OK	40.0348	60.264	0.590041	0.913764	0.0758	0.489799	no
ENSMUSG00000010290.7	AI597479	chr1:43098709-43115947	control	TBI	OK	6.22009	5.50478	-0.17625	-0.446489	0.43765	0.99661	no
ENSMUSG00000010307.5	Tmem86a	chr7:47050639-47054776	control	TBI	OK	13.5549	10.6966	-0.341662	-0.848554	0.14185	0.672951	no
ENSMUSG00000010311.14	Optc	chr1:133897198-133921414	control	TBI	NOTEST	0	0.0138347	Inf	0	1	1	no
ENSMUSG00000010342.15	Tex14	chr11:87405064-87555823	control	TBI	OK	0.721017	0.281218	-1.35835	-0.639666	0.21465	0.786739	no
ENSMUSG00000010358.12	Ifi35	chr11:101448406-101458698	control	TBI	OK	22.9815	19.1179	-0.265549	-0.670277	0.24495	0.833684	no
ENSMUSG00000010362.8	Rdm1	chr11:101627194-101636100	control	TBI	OK	16.1332	11.5395	-0.483451	-0.967967	0.0972	0.561763	no
ENSMUSG00000010376.13	Nedd8	chr14:55662264-55671906	control	TBI	OK	95.9568	92.6907	-0.0499614	-0.140395	0.80485	0.99913	no
ENSMUSG00000010392.8	Gosr1	chr11:76726601-76763579	control	TBI	OK	9.39063	9.35669	-0.00522288	-0.0147674	0.97695	0.99913	no
ENSMUSG00000010406.10	Mrpl52	chr14:54426908-54429756	control	TBI	OK	39.8538	60.0332	0.591041	1.29542	0.0254	0.256043	no
ENSMUSG00000010435.6	Spaca7	chr8:12554269-12600738	control	TBI	NOTEST	0	0	0	0	1	1	no
ENSMUSG00000010453.11	Kansl3	chr1:36335729-36369181	control	TBI	OK	19.966	17.5276	-0.187916	-0.511234	0.3549	0.939625	no
ENSMUSG00000010461.13	Eya4	chr10:23104167-23349895	control	TBI	NOTEST	0.0371596	0.068561	0.883653	0	1	1	no
ENSMUSG00000010476.12	Ebf3	chr7:137193672-137314445	control	TBI	OK	0.385012	0.462902	0.265804	0.388436	0.4959	0.99913	no
ENSMUSG00000010492.10	Uckl1os	chr2:181569148-181655660	control	TBI	OK	1.91356	1.39662	-0.454319	-0.123094	0.7179	0.99913	no
ENSMUSG00000010505.14	Myt1	chr2:181763331-181827797	control	TBI	NOTEST	0.00442058	0.0247544	2.48538	0	1	1	no
ENSMUSG00000010517.7	Faf1	chr4:109676587-109963960	control	TBI	OK	16.1315	15.9539	-0.0159695	-0.0362611	0.9509	0.99913	no
ENSMUSG00000010529.5	Gm266	chr12:111484610-111485823	control	TBI	NOTEST	0.0106986	0.0469786	2.13459	0	1	1	no
ENSMUSG00000010538.13	Tsacc	chr3:88242873-88296999	control	TBI	OK	2.16136	0.717424	-1.59104	-1.50325	0.0111	0.14592	no
ENSMUSG00000010554.13	Mettl16	chr11:74770829-74828525	control	TBI	OK	4.26238	4.95128	0.216142	0.335459	0.52585	0.99913	no
ENSMUSG00000010592.8	Dazl	chr17:50279393-50293599	control	TBI	NOTEST	0.0229644	0.021346	-0.105429	0	1	1	no
ENSMUSG00000010601.12	Apol7a	chr15:77388220-77399110	control	TBI	NOTEST	0	0.00556094	Inf	0	1	1	no
ENSMUSG00000010607.8	Pigyl	chr9:22156845-22158358	control	TBI	OK	12.1602	9.72039	-0.323078	-0.605784	0.28535	0.877722	no
ENSMUSG00000010608.14	Rbm25	chr12:83631235-83683123	control	TBI	OK	68.8163	71.6661	0.058541	0.134304	0.76245	0.99913	no
ENSMUSG00000010609.14	Psen2	chr1:180227003-180274963	control	TBI	OK	6.85037	4.18594	-0.71063	-1.19788	0.0236	0.243877	no
ENSMUSG00000010651.4	Acaa1b	chr9:119102477-119157093	control	TBI	NOTEST	0.231564	0.311533	0.427971	0	1	1	no
ENSMUSG00000010660.2	Plcd1	chr9:119071526-119093496	control	TBI	OK	0.713275	0.905981	0.345022	0.50059	0.3851	0.962905	no
ENSMUSG00000010663.4	Fads1	chr19:10182887-10196870	control	TBI	OK	11.8648	14.5788	0.29719	0.849746	0.13585	0.660031	no
ENSMUSG00000010721.14	Lmbr1	chr5:29229801-29378390	control	TBI	OK	10.1121	9.89544	-0.0312504	-0.063784	0.89385	0.99913	no
ENSMUSG00000010751.13	Tnfrsf22	chr7:143634805-143649661	control	TBI	OK	6.30905	9.01275	0.514545	0.653901	0.2104	0.780749	no
ENSMUSG00000010755.15	Cars	chr7:143557229-143600090	control	TBI	OK	7.6495	10.7353	0.488931	0.919597	0.0603	0.434228	no
ENSMUSG00000010760.4	Phlda2	chr7:143501544-143502541	control	TBI	OK	0.396226	0.564159	0.509778	0.463812	0.4141	0.979365	no
ENSMUSG00000010796.10	Asz1	chr6:18050963-18109061	control	TBI	NOTEST	0	0	0	0	1	1	no
ENSMUSG00000010797.6	Wnt2	chr6:17988939-18030585	control	TBI	NOTEST	0	0	0	0	1	1	no
ENSMUSG00000010803.11	Gabra1	chr11:42130938-42182930	control	TBI	NOTEST	0.0399053	0.147194	1.88307	0	1	1	no
ENSMUSG00000010825.16	Grid2ip	chr5:143357337-143403748	control	TBI	NOTEST	0	0.00719331	Inf	0	1	1	no
ENSMUSG00000010830.7	Kdelr3	chr15:79516407-79546741	control	TBI	OK	2.89705	7.6056	1.39248	0.537177	0.4772	0.99913	no
ENSMUSG00000010841.12	1700006E09Rik	chr11:101971142-101992264	control	TBI	NOTEST	0	0	0	0	1	1	no
ENSMUSG00000010911.11	Apip	chr2:103073674-103092644	control	TBI	OK	21.5837	19.5902	-0.139805	-0.326035	0.56635	0.99913	no
ENSMUSG00000010914.9	Pdhx	chr2:103021074-103073513	control	TBI	OK	9.72435	11.3062	0.217443	0.428738	0.45405	0.99913	no
ENSMUSG00000010936.10	Vac14	chr8:110618637-110720396	control	TBI	OK	14.2934	14.7217	0.0425919	0.121353	0.8336	0.99913	no
ENSMUSG00000011008.12	Mcoln2	chr3:146149832-146195513	control	TBI	OK	0.624939	0.825852	0.402167	0.434806	0.34625	0.934089	no
ENSMUSG00000011034.6	Slc5a1	chr5:33104218-33162870	control	TBI	NOTEST	0.0164197	0.00311624	-2.39755	0	1	1	no
ENSMUSG00000011052.6	1700049J03Rik	chr17:26554253-26656931	control	TBI	NOTEST	0	0	0	0	1	1	no
ENSMUSG00000011096.15	Akt1s1	chr7:44840900-44855421	control	TBI	OK	8.97911	8.81984	-0.0258195	-0.0228816	0.96765	0.99913	no
ENSMUSG00000011114.16	Tbrg1	chr9:37649181-37657312	control	TBI	OK	33.6298	43.8193	0.381828	1.09704	0.05455	0.410931	no
ENSMUSG00000011118.3	Panx3	chr9:37659901-37669222	control	TBI	NOTEST	0	0.0164157	Inf	0	1	1	no
ENSMUSG00000011148.12	Adssl1	chr12:112620044-112641354	control	TBI	NOTEST	0.22013	0.284101	0.368049	0	1	1	no
ENSMUSG00000011154.15	1700026D08Rik	chr7:83774100-83794880	control	TBI	NOTEST	0.0154327	0.0717407	2.21681	0	1	1	no
ENSMUSG00000011158.7	Brf1	chr12:112959861-113001926	control	TBI	OK	6.36295	6.09279	-0.0625922	-0.124114	0.82625	0.99913	no
ENSMUSG00000011171.10	Vipr2	chr12:116077725-116146261	control	TBI	NOTEST	0.0102366	0.0180621	0.819226	0	1	1	no
ENSMUSG00000011179.7	Odc1	chr12:17544872-17551502	control	TBI	OK	98.7239	205.124	1.05503	3.12896	5e-05	0.00216146	yes
ENSMUSG00000011254.15	Thg1l	chr11:45946842-45955494	control	TBI	OK	1.71312	2.19463	0.357354	0.437303	0.45495	0.99913	no
ENSMUSG00000011256.15	Adam19	chr11:46055991-46147343	control	TBI	OK	0.572815	1.09903	0.94009	1.02122	0.01805	0.203863	no
ENSMUSG00000011257.18	Pabpc4	chr4:123262350-123298925	control	TBI	OK	12.9875	24.7456	0.930051	1.77733	0.00225	0.045852	yes
ENSMUSG00000011263.14	Exoc3l2	chr7:19489055-19496760	control	TBI	NOTEST	0.0559556	0.0814359	0.541383	0	1	1	no
ENSMUSG00000011267.7	Zfp296	chr7:19577286-19580656	control	TBI	NOTEST	0.292276	0.260118	-0.168165	0	1	1	no
ENSMUSG00000011305.10	Plin5	chr17:56111600-56117596	control	TBI	NOTEST	0.0845952	0.0213068	-1.98926	0	1	1	no
ENSMUSG00000011306.6	Sugp1	chr8:70042812-70071953	control	TBI	OK	9.52619	8.21992	-0.212775	-0.538081	0.34805	0.936424	no
ENSMUSG00000011349.5	Dmrtc2	chr7:24870056-24877651	control	TBI	NOTEST	0	0	0	0	1	1	no
ENSMUSG00000011350.14	Gm5893	chr7:24818794-24840275	control	TBI	NOTEST	0	0.0526716	Inf	0	1	1	no
ENSMUSG00000011382.6	Dhdh	chr7:45472955-45526268	control	TBI	OK	1.93801	1.93071	-0.00544379	-0.00169546	0.9907	0.999198	no
ENSMUSG00000011427.14	Zfp790	chr7:29816071-29832042	control	TBI	OK	4.31111	4.19021	-0.0410351	-0.103619	0.8551	0.99913	no
ENSMUSG00000011463.5	Cpb1	chr3:20248263-20275733	control	TBI	NOTEST	0.00507801	0.0953762	4.2313	0	1	1	no
ENSMUSG00000011486.13	Slc25a41	chr17:57032772-57041654	control	TBI	NOTEST	0.0259977	0.0118745	-1.13052	0	1	1	no
ENSMUSG00000011589.8	Fsd1	chr17:55986510-55996881	control	TBI	NOTEST	0.0210261	0.0388782	0.886777	0	1	1	no
ENSMUSG00000011632.6	Pinlyp	chr7:24541698-24546071	control	TBI	NOTEST	0	0.0228695	Inf	0	1	1	no
ENSMUSG00000011658.13	Fuz	chr7:44896078-44929496	control	TBI	OK	4.0193	1.99834	-1.00814	-0.791613	0.18545	0.746201	no
ENSMUSG00000011751.15	Sptbn4	chr7:27342132-27447686	control	TBI	NOTEST	0.141691	0.0430585	-1.71838	0	1	1	no
ENSMUSG00000011752.6	Pgam1	chr19:41911870-41918664	control	TBI	OK	52.3043	73.4376	0.489588	1.51009	0.00975	0.133994	no
ENSMUSG00000011831.15	Evi5	chr5:107744794-107875107	control	TBI	OK	59.5806	53.5003	-0.155295	-0.332223	0.5092	0.99913	no
ENSMUSG00000011832.14	Evi5l	chr8:4162521-4217459	control	TBI	OK	4.03678	3.8586	-0.0651268	-0.114923	0.8338	0.99913	no
ENSMUSG00000011837.3	Snapc2	chr8:4253101-4256219	control	TBI	OK	11.3339	11.8011	0.0582879	0.141752	0.8073	0.99913	no
ENSMUSG00000011877.12	Git1	chr11:77493561-77507786	control	TBI	OK	34.8141	36.2658	0.0589364	0.176026	0.7497	0.99913	no
ENSMUSG00000011884.12	Gltp	chr5:114669397-114690984	control	TBI	OK	34.8345	26.7448	-0.381256	-1.10467	0.0508	0.396077	no
ENSMUSG00000011958.16	Bnip2	chr9:69988399-70008317	control	TBI	OK	121.796	141.709	0.218466	0.561466	0.30505	0.897816	no
ENSMUSG00000011960.11	Ccnt1	chr15:98538688-98570923	control	TBI	OK	53.5504	64.9836	0.27918	0.495331	0.37945	0.956257	no
ENSMUSG00000012017.3	Scarf2	chr16:17797281-17808287	control	TBI	OK	1.2506	1.0662	-0.230137	-0.385914	0.49895	0.99913	no
ENSMUSG00000012042.7	4930579F01Rik	chr3:138164077-138193825	control	TBI	NOTEST	0.110975	0.100964	-0.136396	0	1	1	no
ENSMUSG00000012076.7	Brms1l	chr12:55836365-55869735	control	TBI	OK	12.1586	11.0856	-0.133298	-0.359859	0.52085	0.99913	no
ENSMUSG00000012114.15	Med15	chr16:17651220-17722930	control	TBI	OK	17.6075	18.0872	0.0387763	0.115119	0.8394	0.99913	no
ENSMUSG00000012117.12	Dhdds	chr4:133969027-134000918	control	TBI	OK	7.16858	6.82158	-0.0715823	-0.151142	0.7899	0.99913	no
ENSMUSG00000012123.14	Aim1l	chr4:134065911-134095082	control	TBI	NOTEST	0.0238962	0.044126	0.884849	0	1	1	no
ENSMUSG00000012126.15	Ubxn11	chr4:134102569-134128789	control	TBI	OK	0.446116	0.34837	-0.356801	-0.0786087	0.60355	0.99913	no
ENSMUSG00000012187.12	Mogat1	chr1:78497025-78538173	control	TBI	NOTEST	0.0665241	0.318897	2.26114	0	1	1	no
ENSMUSG00000012211.12	Tex22	chr12:113074501-113088917	control	TBI	NOTEST	0	0	0	0	1	1	no
ENSMUSG00000012282.2	Wnt8a	chr18:34542312-34548273	control	TBI	NOTEST	0.00885129	0	-Inf	0	1	1	no
ENSMUSG00000012296.14	Tjap1	chr17:46257850-46283026	control	TBI	OK	3.94199	3.82135	-0.0448411	-0.0914809	0.87425	0.99913	no
ENSMUSG00000012350.14	Ehf	chr2:103263432-103303278	control	TBI	NOTEST	0.0345999	0.00886077	-1.96526	0	1	1	no
ENSMUSG00000012396.11	Nanog	chr6:122707488-122714633	control	TBI	NOTEST	0.0638929	0.0731942	0.196072	0	1	1	no
ENSMUSG00000012405.14	Rpl15	chr14:18267822-18331859	control	TBI	OK	526.668	722.921	0.456944	1.27189	0.02525	0.255173	no
ENSMUSG00000012422.13	Tmem167	chr13:89655311-90143907	control	TBI	OK	5.0516	6.54454	0.373551	0.584226	0.29225	0.885147	no
ENSMUSG00000012428.9	Steap4	chr5:7960456-7982213	control	TBI	OK	0.949748	1.54585	0.702782	1.12713	0.0545	0.410748	no
ENSMUSG00000012429.8	Mplkip	chr13:17695412-17699105	control	TBI	OK	4.99215	4.69903	-0.0873	-0.200834	0.7192	0.99913	no
ENSMUSG00000012443.3	Kif11	chr19:37376402-37421859	control	TBI	OK	0.342126	0.460331	0.428143	0.630765	0.2809	0.873076	no
ENSMUSG00000012483.4	Rpa3	chr6:8255935-8259173	control	TBI	OK	23.2145	19.8929	-0.22277	-0.493218	0.3894	0.965462	no
ENSMUSG00000012519.13	Mlkl	chr8:111311796-111338177	control	TBI	OK	5.72171	10.1256	0.823487	1.24111	0.03055	0.289706	no
ENSMUSG00000012520.10	Phox2b	chr5:67094398-67099301	control	TBI	NOTEST	0	0.0113855	Inf	0	1	1	no
ENSMUSG00000012535.13	Tnpo3	chr6:29526624-29609887	control	TBI	OK	15.9581	18.4226	0.207188	0.42123	0.38715	0.964572	no
ENSMUSG00000012609.17	Ttll5	chr12:85824658-86079041	control	TBI	OK	20.9777	17.3409	-0.274676	-0.508332	0.35105	0.937616	no
ENSMUSG00000012640.15	Zfp715	chr7:43296196-43313294	control	TBI	OK	22.0658	16.7304	-0.399339	-0.848886	0.0813	0.50973	no
ENSMUSG00000012705.15	Retn	chr8:3655769-3660110	control	TBI	NOTEST	0.0185905	0	-Inf	0	1	1	no
ENSMUSG00000012777.13	Acpt	chr7:44246721-44262720	control	TBI	NOTEST	0.29023	0.348429	0.26367	0	1	1	no
ENSMUSG00000012819.14	Cdh23	chr10:60302747-60696490	control	TBI	OK	1.02052	0.522225	-0.966565	-0.293553	0.26865	0.859487	no
ENSMUSG00000012848.13	Rps5	chr7:12922289-12926686	control	TBI	OK	848.588	918.368	0.114009	0.339531	0.54775	0.99913	no
ENSMUSG00000012889.8	Podnl1	chr8:84125988-84132527	control	TBI	NOTEST	0.013299	0.0235323	0.82332	0	1	1	no
ENSMUSG00000013033.15	Adgrl1	chr8:83900104-83955205	control	TBI	OK	6.32014	5.39008	-0.229648	-0.293221	0.6268	0.99913	no
ENSMUSG00000013076.14	Amotl1	chr9:14541965-14615483	control	TBI	OK	21.7292	28.9016	0.411511	0.913739	0.0252	0.254828	no
ENSMUSG00000013083.7	2200002J24Rik	chr7:30699782-30700380	control	TBI	NOTEST	0	0	0	0	1	1	no
ENSMUSG00000013089.14	Etv5	chr16:22381308-22439719	control	TBI	OK	3.18291	3.54089	0.153767	0.207644	0.65985	0.99913	no
ENSMUSG00000013091.4	Tmem190	chr7:4782939-4784341	control	TBI	NOTEST	0	0.220806	Inf	0	1	1	no
ENSMUSG00000013150.14	Gfod2	chr8:105713853-105758664	control	TBI	OK	5.70217	2.96477	-0.943593	-0.875029	0.1295	0.645553	no
ENSMUSG00000013155.9	Enkd1	chr8:105703654-105707933	control	TBI	OK	2.40712	2.04187	-0.237422	-0.369321	0.5123	0.99913	no
ENSMUSG00000013158.5	4933405L10Rik	chr8:105708290-105710244	control	TBI	NOTEST	0.0723771	0.0355079	-1.02739	0	1	1	no
ENSMUSG00000013160.7	Atp6v0d1	chr8:105524464-105566047	control	TBI	OK	53.9713	49.9379	-0.112056	-0.338014	0.5418	0.99913	no
ENSMUSG00000013236.15	Ptprs	chr17:56412430-56476483	control	TBI	OK	8.0104	6.33255	-0.339089	-0.910197	0.11705	0.614484	no
ENSMUSG00000013275.9	Slc41a1	chr1:131827492-131848865	control	TBI	OK	9.43879	12.15	0.364276	0.972394	0.0623	0.442305	no
ENSMUSG00000013338.15	Fer1l4	chr2:156019138-156052947	control	TBI	NOTEST	0.0190297	0	-Inf	0	1	1	no
ENSMUSG00000013353.9	4931406B18Rik	chr7:43492043-43505940	control	TBI	NOTEST	0	0	0	0	1	1	no
ENSMUSG00000013367.4	Iglon5	chr7:43472906-43490075	control	TBI	NOTEST	0.0211154	0.0198735	-0.0874466	0	1	1	no
ENSMUSG00000013415.8	Igf2bp1	chr11:95957162-96008055	control	TBI	NOTEST	0.0112279	0.178317	3.98928	0	1	1	no
ENSMUSG00000013418.8	B4galnt2	chr11:95865942-95914891	control	TBI	NOTEST	0.0334406	0	-Inf	0	1	1	no
ENSMUSG00000013419.6	Zfp651	chr9:121760032-121771742	control	TBI	OK	0.996996	0.712418	-0.484863	-0.90612	0.11255	0.603569	no
ENSMUSG00000013465.17	Nelfb	chr2:25199711-25211489	control	TBI	OK	14.0585	10.9603	-0.359154	-0.711214	0.14995	0.686134	no
ENSMUSG00000013483.13	Card14	chr11:119307767-119355536	control	TBI	NOTEST	0	0.0309466	Inf	0	1	1	no
ENSMUSG00000013495.14	Tmem175	chr5:108629769-108684557	control	TBI	OK	5.35244	4.83712	-0.146047	-0.170271	0.76855	0.99913	no
ENSMUSG00000013523.12	Bcas1	chr2:170346990-170427845	control	TBI	NOTEST	0.0719131	0.0597855	-0.26646	0	1	1	no
ENSMUSG00000013539.12	Tango2	chr16:18300824-18348103	control	TBI	OK	3.26902	2.38271	-0.456256	-0.649047	0.2102	0.780187	no
ENSMUSG00000013562.11	4833413E03Rik	chr17:31557125-31559113	control	TBI	NOTEST	0	0	0	0	1	1	no
ENSMUSG00000013584.5	Aldh1a2	chr9:71215788-71296243	control	TBI	OK	2.41967	14.8858	2.62105	5.47839	5e-05	0.00216146	yes
ENSMUSG00000013593.11	Ndufs2	chr1:171234852-171260637	control	TBI	OK	90.5546	109.197	0.270071	0.36209	0.4226	0.985647	no
ENSMUSG00000013611.13	Snx31	chr15:36504061-36555573	control	TBI	NOTEST	0	0.029068	Inf	0	1	1	no
ENSMUSG00000013622.14	Atraid	chr5:31036035-31054623	control	TBI	OK	51.4121	44.3664	-0.21264	-0.392827	0.49215	0.99913	no
ENSMUSG00000013629.15	Cad	chr5:31054779-31078479	control	TBI	OK	4.53004	9.81455	1.1154	1.36376	0.0037	0.0657149	no
ENSMUSG00000013643.12	Lypd8	chr11:58379042-58390728	control	TBI	NOTEST	0	0	0	0	1	1	no
ENSMUSG00000013646.16	Sh3bp5l	chr11:58330723-58347728	control	TBI	OK	3.12161	2.57377	-0.278407	-0.542694	0.31285	0.904704	no
ENSMUSG00000013653.2	1810065E05Rik	chr11:58421110-58426024	control	TBI	NOTEST	0	0	0	0	1	1	no
ENSMUSG00000013662.5	Atad1	chr19:32672562-32712298	control	TBI	OK	35.7816	42.9503	0.26345	0.815587	0.1555	0.697821	no
ENSMUSG00000013663.7	Pten	chr19:32757496-32826160	control	TBI	OK	35.7381	39.1252	0.130635	0.30422	0.53625	0.99913	no
ENSMUSG00000013668.9	4933402N03Rik	chr7:130162450-133124354	control	TBI	NOTEST	0	0	0	0	1	1	no
ENSMUSG00000013698.11	Pea15a	chr1:172148083-172206804	control	TBI	OK	148.616	172.742	0.217027	0.590779	0.28575	0.878249	no
ENSMUSG00000013701.11	Timm23	chr14:32180161-32201898	control	TBI	OK	25.3066	32.318	0.352827	0.852401	0.1286	0.64312	no
ENSMUSG00000013707.3	Tnfaip8l2	chr3:95139520-95142360	control	TBI	OK	0.404511	0.362401	-0.158595	-0.154943	0.7847	0.99913	no
ENSMUSG00000013736.15	Trnt1	chr6:106769119-106800077	control	TBI	OK	18.3321	17.5552	-0.0624716	-0.0983209	0.8427	0.99913	no
ENSMUSG00000013766.10	Ly6g6e	chr17:35071442-35078804	control	TBI	NOTEST	0.0402271	0.0201867	-0.994762	0	1	1	no
ENSMUSG00000013787.14	Ehmt2	chr17:34898468-34914052	control	TBI	OK	10.389	8.84452	-0.232207	-0.490543	0.3784	0.955262	no
ENSMUSG00000013822.6	Elof1	chr9:22112988-22117148	control	TBI	OK	12.2208	12.3685	0.0173411	0.0362796	0.94955	0.99913	no
ENSMUSG00000013833.14	Med16	chr10:79894707-79908923	control	TBI	OK	9.47739	8.15509	-0.216789	-0.503676	0.3689	0.950252	no
ENSMUSG00000013846.9	St3gal1	chr15:67102874-67113992	control	TBI	OK	32.6926	34.9381	0.095836	0.299115	0.59985	0.99913	no
ENSMUSG00000013858.13	Tmem259	chr10:79970714-79984330	control	TBI	OK	20.0317	18.1608	-0.141454	-0.386804	0.49245	0.99913	no
ENSMUSG00000013878.16	Rnf170	chr8:26119367-26143871	control	TBI	OK	9.43809	9.07047	-0.0573176	-0.140386	0.78815	0.99913	no
ENSMUSG00000013921.13	Clip3	chr7:30291671-30308367	control	TBI	OK	5.02203	9.14909	0.865357	1.07593	0.04585	0.372731	no
ENSMUSG00000013928.11	Thap8	chr7:30240137-30290237	control	TBI	NOTEST	0.0525653	0.0123695	-2.08732	0	1	1	no
ENSMUSG00000013936.11	Myl2	chr5:122100950-122140823	control	TBI	NOTEST	0	0	0	0	1	1	no
ENSMUSG00000013973.11	Dedd	chr1:171329144-171345646	control	TBI	OK	6.73979	7.04964	0.0648464	0.0580912	0.9105	0.99913	no
ENSMUSG00000013974.2	Mcemp1	chr8:3665761-3668905	control	TBI	NOTEST	0.163085	0.212564	0.382274	0	1	1	no
ENSMUSG00000013997.9	Nit1	chr1:171329144-171345646	control	TBI	OK	12.2537	11.0432	-0.150061	-0.337276	0.5199	0.99913	no
ENSMUSG00000014030.14	Pax5	chr4:44524756-44710487	control	TBI	NOTEST	0.185674	0.0695577	-1.41649	0	1	1	no
ENSMUSG00000014039.16	Prdm15	chr16:97791466-97851850	control	TBI	OK	2.79592	2.91827	0.061791	0.061514	0.8789	0.99913	no
ENSMUSG00000014074.16	Rnf168	chr16:32277458-32301434	control	TBI	OK	8.93778	8.32762	-0.102013	-0.278324	0.62155	0.99913	no
ENSMUSG00000014075.14	Tctex1d2	chr16:32419701-32429099	control	TBI	OK	11.8299	13.3748	0.177081	0.36668	0.52715	0.99913	no
ENSMUSG00000014077.12	Chp1	chr2:119547696-119587027	control	TBI	OK	41.1678	44.3445	0.107238	0.288348	0.6055	0.99913	no
ENSMUSG00000014104.11	Sval2	chr6:41852988-41864413	control	TBI	NOTEST	0	0	0	0	1	1	no
ENSMUSG00000014158.10	Trpv4	chr5:114622151-114658421	control	TBI	OK	4.29447	5.26695	0.294488	0.676566	0.2274	0.80847	no
ENSMUSG00000014164.13	Klhl3	chr13:58004220-58113592	control	TBI	OK	0.84374	1.00959	0.258897	0.408212	0.46665	0.99913	no
ENSMUSG00000014177.9	Tvp23b	chr11:62879454-62916780	control	TBI	OK	18.9899	16.4532	-0.206857	-0.550925	0.32075	0.911444	no
ENSMUSG00000014195.14	Dnajc7	chr11:100574903-100704271	control	TBI	OK	43.6037	43.6406	0.00122101	0.00231851	0.9971	0.999198	no
ENSMUSG00000014198.14	Zfp385c	chr11:100574903-100704271	control	TBI	NOTEST	0.0593942	0.0988188	0.734464	0	1	1	no
ENSMUSG00000014226.9	Cacybp	chr1:160202366-160212875	control	TBI	OK	29.1568	38.0557	0.38428	0.824365	0.14575	0.677744	no
ENSMUSG00000014232.13	Cluap1	chr16:3847267-3941147	control	TBI	OK	10.5453	10.5635	0.00249444	0.0031715	0.99545	0.999198	no
ENSMUSG00000014243.5	Zswim7	chr11:62267223-62281375	control	TBI	OK	2.96395	3.59959	0.280312	0.408023	0.47925	0.99913	no
ENSMUSG00000014245.8	Pigl	chr11:62281472-62514417	control	TBI	OK	4.91308	4.28878	-0.196062	-0.099777	0.8364	0.99913	no
ENSMUSG00000014294.4	Ndufa2	chr18:36735067-36744557	control	TBI	OK	41.0949	36.7673	-0.160533	-0.347729	0.5382	0.99913	no
ENSMUSG00000014301.11	Pam16	chr16:4594712-4624988	control	TBI	OK	20.6311	20.4568	-0.0122411	-0.0147289	0.97775	0.99913	no
ENSMUSG00000014303.12	Glis2	chr16:4594712-4624988	control	TBI	OK	12.4766	6.76086	-0.883944	-1.22332	0.02565	0.257431	no
ENSMUSG00000014313.13	Cox6c	chr15:35371545-35938246	control	TBI	OK	135.859	127.342	-0.0934039	-0.139993	0.806	0.99913	no
ENSMUSG00000014329.13	Bicc1	chr10:70868668-71159700	control	TBI	OK	1.23526	3.06265	1.30996	2.33025	0.00035	0.0108785	yes
ENSMUSG00000014349.7	Ube2z	chr11:96047431-96065388	control	TBI	OK	10.6271	11.8695	0.159511	0.458967	0.4251	0.986222	no
ENSMUSG00000014351.11	Gip	chr11:96024544-96030831	control	TBI	NOTEST	0	0	0	0	1	1	no
ENSMUSG00000014353.13	Tmem87b	chr2:128818117-128854261	control	TBI	OK	21.8439	23.6709	0.115887	0.25058	0.59885	0.99913	no
ENSMUSG00000014355.9	Anapc1	chr2:128610103-128687391	control	TBI	OK	26.6235	27.3991	0.0414293	0.0719057	0.875	0.99913	no
ENSMUSG00000014361.5	Mertk	chr2:128698955-128802894	control	TBI	OK	23.4523	18.794	-0.319451	-0.948859	0.09675	0.560374	no
ENSMUSG00000014402.13	Tsg101	chr7:46888948-46919969	control	TBI	OK	19.2101	18.1904	-0.0786838	-0.209795	0.70845	0.99913	no
ENSMUSG00000014418.14	Hps5	chr7:46760465-46796064	control	TBI	OK	8.16876	5.74031	-0.50899	-0.542131	0.2082	0.776899	no
ENSMUSG00000014426.8	Map3k4	chr17:12227620-12318660	control	TBI	OK	5.65993	5.18977	-0.125116	-0.338328	0.5591	0.99913	no
ENSMUSG00000014444.15	Piezo1	chr8:119910359-124345724	control	TBI	OK	25.6166	25.9411	0.018161	0.00399979	0.9845	0.99913	no
ENSMUSG00000014453.3	Blk	chr14:63372836-63417187	control	TBI	NOTEST	0.0477216	0.020417	-1.22487	0	1	1	no
ENSMUSG00000014470.4	Rnf166	chr8:119910359-124345724	control	TBI	OK	8.60523	6.97202	-0.303636	-0.0398121	0.81185	0.99913	no
ENSMUSG00000014496.7	Ankrd28	chr14:31700014-31830415	control	TBI	OK	17.0661	26.2079	0.618871	1.90452	0.0007	0.0190281	yes
ENSMUSG00000014498.8	Ankrd52	chr10:128377114-128411492	control	TBI	OK	5.76523	5.6525	-0.0284879	-0.0528142	0.9173	0.99913	no
ENSMUSG00000014503.13	Pkd2l2	chr18:34409422-34506823	control	TBI	NOTEST	0.277265	0.23569	-0.234376	0	1	1	no
ENSMUSG00000014504.15	Srp19	chr18:34330846-34336599	control	TBI	OK	39.2831	40.2925	0.0366059	0.0928304	0.8758	0.99913	no
ENSMUSG00000014529.8	Tmbim7	chr5:3571565-3680325	control	TBI	NOTEST	0.0760162	0.0550926	-0.464449	0	1	1	no
ENSMUSG00000014542.2	Clec4f	chr6:83644541-83656187	control	TBI	NOTEST	0	0	0	0	1	1	no
ENSMUSG00000014543.13	Klra17	chr6:129831153-129876672	control	TBI	NOTEST	0	0.0519376	Inf	0	1	1	no
ENSMUSG00000014547.9	Wdfy2	chr14:62836907-62956886	control	TBI	OK	1.5541	1.97138	0.343124	0.560354	0.3272	0.915618	no
ENSMUSG00000014550.13	Rbsn	chr6:92186711-92214925	control	TBI	OK	8.04092	8.38468	0.0603958	0.113114	0.78625	0.99913	no
ENSMUSG00000014551.8	Mrps25	chr6:92091389-92184033	control	TBI	OK	11.0702	10.8185	-0.0331894	-0.048631	0.90695	0.99913	no
ENSMUSG00000014554.12	Dguok	chr6:83480216-83506969	control	TBI	OK	10.4566	7.96931	-0.391883	-0.723344	0.171	0.725721	no
ENSMUSG00000014592.18	Camta1	chr4:150914561-151861876	control	TBI	OK	28.2242	34.4058	0.285716	0.130347	0.8914	0.99913	no
ENSMUSG00000014599.9	Csf1	chr3:107741047-107760469	control	TBI	OK	31.3809	31.512	0.00601111	0.0164977	0.97265	0.99913	no
ENSMUSG00000014601.12	Strip1	chr3:107612531-107633090	control	TBI	OK	22.2566	17.872	-0.316534	-0.902385	0.0985	0.565693	no
ENSMUSG00000014602.14	Kif1a	chr1:93015463-93101951	control	TBI	OK	0.730334	0.31259	-1.22428	-0.750598	0.11545	0.609602	no
ENSMUSG00000014603.2	Alx3	chr3:107595030-107605776	control	TBI	OK	0.403311	0.715105	0.826262	0.953674	0.10085	0.571733	no
ENSMUSG00000014606.13	Slc25a11	chr11:70644195-70651421	control	TBI	OK	18.4124	18.5605	0.0115538	0.0209039	0.9699	0.99913	no
ENSMUSG00000014609.15	Chrne	chr11:70614882-70619216	control	TBI	NOTEST	0.224935	0.256642	0.190255	0	1	1	no
ENSMUSG00000014633.14	Cmc2	chr8:116888684-116921455	control	TBI	OK	10.8394	17.1215	0.659521	1.0282	0.0637	0.446708	no
ENSMUSG00000014668.14	Chfr	chr5:110135841-110176504	control	TBI	OK	10.7442	8.97903	-0.258928	-0.482581	0.2972	0.889986	no
ENSMUSG00000014686.7	Ceacam16	chr7:19852002-19861299	control	TBI	NOTEST	0.0151188	0.0338717	1.16374	0	1	1	no
ENSMUSG00000014704.10	Hoxa2	chr6:52162416-52221854	control	TBI	NOTEST	0	0.00772616	Inf	0	1	1	no
ENSMUSG00000014725.13	Adam28	chr14:68606026-68655842	control	TBI	NOTEST	0.0909328	0.0932729	0.0366579	0	1	1	no
ENSMUSG00000014747.5	Ankrd53	chr6:83761755-83768326	control	TBI	NOTEST	0.0318818	0.0236741	-0.429423	0	1	1	no
ENSMUSG00000014748.12	Tex261	chr6:83768884-83775813	control	TBI	OK	9.17778	8.72343	-0.0732498	-0.187019	0.73065	0.99913	no
ENSMUSG00000014763.7	Fam120b	chr17:15396245-15433580	control	TBI	OK	5.5393	5.27708	-0.0699639	-0.18419	0.75055	0.99913	no
ENSMUSG00000014767.15	Tbp	chr17:15499887-15528379	control	TBI	OK	27.0872	24.7646	-0.129336	-0.236061	0.6852	0.99913	no
ENSMUSG00000014769.9	Psmb1	chr17:15475720-15498276	control	TBI	OK	72.0882	78.3323	0.119843	0.359085	0.53295	0.99913	no
ENSMUSG00000014771.11	Pdcd2	chr17:15499887-15528379	control	TBI	OK	10.6788	8.15703	-0.388628	-0.366096	0.5178	0.99913	no
ENSMUSG00000014773.12	Dll1	chr17:15367353-15379475	control	TBI	OK	3.15401	2.50496	-0.332399	-0.365731	0.5179	0.99913	no
ENSMUSG00000014776.6	Nol3	chr8:105276446-105289528	control	TBI	NOTEST	0.21087	0.356704	0.758372	0	1	1	no
ENSMUSG00000014778.9	Fhod1	chr8:105326353-105347953	control	TBI	OK	3.10335	3.78321	0.285787	0.356253	0.41235	0.97806	no
ENSMUSG00000014782.14	Plekhg4	chr8:105373273-105413502	control	TBI	NOTEST	0.0448124	0.143909	1.68319	0	1	1	no
ENSMUSG00000014786.7	Slc9a5	chr8:105348257-105369881	control	TBI	NOTEST	0.309366	0.27206	-0.185387	0	1	1	no
ENSMUSG00000014791.9	Elmo3	chr8:105305600-105310623	control	TBI	OK	0.534109	0.306174	-0.802779	-1.06829	0.06205	0.441116	no
ENSMUSG00000014813.8	Stc1	chr14:69029288-69041401	control	TBI	OK	19.212	94.0846	2.29195	6.24976	5e-05	0.00216146	yes
ENSMUSG00000014837.13	4931428F04Rik	chr8:105276446-105289528	control	TBI	OK	0.668329	0.719234	0.105902	0.142999	0.80675	0.99913	no
ENSMUSG00000014846.11	Tppp3	chr8:105467492-105471526	control	TBI	OK	10.0867	12.4377	0.302266	0.564987	0.32585	0.914753	no
ENSMUSG00000014850.14	Msh3	chr13:92211871-92389053	control	TBI	OK	10.2659	10.3375	0.0100258	0.0198648	0.9723	0.99913	no
ENSMUSG00000014852.15	Adamts13	chr2:26973415-27009628	control	TBI	NOTEST	0.0648636	0.0893278	0.4617	0	1	1	no
ENSMUSG00000014856.11	Tmem208	chr8:105326353-105347953	control	TBI	OK	19.983	21.0624	0.0759006	0.136854	0.8139	0.99913	no
ENSMUSG00000014859.8	E2f4	chr8:105297662-105305369	control	TBI	OK	7.1486	7.58211	0.0849376	0.200529	0.71895	0.99913	no
ENSMUSG00000014867.8	Surf4	chr2:26913380-26933928	control	TBI	OK	26.665	35.783	0.424329	1.07424	0.0532	0.405909	no
ENSMUSG00000014873.14	Surf2	chr2:26913380-26933928	control	TBI	OK	18.637	21.0837	0.177961	0.195503	0.6996	0.99913	no
ENSMUSG00000014905.3	Dnajb9	chr12:44205896-44210068	control	TBI	OK	128.115	99.3656	-0.36662	-1.15014	0.0463	0.37503	no
ENSMUSG00000014907.9	Naf1	chr8:66860216-66890564	control	TBI	OK	1.52999	1.66288	0.120165	0.214095	0.71255	0.99913	no
ENSMUSG00000014932.14	Yes1	chr5:32458842-32687057	control	TBI	OK	44.5901	49.4095	0.148066	0.164526	0.76915	0.99913	no
ENSMUSG00000014956.14	Ppp1cb	chr5:32458842-32687057	control	TBI	OK	254.526	208.675	-0.28656	-0.448613	0.41745	0.982807	no
ENSMUSG00000014959.11	Gorasp2	chr2:70661247-70825728	control	TBI	OK	29.1124	40.4229	0.473538	0.745544	0.14525	0.677186	no
ENSMUSG00000014980.13	Tsen15	chr1:152370734-152386688	control	TBI	OK	16.0456	14.4428	-0.151829	-0.338518	0.5542	0.99913	no
ENSMUSG00000015001.16	Oc90	chr15:65876052-65912397	control	TBI	NOTEST	0.0521984	0.0439448	-0.248314	0	1	1	no
ENSMUSG00000015002.15	Efr3a	chr15:65787033-65873816	control	TBI	OK	21.5169	19.6609	-0.130139	-0.225594	0.55745	0.99913	no
ENSMUSG00000015013.8	Trappc2l	chr8:119910359-124345724	control	TBI	OK	18.9156	16.1762	-0.225706	-0.0230326	0.86505	0.99913	no
ENSMUSG00000015016.7	Acsf3	chr8:119910359-124345724	control	TBI	OK	1.67586	1.64639	-0.0255922	-0.00176775	0.98405	0.99913	no
ENSMUSG00000015023.7	Ddx19a	chr8:110974995-110997800	control	TBI	OK	14.6841	16.1221	0.134788	0.351684	0.5051	0.99913	no
ENSMUSG00000015027.10	Galns	chr8:119910359-124345724	control	TBI	OK	1.0129	1.68394	0.733351	0.0473656	0.57365	0.99913	no
ENSMUSG00000015053.13	Gata2	chr6:88193890-88207032	control	TBI	OK	44.171	32.6082	-0.437864	-0.998845	0.0343	0.312204	no
ENSMUSG00000015083.10	C8g	chr2:25498650-25505471	control	TBI	OK	0.897698	0.480446	-0.901857	-0.323247	0.35245	0.938034	no
ENSMUSG00000015085.8	Entpd2	chr2:25395873-25409494	control	TBI	OK	0.60389	0.565378	-0.0950702	-0.0451565	0.94425	0.99913	no
ENSMUSG00000015087.13	Rabl6	chr2:25583017-25631761	control	TBI	OK	22.8383	20.9206	-0.126532	-0.187147	0.71955	0.99913	no
ENSMUSG00000015090.12	Ptgds	chr2:25466708-25470046	control	TBI	OK	164.804	412.244	1.32275	3.69352	5e-05	0.00216146	yes
ENSMUSG00000015092.8	Edf1	chr2:25557846-25562082	control	TBI	OK	161.708	164.447	0.0242308	0.0628722	0.91555	0.99913	no
ENSMUSG00000015093.14	Clic3	chr2:25455140-25461094	control	TBI	OK	0.455732	0.645706	0.502691	0.216386	0.61245	0.99913	no
ENSMUSG00000015094.15	Npdc1	chr2:25395873-25409494	control	TBI	OK	16.3984	17.5644	0.0990997	0.212006	0.7015	0.99913	no
ENSMUSG00000015095.11	Fbxw5	chr2:25498650-25505471	control	TBI	OK	16.323	18.6124	0.189357	0.414157	0.46165	0.99913	no
ENSMUSG00000015112.14	Slc25a13	chr6:6041217-6217173	control	TBI	OK	0.50104	0.600697	0.26171	0.205778	0.63	0.99913	no
ENSMUSG00000015120.14	Ube2i	chr17:25261915-25274622	control	TBI	OK	102.154	110.051	0.107423	0.309846	0.5811	0.99913	no
ENSMUSG00000015126.9	Tsr3	chr17:25240169-25256364	control	TBI	OK	5.04997	5.05489	0.00140582	0.00242509	0.9962	0.999198	no
ENSMUSG00000015127.13	Unkl	chr17:25188396-25240124	control	TBI	OK	4.11813	3.66767	-0.167123	-0.144074	0.6993	0.99913	no
ENSMUSG00000015133.15	Lrrk1	chr7:66226911-66388350	control	TBI	OK	9.68006	6.8864	-0.491266	-1.22381	0.01155	0.14987	no
ENSMUSG00000015134.13	Aldh1a3	chr7:66390891-66427517	control	TBI	OK	0.800672	0.505433	-0.663692	-0.657607	0.17715	0.734332	no
ENSMUSG00000015143.13	Actn1	chr12:80167541-80260371	control	TBI	OK	21.6268	26.1589	0.274479	0.817713	0.15555	0.697821	no
ENSMUSG00000015149.12	Sirt2	chr7:28756173-28788665	control	TBI	OK	72.3476	68.373	-0.0815183	-0.200038	0.72315	0.99913	no
ENSMUSG00000015165.15	Hnrnpl	chr7:28808540-28822266	control	TBI	OK	72.3704	66.5826	-0.120253	-0.272397	0.6383	0.99913	no
ENSMUSG00000015176.9	Nolc1	chr19:46075862-46085528	control	TBI	OK	6.57421	9.81555	0.57825	1.55689	0.00645	0.10014	no
ENSMUSG00000015189.11	Casd1	chr6:4600838-4643355	control	TBI	OK	25.5472	21.2226	-0.267567	-0.374458	0.46405	0.99913	no
ENSMUSG00000015202.12	Cnksr3	chr10:7119062-7212237	control	TBI	OK	6.20984	7.56277	0.284359	0.719126	0.21075	0.781144	no
ENSMUSG00000015214.13	Mtmr1	chrX:71364759-71419196	control	TBI	OK	5.98708	5.72784	-0.0638631	-0.144763	0.76685	0.99913	no
ENSMUSG00000015217.10	Hmgb3	chrX:71555917-71560676	control	TBI	OK	9.75126	10.0374	0.0417212	0.0982379	0.86225	0.99913	no
ENSMUSG00000015222.16	Map2	chr1:66175272-66442583	control	TBI	OK	2.05021	2.47113	0.269402	0.274243	0.4808	0.99913	no
ENSMUSG00000015224.10	Cyp2j9	chr4:96568428-96591578	control	TBI	OK	1.14508	0.641548	-0.83582	-1.20287	0.0422	0.354905	no
ENSMUSG00000015242.13	Nipsnap3a	chr4:52989271-53001162	control	TBI	NOTEST	0.196614	0.166392	-0.240774	0	1	1	no
ENSMUSG00000015243.4	Abca1	chr4:53030786-53159895	control	TBI	OK	33.4237	42.9069	0.360338	0.511326	0.365	0.947075	no
ENSMUSG00000015247.9	Nipsnap3b	chr4:53011879-53022060	control	TBI	OK	15.9796	20.6835	0.372248	0.884211	0.1002	0.570354	no
ENSMUSG00000015289.4	Lage3	chrX:74351275-74353618	control	TBI	OK	25.9648	22.8075	-0.187051	-0.444214	0.44915	0.99913	no
ENSMUSG00000015290.14	Ubl4a	chrX:74365717-74373349	control	TBI	OK	14.4306	14.1879	-0.024473	-0.0448277	0.92615	0.99913	no
ENSMUSG00000015291.9	Gdi1	chrX:74304997-74311862	control	TBI	OK	61.3945	56.5365	-0.118927	-0.369134	0.51385	0.99913	no
ENSMUSG00000015305.5	Sash1	chr10:8722218-8886880	control	TBI	OK	25.311	26.326	0.0567246	0.1752	0.7603	0.99913	no
ENSMUSG00000015312.8	Gadd45b	chr10:80930090-80932204	control	TBI	OK	72.0988	67.551	-0.0939983	-0.284564	0.6229	0.99913	no
ENSMUSG00000015314.9	Slamf6	chr1:171909956-171953170	control	TBI	NOTEST	0.178597	0.37818	1.08236	0	1	1	no
ENSMUSG00000015316.11	Slamf1	chr1:171767126-171801184	control	TBI	OK	0.943614	0.749759	-0.33177	-0.494131	0.39625	0.965667	no
ENSMUSG00000015335.15	Zdhhc12	chr2:30077683-30093648	control	TBI	OK	3.44271	2.58176	-0.415187	-0.366287	0.5269	0.99913	no
ENSMUSG00000015337.5	Endog	chr2:30171492-30178459	control	TBI	OK	1.05667	0.752178	-0.490373	-0.297917	0.617	0.99913	no
ENSMUSG00000015340.9	Cybb	chrX:9435251-9487771	control	TBI	OK	0.50012	0.768187	0.619184	0.581205	0.18155	0.739965	no
ENSMUSG00000015341.15	Golga7	chr8:23241352-23257074	control	TBI	OK	74.2363	79.4443	0.0978182	0.3075	0.5908	0.99913	no
ENSMUSG00000015342.6	Xk	chrX:9272755-9313250	control	TBI	OK	0.684838	0.694134	0.0194514	0.032568	0.95475	0.99913	no
ENSMUSG00000015354.8	Pcolce2	chr9:95618910-95698096	control	TBI	NOTEST	0.0335096	0.102086	1.60713	0	1	1	no
ENSMUSG00000015355.12	Cd48	chr1:171682008-171705258	control	TBI	OK	0.349527	0.541977	0.632826	0.63198	0.2526	0.84137	no
ENSMUSG00000015357.9	Clpx	chr9:65294259-65330658	control	TBI	OK	14.5554	14.0909	-0.0467831	-0.114901	0.83325	0.99913	no
ENSMUSG00000015363.12	Trabd	chr15:89059733-89087077	control	TBI	OK	5.81996	5.88343	0.0156468	0.0364037	0.95185	0.99913	no
ENSMUSG00000015365.14	Mov10l1	chr15:88982908-89055152	control	TBI	NOTEST	0	0	0	0	1	1	no
ENSMUSG00000015377.9	Dennd6b	chr15:89182216-89196474	control	TBI	OK	0.731807	0.468168	-0.644436	-1.01979	0.0789	0.501943	no
ENSMUSG00000015396.3	Cd83	chr13:43785106-43803130	control	TBI	OK	19.4638	9.56834	-1.02445	-2.70554	5e-05	0.00216146	yes
ENSMUSG00000015401.11	Tmem27	chrX:164088829-164118860	control	TBI	NOTEST	0.0119168	0.0104262	-0.192785	0	1	1	no
ENSMUSG00000015405.14	Ace2	chrX:164139331-164188420	control	TBI	OK	16.679	22.4014	0.425554	0.91281	0.10775	0.590398	no
ENSMUSG00000015437.4	Gzmb	chr14:56258855-56262260	control	TBI	NOTEST	0.248901	0.290133	0.221145	0	1	1	no
ENSMUSG00000015441.3	Gzmf	chr14:56205265-56211407	control	TBI	NOTEST	0	0	0	0	1	1	no
ENSMUSG00000015443.8	Gzmn	chr14:56165796-56174596	control	TBI	NOTEST	0	0	0	0	1	1	no
ENSMUSG00000015451.15	C4a	chr17:34809091-34823464	control	TBI	NOTEST	0.174809	0.29229	0.741622	0	1	1	no
ENSMUSG00000015452.13	Ager	chr17:34597861-34600936	control	TBI	OK	0.695143	0.577697	-0.266997	-0.301979	0.52765	0.99913	no
ENSMUSG00000015461.14	Atf6b	chr17:34647145-34655074	control	TBI	OK	5.75642	5.83734	0.0201409	0.0424811	0.93185	0.99913	no
ENSMUSG00000015467.13	Egfl8	chr17:34604261-34628510	control	TBI	OK	39.8068	23.4514	-0.763341	-1.36965	0.02395	0.247016	no
ENSMUSG00000015468.13	Notch4	chr17:34564267-34588503	control	TBI	OK	18.4	18.7107	0.0241522	0.033202	0.91875	0.99913	no
ENSMUSG00000015474.15	Ppt2	chr17:34604261-34628510	control	TBI	OK	13.6939	8.83667	-0.631963	-0.78186	0.1876	0.749385	no
ENSMUSG00000015476.6	Prrt1	chr17:34629532-34633126	control	TBI	OK	0.524844	0.621853	0.244683	0.19289	0.70575	0.99913	no
ENSMUSG00000015478.12	Rnf5	chr17:34601090-34603690	control	TBI	OK	5.94402	5.48582	-0.115731	-0.200778	0.7251	0.99913	no
ENSMUSG00000015484.3	Fam163a	chr1:156075965-156205026	control	TBI	OK	0.334487	0.484844	0.535571	0.6898	0.2128	0.783311	no
ENSMUSG00000015488.13	Cacfd1	chr2:27009925-27021089	control	TBI	OK	9.7957	12.6358	0.367298	0.839767	0.1144	0.607532	no
ENSMUSG00000015501.9	Hivep2	chr10:13966074-14154446	control	TBI	OK	17.0853	21.1013	0.304574	0.61652	0.2738	0.8652	no
ENSMUSG00000015519.11	2310057J18Rik	chr10:28972287-28986303	control	TBI	NOTEST	0	0	0	0	1	1	no
ENSMUSG00000015522.17	Arnt	chr3:95434387-95497240	control	TBI	OK	26.4944	29.2741	0.143933	0.300021	0.5071	0.99913	no
ENSMUSG00000015533.8	Itga2	chr13:114835915-114932041	control	TBI	NOTEST	0.178418	0.277913	0.63937	0	1	1	no
ENSMUSG00000015536.13	Mocs2	chr13:114818235-114832275	control	TBI	OK	42.6405	35.0869	-0.281293	-0.755451	0.18765	0.749385	no
ENSMUSG00000015542.16	Nat9	chr11:115182831-115247023	control	TBI	OK	10.4652	8.44523	-0.309385	-0.350921	0.5319	0.99913	no
ENSMUSG00000015568.14	Lpl	chr8:68880490-68907448	control	TBI	OK	2.25115	2.47361	0.135953	0.248739	0.65875	0.99913	no
ENSMUSG00000015575.13	Atp6v0e	chr17:26676395-26699644	control	TBI	OK	78.0049	72.179	-0.111986	-0.321997	0.5756	0.99913	no
ENSMUSG00000015579.4	Nkx2-5	chr17:26838663-26841565	control	TBI	NOTEST	0	0	0	0	1	1	no
ENSMUSG00000015597.15	Zfp318	chr17:46383730-46420920	control	TBI	OK	6.56651	6.81088	0.0527147	0.0808197	0.8442	0.99913	no
ENSMUSG00000015599.8	Ttbk1	chr17:46442447-46831413	control	TBI	NOTEST	0.0105036	0.00375401	-1.48438	0	1	1	no
ENSMUSG00000015605.5	Srf	chr17:46442447-46831413	control	TBI	OK	10.9637	9.47616	-0.210362	-0.236321	0.6781	0.99913	no
ENSMUSG00000015619.10	Gata3	chr2:9857077-9890034	control	TBI	OK	0.90891	0.592592	-0.617098	-0.458353	0.3222	0.912331	no
ENSMUSG00000015627.5	Gata5	chr2:180325132-180340732	control	TBI	NOTEST	0	0	0	0	1	1	no
ENSMUSG00000015647.9	Lama5	chr2:180176372-180225859	control	TBI	OK	31.6054	31.1165	-0.0224924	-0.0249067	0.9651	0.99913	no
ENSMUSG00000015652.8	Steap1	chr5:5736316-5749326	control	TBI	NOTEST	0.0210607	0.0853029	2.01804	0	1	1	no
ENSMUSG00000015653.12	Steap2	chr5:5664828-5694578	control	TBI	OK	0.234047	0.405957	0.794529	0.788788	0.1502	0.686494	no
ENSMUSG00000015656.15	Hspa8	chr9:40800983-40805200	control	TBI	OK	1018.4	1109.09	0.123077	0.26858	0.5993	0.99913	no
ENSMUSG00000015659.11	Serac1	chr17:5941279-6079741	control	TBI	OK	1.33278	1.42241	0.0938995	0.0911725	0.8355	0.99913	no
ENSMUSG00000015665.8	Awat1	chrX:100572250-100578205	control	TBI	NOTEST	0	0	0	0	1	1	no
ENSMUSG00000015668.12	Pdzd11	chrX:100622882-100727214	control	TBI	OK	44.6002	46.7933	0.0692506	0.193342	0.73575	0.99913	no
ENSMUSG00000015671.10	Psma2	chr13:14613241-14625671	control	TBI	OK	110.186	125.647	0.189433	0.582944	0.30565	0.89858	no
ENSMUSG00000015672.3	Mrpl32	chr13:14610300-14613037	control	TBI	OK	20.4812	23.8749	0.221193	0.514038	0.36845	0.950032	no
ENSMUSG00000015697.13	Setdb1	chr3:95253673-95357572	control	TBI	OK	8.04452	7.23578	-0.152858	-0.121659	0.77445	0.99913	no
ENSMUSG00000015702.12	Anxa9	chr3:95253673-95357572	control	TBI	OK	0.620492	0.390266	-0.668956	-0.104191	0.6337	0.99913	no
ENSMUSG00000015709.8	Arnt2	chr7:84246280-84409959	control	TBI	OK	0.209842	0.622907	1.56971	2.27206	0.00015	0.00549247	yes
ENSMUSG00000015711.8	Prune	chr3:95253673-95357572	control	TBI	OK	12.1315	7.6001	-0.674662	-0.542896	0.3108	0.902973	no
ENSMUSG00000015714.10	Cers2	chr3:95253673-95357572	control	TBI	OK	60.4972	60.8823	0.00915646	0.0161727	0.97515	0.99913	no
ENSMUSG00000015721.16	Nlrp5	chr7:23385888-23441922	control	TBI	NOTEST	0.00442382	0	-Inf	0	1	1	no
ENSMUSG00000015733.12	Capza2	chr6:17636233-17666972	control	TBI	OK	83.8918	90.0012	0.101415	0.274652	0.6101	0.99913	no
ENSMUSG00000015745.8	Plekho1	chr3:95988428-95996001	control	TBI	OK	3.12746	11.5415	1.88376	2.96021	5e-05	0.00216146	yes
ENSMUSG00000015747.5	Vps45	chr3:95999831-96058466	control	TBI	OK	8.19573	9.26971	0.177652	0.150325	0.70845	0.99913	no
ENSMUSG00000015748.12	Prpf3	chr3:95830123-95855885	control	TBI	OK	22.4202	19.2386	-0.220795	-0.397547	0.492	0.99913	no
ENSMUSG00000015749.11	Anp32e	chr3:95929245-95947390	control	TBI	OK	63.3808	73.3008	0.209784	0.403858	0.48775	0.99913	no
ENSMUSG00000015750.14	Aph1a	chr3:95893968-95904691	control	TBI	OK	7.80776	7.12145	-0.132737	-0.165498	0.69315	0.99913	no
ENSMUSG00000015755.15	Tab2	chr10:7905652-7956230	control	TBI	OK	59.938	55.1639	-0.119745	-0.329297	0.54475	0.99913	no
ENSMUSG00000015757.9	Ppil4	chr10:7792890-7823135	control	TBI	OK	14.3641	13.1265	-0.129985	-0.351093	0.52415	0.99913	no
ENSMUSG00000015759.9	Cnih1	chr14:46775581-46788411	control	TBI	OK	29.5588	32.5709	0.139997	0.399092	0.4838	0.99913	no
ENSMUSG00000015766.13	Eps8	chr6:137477244-137654876	control	TBI	OK	11.3016	11.1999	-0.0130346	-0.0328483	0.95025	0.99913	no
ENSMUSG00000015776.11	Med22	chr2:26905261-26910677	control	TBI	OK	5.93984	5.964	0.00585668	0.0133227	0.98005	0.99913	no
ENSMUSG00000015787.14	Abo	chr2:26842502-26864979	control	TBI	NOTEST	0	0	0	0	1	1	no
ENSMUSG00000015790.15	Surf1	chr2:26913380-26933928	control	TBI	OK	20.8896	19.8366	-0.0746226	-0.071512	0.89215	0.99913	no
ENSMUSG00000015804.13	Med28	chr5:45520228-45529276	control	TBI	OK	49.2138	45.0204	-0.128483	-0.310797	0.5868	0.99913	no
ENSMUSG00000015806.11	Qdpr	chr5:45434020-45450236	control	TBI	OK	20.0349	15.9792	-0.326322	-0.790004	0.1651	0.716998	no
ENSMUSG00000015812.7	Gnrh1	chr14:67745228-67749435	control	TBI	OK	1.63179	1.1852	-0.461323	-0.476344	0.39125	0.965462	no
ENSMUSG00000015829.12	Tnr	chr1:159523768-159931729	control	TBI	NOTEST	0.0401126	0.00815139	-2.29894	0	1	1	no
ENSMUSG00000015837.14	Sqstm1	chr11:50174443-50210827	control	TBI	OK	332.844	297.181	-0.163504	-0.432417	0.43675	0.996473	no
ENSMUSG00000015839.6	Nfe2l2	chr2:75675512-75704641	control	TBI	OK	133.594	135.745	0.0230409	0.0707111	0.9025	0.99913	no
ENSMUSG00000015843.9	Rxrg	chr1:167598383-167639623	control	TBI	NOTEST	0.00888951	0	-Inf	0	1	1	no
ENSMUSG00000015846.13	Rxra	chr2:27676439-27762957	control	TBI	OK	9.86836	7.31767	-0.431426	-1.06004	0.0643	0.449344	no
ENSMUSG00000015850.10	Adamtsl4	chr3:95676200-95687917	control	TBI	OK	3.62286	2.35754	-0.619849	-0.45636	0.1371	0.662135	no
ENSMUSG00000015852.12	Fcrls	chr3:87250757-87263738	control	TBI	OK	2.02976	3.18854	0.651589	0.761868	0.11565	0.609929	no
ENSMUSG00000015854.7	Cd5l	chr3:87357880-87371073	control	TBI	NOTEST	0	0.0120486	Inf	0	1	1	no
ENSMUSG00000015869.15	Prpsap1	chr11:116466318-116494202	control	TBI	OK	21.3759	19.6035	-0.124873	-0.323065	0.5488	0.99913	no
ENSMUSG00000015879.8	Fam184b	chr5:45529704-45645469	control	TBI	NOTEST	0.180535	0.235687	0.384595	0	1	1	no
ENSMUSG00000015880.12	Ncapg	chr5:45669918-45857615	control	TBI	OK	0.904892	1.19316	0.398976	0.13819	0.7263	0.99913	no
ENSMUSG00000015882.16	Lcorl	chr5:45669918-45857615	control	TBI	OK	32.8586	27.5541	-0.254004	-0.458282	0.3581	0.941304	no
ENSMUSG00000015889.7	Lta4h	chr10:93453395-93484896	control	TBI	OK	14.3865	13.5041	-0.0913258	-0.245405	0.6666	0.99913	no
ENSMUSG00000015890.2	Amdhd1	chr10:93523337-93540033	control	TBI	NOTEST	0.00617446	0.0159352	1.36783	0	1	1	no
ENSMUSG00000015932.8	Dstn	chr2:143915319-143943324	control	TBI	OK	216.197	257.76	0.253682	0.773261	0.17565	0.734055	no
ENSMUSG00000015937.13	H2afy	chr13:56073618-56136361	control	TBI	OK	17.9429	19.8677	0.147007	0.370412	0.503	0.99913	no
ENSMUSG00000015942.8	Gtf2ird2	chr5:134184018-134229625	control	TBI	OK	0.822199	0.814547	-0.0134887	-0.0106025	0.9794	0.99913	no
ENSMUSG00000015943.10	Bola1	chr3:96196587-96220308	control	TBI	OK	5.42382	5.69736	0.0709834	0.111162	0.8482	0.99913	no
ENSMUSG00000015944.9	Gatsl2	chr5:134099710-134144343	control	TBI	OK	1.90489	1.78423	-0.0944062	-0.166497	0.72065	0.99913	no
ENSMUSG00000015947.9	Fcgr1	chr3:96282908-96293969	control	TBI	OK	0.737934	0.776466	0.0734306	0.042388	0.9322	0.99913	no
ENSMUSG00000015950.12	Ncf1	chr5:134184018-134229625	control	TBI	OK	1.16233	1.23334	0.0855546	0.0880216	0.87835	0.99913	no
ENSMUSG00000015957.10	Wnt11	chr7:98835111-98855195	control	TBI	OK	0.484589	0.222387	-1.12369	-1.09002	0.03065	0.289838	no
ENSMUSG00000015961.8	Adss	chr1:177762961-177796511	control	TBI	OK	46.8886	53.0044	0.176876	0.539857	0.354	0.938971	no
ENSMUSG00000015962.5	1700016C15Rik	chr1:177729813-177753324	control	TBI	NOTEST	0.0676983	0	-Inf	0	1	1	no
ENSMUSG00000015966.15	Il17rb	chr14:29996140-30008896	control	TBI	NOTEST	0.239219	0.257309	0.10517	0	1	1	no
ENSMUSG00000015968.15	Cacna1d	chr14:30009022-30527056	control	TBI	OK	0.400042	0.280899	-0.510102	-0.370562	0.61765	0.99913	no
ENSMUSG00000015970.17	Chdh	chr14:30009022-30527056	control	TBI	NOTEST	0.0162842	0.195444	3.58522	0	1	1	no
ENSMUSG00000015971.4	Actr8	chr14:29978336-29993221	control	TBI	OK	9.92569	9.74008	-0.0272326	-0.0689544	0.90515	0.99913	no
ENSMUSG00000015980.13	Lrrc27	chr7:139103637-139242979	control	TBI	OK	0.758034	0.827127	0.125845	0.114122	0.77825	0.99913	no
ENSMUSG00000015981.11	Stk32c	chr7:139103637-139242979	control	TBI	NOTEST	0.0189559	0.0276041	0.542233	0	1	1	no
ENSMUSG00000015994.9	Fnta	chr8:25998728-26015601	control	TBI	OK	37.2894	33.7059	-0.145764	-0.43462	0.45	0.99913	no
ENSMUSG00000016018.3	Skiv2l2	chr13:112800893-112927380	control	TBI	OK	20.8407	25.4189	0.286498	0.721764	0.2046	0.770819	no
ENSMUSG00000016024.8	Lbp	chr2:158306492-158332852	control	TBI	OK	1.42561	3.32699	1.22264	1.58791	0.0094	0.130413	no
ENSMUSG00000016028.9	Celsr1	chr15:85898757-86033777	control	TBI	NOTEST	0.0414044	0.048642	0.232418	0	1	1	no
ENSMUSG00000016087.12	Fli1	chr9:32422203-32542861	control	TBI	OK	111.275	104.248	-0.0941069	-0.194072	0.73085	0.99913	no
ENSMUSG00000016128.13	Stard13	chr5:151037509-151432118	control	TBI	OK	56.5555	50.7119	-0.157345	-0.222668	0.4203	0.984954	no
ENSMUSG00000016150.14	Tenm1	chrX:42502452-43429126	control	TBI	NOTEST	0.00509394	0.0067943	0.415543	0	1	1	no
ENSMUSG00000016179.10	Camk1g	chr1:193346345-193370298	control	TBI	NOTEST	0.00774653	0.0552452	2.83423	0	1	1	no
ENSMUSG00000016181.8	Diexf	chr1:193091103-193130272	control	TBI	OK	3.62555	4.31908	0.252521	0.26923	0.47525	0.99913	no
ENSMUSG00000016194.13	Hsd11b1	chr1:193203037-193343878	control	TBI	OK	0.273809	1.6342	2.57734	0.948676	0.03035	0.288703	no
ENSMUSG00000016200.12	Syt14	chr1:192891232-193035775	control	TBI	NOTEST	0.0419859	0.0314818	-0.415387	0	1	1	no
ENSMUSG00000016206.6	H2-M3	chr17:37270219-37274484	control	TBI	OK	8.74906	8.99742	0.0403832	0.0916605	0.87195	0.99913	no
ENSMUSG00000016239.10	Lonrf3	chrX:36328352-36362341	control	TBI	OK	3.59911	2.8712	-0.325987	-0.574492	0.27955	0.870892	no
ENSMUSG00000016252.7	Atp5e	chr2:174461071-174464105	control	TBI	OK	175.999	168.183	-0.0655308	-0.184182	0.748	0.99913	no
ENSMUSG00000016253.11	Nelfcd	chr2:174415803-174439039	control	TBI	OK	7.76772	6.53429	-0.249462	-0.413656	0.4277	0.988598	no
ENSMUSG00000016255.5	Tubb1	chr2:174450694-174457882	control	TBI	NOTEST	0.237466	0.127482	-0.897423	0	1	1	no
ENSMUSG00000016256.10	Ctsz	chr2:174415803-174439039	control	TBI	OK	14.5218	17.1431	0.239411	0.502554	0.3814	0.958761	no
ENSMUSG00000016257.14	Slmo2	chr2:174465066-174473081	control	TBI	OK	20.5943	23.9186	0.215886	0.578327	0.2968	0.889568	no
ENSMUSG00000016262.13	Sertad4	chr1:192844487-192856246	control	TBI	OK	0.686951	0.893206	0.378787	0.494305	0.3193	0.910874	no
ENSMUSG00000016283.12	H2-M2	chr17:37480850-37483552	control	TBI	NOTEST	0.0222988	0.0110842	-1.00847	0	1	1	no
ENSMUSG00000016308.11	Ube2a	chrX:36823736-36884222	control	TBI	OK	41.3576	41.9323	0.019907	0.0285553	0.9603	0.99913	no
ENSMUSG00000016319.3	Slc25a5	chrX:36795650-36798807	control	TBI	OK	220.948	324.783	0.555772	1.72976	0.00235	0.0469941	yes
ENSMUSG00000016327.8	Atp1b4	chrX:38316183-38336769	control	TBI	NOTEST	0.0125785	0.0305505	1.28024	0	1	1	no
ENSMUSG00000016344.13	Ppdpf	chr2:181187246-181188771	control	TBI	OK	51.8665	45.63	-0.184821	-0.448282	0.43565	0.996089	no
ENSMUSG00000016346.16	Kcnq2	chr2:181075578-181135300	control	TBI	NOTEST	0.0824715	0.0384575	-1.10063	0	1	1	no
ENSMUSG00000016349.10	Eef1a2	chr2:181147652-181157014	control	TBI	NOTEST	0.00576088	0.0131913	1.19522	0	1	1	no
ENSMUSG00000016356.16	Col20a1	chr2:180983923-181017540	control	TBI	NOTEST	0.0768103	0.125892	0.71281	0	1	1	no
ENSMUSG00000016382.14	Pls3	chrX:75785653-75875182	control	TBI	OK	230.615	211.743	-0.123178	-0.33174	0.5319	0.99913	no
ENSMUSG00000016386.14	Mpped2	chr2:106693268-106868356	control	TBI	OK	2.21495	2.16403	-0.0335525	-0.0484776	0.9185	0.99913	no
ENSMUSG00000016409.4	Nkap	chrX:37126794-37168842	control	TBI	OK	5.45703	5.021	-0.120141	-0.295396	0.5862	0.99913	no
ENSMUSG00000016427.7	Ndufa1	chrX:37187587-37191163	control	TBI	OK	63.4582	53.7507	-0.239522	-0.562995	0.32325	0.913491	no
ENSMUSG00000016458.12	Wt1	chr2:105126528-105173616	control	TBI	NOTEST	0	0	0	0	1	1	no
ENSMUSG00000016477.16	E2f3	chr13:29906574-29985668	control	TBI	OK	3.59143	4.8226	0.425252	0.509481	0.1617	0.710436	no
ENSMUSG00000016481.14	Cr1l	chr1:195097381-195131586	control	TBI	OK	240.932	258.871	0.103611	0.268124	0.62655	0.99913	no
ENSMUSG00000016487.14	Ppfibp1	chr6:146888486-147032025	control	TBI	OK	114.423	144.084	0.332532	0.638756	0.11465	0.608438	no
ENSMUSG00000016493.12	Cd46	chr1:194938818-195092249	control	TBI	OK	3.06348	3.06106	-0.00114309	-0.000404732	0.9992	0.999262	no
ENSMUSG00000016494.8	Cd34	chr1:194938818-195092249	control	TBI	OK	253.281	286.38	0.17719	0.470405	0.395	0.965667	no
ENSMUSG00000016495.11	Plgrkt	chr19:29348598-29367390	control	TBI	OK	31.9347	21.2246	-0.589387	-1.41253	0.0123	0.156686	no
ENSMUSG00000016496.7	Cd274	chr19:29367454-29388095	control	TBI	OK	2.72872	3.41011	0.321592	0.713961	0.21045	0.780753	no
ENSMUSG00000016498.9	Pdcd1lg2	chr19:29410918-29471157	control	TBI	NOTEST	0.110922	0.15027	0.438017	0	1	1	no
ENSMUSG00000016503.15	Gtf3a	chr5:146948656-146963800	control	TBI	OK	7.49986	6.88244	-0.123943	-0.185665	0.7458	0.99913	no
ENSMUSG00000016510.10	Mtif3	chr5:146948656-146963800	control	TBI	OK	10.9744	7.33298	-0.581669	-0.697721	0.1495	0.685247	no
ENSMUSG00000016520.7	Lnx2	chr5:147016654-147076586	control	TBI	OK	48.2403	32.6603	-0.562699	-1.05025	0.06515	0.452043	no
ENSMUSG00000016524.11	Il19	chr1:130932655-130940115	control	TBI	NOTEST	0.0613474	0.090845	0.566405	0	1	1	no
ENSMUSG00000016526.8	Dyrk3	chr1:131127454-131138340	control	TBI	NOTEST	0.0236073	0.0725126	1.619	0	1	1	no
ENSMUSG00000016528.9	Mapkapk2	chr1:131053699-131097826	control	TBI	OK	14.6467	16.9139	0.207632	0.565243	0.3204	0.911444	no
ENSMUSG00000016529.5	Il10	chr1:131019844-131024974	control	TBI	NOTEST	0.125643	0.354349	1.49585	0	1	1	no
ENSMUSG00000016534.14	Lamp2	chrX:38401356-38456454	control	TBI	OK	122.21	138.617	0.181738	0.52726	0.3615	0.944048	no
ENSMUSG00000016541.9	Atxn10	chr15:85336380-85463836	control	TBI	OK	19.7361	23.7229	0.26544	0.775846	0.17325	0.730053	no
ENSMUSG00000016552.12	Foxred2	chr15:77940521-77956722	control	TBI	NOTEST	0.106541	0.163003	0.613488	0	1	1	no
ENSMUSG00000016554.8	Eif3d	chr15:77958997-77970824	control	TBI	OK	36.3091	43.8004	0.270613	0.804319	0.15805	0.703554	no
ENSMUSG00000016559.13	H3f3b	chr11:116021911-116027962	control	TBI	OK	313.199	304.817	-0.0391377	-0.112995	0.83915	0.99913	no
ENSMUSG00000016619.9	Nup50	chr15:84923427-84942955	control	TBI	OK	13.2024	16.0735	0.283883	0.859869	0.13585	0.660031	no
ENSMUSG00000016624.14	Phf21b	chr15:84785380-84856049	control	TBI	OK	1.33716	0.625863	-1.09525	-0.698827	0.1476	0.681015	no
ENSMUSG00000016626.9	Nlrp14	chr7:107166989-107198102	control	TBI	NOTEST	0	0	0	0	1	1	no
ENSMUSG00000016637.6	Ift27	chr15:78159464-78174108	control	TBI	OK	3.53889	2.67255	-0.405079	-0.632929	0.2706	0.861394	no
ENSMUSG00000016664.13	Pacsin2	chr15:83375606-83464606	control	TBI	OK	14.1718	16.1603	0.189434	0.559493	0.32465	0.914727	no
ENSMUSG00000016756.15	Cmah	chr13:24327419-24477285	control	TBI	OK	0.437336	0.315686	-0.47025	-0.484737	0.21685	0.788626	no
ENSMUSG00000016757.9	Ttll12	chr15:83575118-83595157	control	TBI	OK	4.96233	6.89991	0.475559	1.13372	0.03965	0.341885	no
ENSMUSG00000016758.3	Bik	chr15:83526861-83544635	control	TBI	OK	0.578375	0.468244	-0.304743	-0.314283	0.58385	0.99913	no
ENSMUSG00000016763.13	Scube1	chr15:83602582-83725021	control	TBI	OK	1.01384	1.26496	0.319271	0.519943	0.3671	0.949557	no
ENSMUSG00000016831.11	Tox4	chr14:52258810-52305128	control	TBI	OK	24.1153	26.2818	0.124112	0.227633	0.6387	0.99913	no
ENSMUSG00000016833.13	Mrps18c	chr5:100798626-100804471	control	TBI	OK	23.4131	19.4669	-0.266287	-0.47871	0.39625	0.965667	no
ENSMUSG00000016918.14	Sulf1	chr1:12692276-12861192	control	TBI	OK	0.625762	1.6996	1.44151	1.22728	0.00445	0.0755229	no
ENSMUSG00000016921.13	Srsf6	chr2:162931527-162937121	control	TBI	OK	37.2548	42.0512	0.174721	0.519795	0.3594	0.942147	no
ENSMUSG00000016933.16	Plcg1	chr2:160731299-160906002	control	TBI	OK	48.7571	33.0728	-0.559971	-0.754078	0.0511	0.397643	no
ENSMUSG00000016940.17	Kctd2	chr11:115420127-115431274	control	TBI	OK	10.9101	6.56042	-0.733801	-1.62764	0.0039	0.0684335	no
ENSMUSG00000016942.5	Tmprss6	chr15:78439667-78468634	control	TBI	NOTEST	0.0253418	0.0574393	1.18052	0	1	1	no
ENSMUSG00000016946.5	Kctd5	chr17:24047733-24073485	control	TBI	OK	3.93222	4.53112	0.204523	0.417152	0.43975	0.997413	no
ENSMUSG00000016982.6	Pom121l2	chr13:21981193-21988734	control	TBI	NOTEST	0	0.0767933	Inf	0	1	1	no
ENSMUSG00000016984.7	Etaa1	chr11:17938755-17953875	control	TBI	OK	3.30367	3.18609	-0.0522839	-0.122578	0.8347	0.99913	no
ENSMUSG00000016995.16	Matn4	chr2:164389392-164415448	control	TBI	NOTEST	0.00327641	0	-Inf	0	1	1	no
ENSMUSG00000016998.2	Svs4	chr2:164275951-164278459	control	TBI	NOTEST	0	0	0	0	1	1	no
ENSMUSG00000017000.2	Svs6	chr2:164316750-164318453	control	TBI	NOTEST	0	0	0	0	1	1	no
ENSMUSG00000017002.13	Slpi	chr2:164354069-164389095	control	TBI	NOTEST	0.184869	0.363611	0.975893	0	1	1	no
ENSMUSG00000017003.7	Svs3a	chr2:164289267-164291500	control	TBI	NOTEST	0	0	0	0	1	1	no
ENSMUSG00000017004.7	Svs5	chr2:164332739-164334396	control	TBI	NOTEST	0	0	0	0	1	1	no
ENSMUSG00000017007.8	Rbpjl	chr2:164389392-164415448	control	TBI	NOTEST	0.0349611	0.0247255	-0.499749	0	1	1	no
ENSMUSG00000017009.3	Sdc4	chr2:164424246-164443887	control	TBI	OK	3.76142	8.36925	1.15382	2.60624	5e-05	0.00216146	yes
ENSMUSG00000017049.4	Ccdc70	chr8:21969774-21974041	control	TBI	NOTEST	0	0	0	0	1	1	no
ENSMUSG00000017057.9	Il13ra1	chrX:36112109-36171259	control	TBI	OK	20.1908	32.7515	0.697863	2.10569	0.0005	0.0146332	yes
ENSMUSG00000017064.4	Prl5a1	chr13:28142483-28151611	control	TBI	NOTEST	0	0	0	0	1	1	no
ENSMUSG00000017119.18	Nbr1	chr11:101552148-101581951	control	TBI	OK	35.3371	31.8321	-0.1507	-0.362791	0.40605	0.974739	no
ENSMUSG00000017132.16	Cyth1	chr11:118132018-118248592	control	TBI	OK	14.5437	12.5679	-0.210651	-0.337819	0.53945	0.99913	no
ENSMUSG00000017144.7	Rnd3	chr2:51130437-51149111	control	TBI	OK	10.056	12.3866	0.300728	0.703076	0.1823	0.740559	no
ENSMUSG00000017146.11	Brca1	chr11:101488763-101551955	control	TBI	OK	0.353289	0.535946	0.60124	0.48392	0.23565	0.817865	no
ENSMUSG00000017165.1	Gast	chr11:100334406-100336996	control	TBI	OK	0.893665	0.469654	-0.928135	-0.694175	0.2291	0.810012	no
ENSMUSG00000017167.6	Cntnap1	chr11:101162678-101190724	control	TBI	OK	0.639598	0.46686	-0.454176	-0.389288	0.3645	0.946543	no
ENSMUSG00000017176.16	Nt5c3b	chr11:100415696-100441808	control	TBI	OK	9.42874	9.3762	-0.00806266	-0.0109121	0.9834	0.99913	no
ENSMUSG00000017188.3	Coa3	chr11:101277967-101302286	control	TBI	OK	21.685	19.8435	-0.128032	-0.148617	0.7861	0.99913	no
ENSMUSG00000017195.14	Zpbp2	chr11:98551096-98558665	control	TBI	NOTEST	0	0.0557193	Inf	0	1	1	no
ENSMUSG00000017204.4	Gsdma	chr11:98664350-98677708	control	TBI	NOTEST	0.00429857	0	-Inf	0	1	1	no
ENSMUSG00000017210.13	Med24	chr11:98704590-98729435	control	TBI	OK	13.4871	16.77	0.314307	0.39155	0.4913	0.99913	no
ENSMUSG00000017211.13	Gsdma2	chr11:98646758-98657964	control	TBI	NOTEST	0	0	0	0	1	1	no
ENSMUSG00000017221.13	Psmd3	chr11:98682553-98695979	control	TBI	OK	13.3146	15.2326	0.194151	0.512628	0.3707	0.951855	no
ENSMUSG00000017264.15	Exosc10	chr4:148558428-148582401	control	TBI	OK	23.559	26.1574	0.150941	0.375243	0.4963	0.99913	no
ENSMUSG00000017286.14	Glod4	chr11:76046225-76250619	control	TBI	OK	47.6611	38.5191	-0.307238	-0.540507	0.3437	0.933648	no
ENSMUSG00000017288.14	Vps53	chr11:76046225-76250619	control	TBI	OK	25.3389	23.5582	-0.105122	-0.122993	0.8256	0.99913	no
ENSMUSG00000017291.12	Taok1	chr11:77508098-77607815	control	TBI	OK	28.1003	30.7416	0.129608	0.39511	0.4973	0.99913	no
ENSMUSG00000017299.12	Dnttip1	chr2:164745982-164769666	control	TBI	OK	7.93669	6.71697	-0.240727	-0.481564	0.3818	0.959441	no
ENSMUSG00000017300.9	Tnnc2	chr2:164769897-164779967	control	TBI	NOTEST	0.216049	0.191985	-0.170363	0	1	1	no
ENSMUSG00000017307.14	Acot8	chr2:164785822-164804882	control	TBI	OK	5.84606	3.65588	-0.677248	-0.774333	0.17875	0.736775	no
ENSMUSG00000017309.10	Cd300lg	chr11:102041508-102055620	control	TBI	OK	1.96352	1.16447	-0.75377	-1.20504	0.0321	0.299837	no
ENSMUSG00000017310.7	Spint4	chr2:164698500-164702453	control	TBI	NOTEST	0	0	0	0	1	1	no
ENSMUSG00000017311.14	Pyy	chr11:102106675-102107832	control	TBI	NOTEST	0	0	0	0	1	1	no
ENSMUSG00000017314.11	Mpp2	chr11:102057014-102088515	control	TBI	OK	4.89047	7.89972	0.691828	1.45781	0.0028	0.05346	no
ENSMUSG00000017316.12	Ppy	chr11:102099929-102101319	control	TBI	NOTEST	0.112203	0	-Inf	0	1	1	no
ENSMUSG00000017344.4	Vtn	chr11:78499090-78502324	control	TBI	OK	355.82	509.931	0.519154	1.04992	0.06315	0.444952	no
ENSMUSG00000017376.14	Nlk	chr11:78567167-78697373	control	TBI	OK	15.1396	15.6592	0.0486755	0.123538	0.8187	0.99913	no
ENSMUSG00000017386.9	Traf4	chr11:78158498-78165589	control	TBI	OK	1.90599	2.64768	0.474189	0.814865	0.14035	0.669323	no
ENSMUSG00000017390.14	Aldoc	chr11:78322967-78327781	control	TBI	OK	0.857462	0.588611	-0.542759	-0.529391	0.24155	0.828122	no
ENSMUSG00000017400.9	Stac2	chr11:98036622-98053462	control	TBI	NOTEST	0.0522555	0.0418538	-0.320225	0	1	1	no
ENSMUSG00000017404.11	Rpl19	chr11:98001507-98030492	control	TBI	OK	553.006	579.139	0.0666162	0.204596	0.7119	0.99913	no
ENSMUSG00000017405.13	Nek8	chr11:78166105-78176675	control	TBI	OK	3.69509	3.30793	-0.15968	-0.200054	0.7253	0.99913	no
ENSMUSG00000017412.14	Cacnb4	chr2:52425011-52676831	control	TBI	OK	0.43209	0.296683	-0.54241	-0.37981	0.28085	0.873076	no
ENSMUSG00000017417.13	Plxdc1	chr11:97923237-97986444	control	TBI	OK	4.24874	4.28876	0.0135228	0.0257128	0.9642	0.99913	no
ENSMUSG00000017418.12	Arl5b	chr2:14995130-15082456	control	TBI	OK	36.5496	36.4363	-0.00447552	-0.0109458	0.98315	0.99913	no
ENSMUSG00000017421.17	Zfp207	chr11:80383278-80405733	control	TBI	OK	169.25	194.132	0.197888	0.510054	0.3693	0.950367	no
ENSMUSG00000017428.15	Psmd11	chr11:80428614-80473248	control	TBI	OK	31.3483	44.8765	0.517574	1.22698	0.0255	0.256729	no
ENSMUSG00000017446.13	C1qtnf1	chr11:118428202-118454995	control	TBI	OK	1.2584	2.46415	0.969503	0.914471	0.0452	0.370612	no
ENSMUSG00000017453.4	Pipox	chr11:77880614-77894096	control	TBI	NOTEST	0.207402	0.105396	-0.9766	0	1	1	no
ENSMUSG00000017466.8	Timp2	chr11:118301068-118355740	control	TBI	OK	3.91031	5.12662	0.390724	0.872148	0.12045	0.623556	no
ENSMUSG00000017478.14	Zc3h18	chr8:119910359-124345724	control	TBI	OK	6.38728	6.68003	0.0646538	0.00907175	0.9345	0.99913	no
ENSMUSG00000017485.9	Top2b	chr14:16365178-16430787	control	TBI	OK	50.3619	50.2676	-0.00270512	-0.00486954	0.99235	0.999198	no
ENSMUSG00000017491.8	Rarb	chr14:16430841-16575472	control	TBI	OK	0.559923	1.101	0.975509	1.42427	0.01455	0.176649	no
ENSMUSG00000017493.11	Igfbp4	chr11:99041243-99054392	control	TBI	OK	6.18392	19.8428	1.68202	3.53716	5e-05	0.00216146	yes
ENSMUSG00000017499.14	Cdc6	chr11:98907800-98923940	control	TBI	OK	0.864072	1.40696	0.703359	0.950668	0.0742	0.485326	no
ENSMUSG00000017548.14	Suz12	chr11:79993105-80034123	control	TBI	OK	20.2722	24.5893	0.278527	0.63917	0.16425	0.715243	no
ENSMUSG00000017550.13	Atad5	chr11:80089399-80135794	control	TBI	OK	1.83479	1.55905	-0.234949	-0.48815	0.35675	0.939963	no
ENSMUSG00000017561.15	Crlf3	chr11:80046492-80080991	control	TBI	OK	10.0838	10.5688	0.0677727	0.163551	0.7508	0.99913	no
ENSMUSG00000017588.2	Krt27	chr11:99345564-99351104	control	TBI	NOTEST	0	0	0	0	1	1	no
ENSMUSG00000017607.8	Tns4	chr11:99065677-99089306	control	TBI	NOTEST	0.100099	0.0558398	-0.842055	0	1	1	no
ENSMUSG00000017615.11	Tnfaip1	chr11:78522849-78536332	control	TBI	OK	65.9581	96.3244	0.546352	1.6943	0.00335	0.0607088	no
ENSMUSG00000017631.17	Abr	chr11:76416733-76622314	control	TBI	OK	39.6929	34.6123	-0.197597	-0.373113	0.5121	0.99913	no
ENSMUSG00000017639.12	Rab11fip4	chr11:79591211-79698023	control	TBI	NOTEST	0.139855	0.157006	0.166889	0	1	1	no
ENSMUSG00000017652.15	Cd40	chr2:165055626-165072948	control	TBI	OK	26.108	23.9817	-0.122558	-0.2697	0.61055	0.99913	no
ENSMUSG00000017664.15	Slc35c2	chr2:165276553-165287869	control	TBI	OK	3.18139	4.1711	0.390772	0.593486	0.25005	0.838968	no
ENSMUSG00000017667.9	Zfp334	chr2:165374263-165388259	control	TBI	OK	1.3924	1.68971	0.2792	0.644479	0.26125	0.849864	no
ENSMUSG00000017670.15	Elmo2	chr2:165288030-165326479	control	TBI	OK	28.6118	23.1881	-0.303226	-0.595858	0.29595	0.888681	no
ENSMUSG00000017677.10	Wsb1	chr11:79239371-79254671	control	TBI	OK	61.6892	68.2573	0.145966	0.425633	0.4507	0.99913	no
ENSMUSG00000017679.15	Ttpal	chr2:163602313-163619013	control	TBI	OK	11.1869	11.2673	0.0103272	0.016919	0.9667	0.99913	no
ENSMUSG00000017686.15	Rhot1	chr11:80209018-80267907	control	TBI	OK	34.0347	35.5576	0.06315	0.181257	0.74555	0.99913	no
ENSMUSG00000017688.13	Hnf4g	chr3:3508029-3658052	control	TBI	NOTEST	0	0	0	0	1	1	no
ENSMUSG00000017692.8	Rhbdl3	chr11:80300911-80355955	control	TBI	NOTEST	0.134743	0.205701	0.610335	0	1	1	no
ENSMUSG00000017697.3	Ada	chr2:163726583-163750239	control	TBI	OK	4.58144	4.82035	0.0733361	0.0891119	0.8695	0.99913	no
ENSMUSG00000017707.9	Serinc3	chr2:163623271-163645801	control	TBI	OK	488.706	467.094	-0.065252	-0.161051	0.76695	0.99913	no
ENSMUSG00000017713.9	Tha1	chr11:117867951-117887416	control	TBI	OK	0.261589	0.383373	0.551446	0.545083	0.30365	0.896675	no
ENSMUSG00000017715.10	Pgs1	chr11:117986291-118129219	control	TBI	OK	3.4294	5.73323	0.741391	1.48515	0.01065	0.141982	no
ENSMUSG00000017716.14	Birc5	chr11:117849250-117855743	control	TBI	OK	0.739311	0.757604	0.035262	0.0371802	0.95075	0.99913	no
ENSMUSG00000017718.14	Afmid	chr11:117809667-117839908	control	TBI	OK	0.748164	0.573982	-0.382348	-0.158703	0.7066	0.99913	no
ENSMUSG00000017720.2	Trp53tg5	chr2:164456963-164493319	control	TBI	NOTEST	0.0503572	0.0684521	0.442897	0	1	1	no
ENSMUSG00000017721.14	Pigt	chr2:164497519-164508301	control	TBI	OK	30.5651	33.8123	0.145664	0.387891	0.5064	0.99913	no
ENSMUSG00000017723.10	Wfdc2	chr2:164562412-164568510	control	TBI	OK	0.216974	0.528028	1.28309	0.571628	0.08825	0.531891	no
ENSMUSG00000017724.13	Etv4	chr11:101769741-101785371	control	TBI	NOTEST	0.185718	0.196464	0.0811491	0	1	1	no
ENSMUSG00000017733.4	Eppin	chr2:164588342-164593594	control	TBI	NOTEST	0	0	0	0	1	1	no
ENSMUSG00000017734.14	Dbndd2	chr2:164456963-164493319	control	TBI	OK	7.04749	8.2752	0.231685	0.291286	0.6108	0.99913	no
ENSMUSG00000017737.2	Mmp9	chr2:164940779-164955850	control	TBI	NOTEST	0.184417	0.241426	0.388614	0	1	1	no
ENSMUSG00000017740.15	Slc12a5	chr2:164960801-164999731	control	TBI	OK	0.846778	0.654021	-0.372648	-0.407383	0.40185	0.972026	no
ENSMUSG00000017747.12	Ghdc	chr11:100766031-100770957	control	TBI	OK	4.3914	4.13818	-0.0856856	-0.184773	0.73865	0.99913	no
ENSMUSG00000017754.12	Pltp	chr2:164830731-164857711	control	TBI	OK	1940.93	814.404	-1.25293	-2.74376	5e-05	0.00216146	yes
ENSMUSG00000017756.8	Slc12a7	chr13:73763696-73816743	control	TBI	OK	7.63347	9.28659	0.28281	0.8066	0.1614	0.710436	no
ENSMUSG00000017760.14	Ctsa	chr2:164830731-164857711	control	TBI	OK	67.2624	87.1466	0.373644	0.149323	0.5906	0.99913	no
ENSMUSG00000017764.2	Zswim1	chr2:164822685-164828537	control	TBI	OK	3.31582	3.45278	0.0583926	0.0866235	0.8817	0.99913	no
ENSMUSG00000017765.15	Slc12a4	chr8:105934332-105966115	control	TBI	OK	6.03319	6.9288	0.199685	0.234644	0.56995	0.99913	no
ENSMUSG00000017767.3	Spata25	chr2:164822685-164828537	control	TBI	OK	1.05336	1.21284	0.203386	0.0921741	0.92355	0.99913	no
ENSMUSG00000017774.18	Myo1c	chr11:75650503-75673910	control	TBI	OK	37.6817	42.366	0.169042	0.511074	0.34995	0.937112	no
ENSMUSG00000017776.14	Crk	chr11:75679258-75706908	control	TBI	OK	73.2442	91.2086	0.316455	0.911944	0.0878	0.531573	no
ENSMUSG00000017778.13	Cox7c	chr13:86044815-86046904	control	TBI	OK	215.585	206.118	-0.0647866	-0.191587	0.7396	0.99913	no
ENSMUSG00000017781.16	Pitpna	chr11:75588096-75628804	control	TBI	OK	134.507	171.931	0.354144	0.991185	0.0756	0.489295	no
ENSMUSG00000017801.14	Mlx	chr11:101087276-101095436	control	TBI	OK	11.0752	10.1061	-0.132107	-0.162321	0.7675	0.99913	no
ENSMUSG00000017802.13	Fam134c	chr11:101096321-101119893	control	TBI	OK	14.3377	9.33575	-0.618974	-1.71899	0.00295	0.0552711	no
ENSMUSG00000017817.10	Jph2	chr2:163336241-163397993	control	TBI	NOTEST	0.181979	0.173322	-0.0703123	0	1	1	no
ENSMUSG00000017830.14	Dhx58	chr11:100574903-100704271	control	TBI	OK	2.71174	2.16412	-0.325439	-0.185876	0.6632	0.99913	no
ENSMUSG00000017831.7	Rab5a	chr17:53479233-53539451	control	TBI	OK	24.4321	27.609	0.17636	0.493826	0.3888	0.965462	no
ENSMUSG00000017832.2	Hspb9	chr11:100713849-100714575	control	TBI	OK	0.434296	0.520995	0.262592	0.215066	0.69535	0.99913	no
ENSMUSG00000017837.11	Nkiras2	chr11:100574903-100704271	control	TBI	OK	8.70821	8.32809	-0.0643907	-0.0826163	0.88235	0.99913	no
ENSMUSG00000017843.12	Ppp2r5c	chr12:110485738-110583061	control	TBI	OK	20.6733	21.3492	0.0464126	0.143933	0.8027	0.99913	no
ENSMUSG00000017858.11	Ift52	chr2:163017353-163046141	control	TBI	OK	9.01378	7.57783	-0.250348	-0.504828	0.35365	0.938891	no
ENSMUSG00000017861.10	Mybl2	chr2:163054686-163084688	control	TBI	NOTEST	0.288155	0.16143	-0.83594	0	1	1	no
ENSMUSG00000017868.15	Sgk2	chr2:162987329-163014127	control	TBI	NOTEST	0	0	0	0	1	1	no
ENSMUSG00000017897.17	Eya2	chr2:165595031-165771727	control	TBI	OK	0.549695	1.30606	1.24852	1.20488	0.01445	0.175834	no
ENSMUSG00000017922.12	Prl3c1	chr13:27196658-27203749	control	TBI	NOTEST	0	0	0	0	1	1	no
ENSMUSG00000017929.12	B4galt5	chr2:167298443-167349183	control	TBI	OK	25.4029	24.2319	-0.0680833	-0.0827517	0.8826	0.99913	no
ENSMUSG00000017943.14	Gdap1l1	chr2:163438475-163455324	control	TBI	NOTEST	0.00631781	0.00602314	-0.0689077	0	1	1	no
ENSMUSG00000017950.15	Hnf4a	chr2:163492317-163572910	control	TBI	NOTEST	0.0282278	0.0237741	-0.247728	0	1	1	no
ENSMUSG00000017969.12	Ptgis	chr2:167103377-167240604	control	TBI	OK	6.59419	8.1563	0.30672	0.680984	0.23355	0.815512	no
ENSMUSG00000017978.17	Cadps2	chr6:23262772-23839421	control	TBI	OK	1.28636	0.725432	-0.826385	-1.18421	0.0319	0.29849	no
ENSMUSG00000017999.15	Ddx27	chr2:167015192-167034947	control	TBI	OK	5.75892	7.4625	0.373861	0.821279	0.122	0.62878	no
ENSMUSG00000018001.17	Cyth3	chr5:143622446-143710250	control	TBI	OK	66.5663	55.4609	-0.263323	-0.763905	0.1522	0.692478	no
ENSMUSG00000018008.7	Cyth4	chr15:78597046-78622019	control	TBI	OK	2.23707	3.36196	0.587693	1.17467	0.0422	0.354905	no
ENSMUSG00000018012.10	Rac3	chr11:120721469-120723969	control	TBI	NOTEST	0.129201	0.0694089	-0.89643	0	1	1	no
ENSMUSG00000018040.8	Rrp7a	chr15:83089505-83122801	control	TBI	OK	17.1702	17.6395	0.0389001	0.0460995	0.93575	0.99913	no
ENSMUSG00000018042.16	Cyb5r3	chr15:83153493-83172592	control	TBI	OK	133.167	122.884	-0.115938	-0.286636	0.59745	0.99913	no
ENSMUSG00000018068.12	Ints2	chr11:86201369-86357602	control	TBI	OK	3.65641	5.44501	0.574507	0.198987	0.4138	0.979365	no
ENSMUSG00000018076.11	Med13l	chr5:118560678-118765438	control	TBI	OK	9.47877	10.2803	0.117113	0.237737	0.63695	0.99913	no
ENSMUSG00000018102.4	Hist1h2bc	chr13:23684198-23692488	control	TBI	OK	40.5529	33.9358	-0.256997	-0.654087	0.25405	0.842003	no
ENSMUSG00000018126.14	Baiap2l2	chr15:79258194-79285537	control	TBI	NOTEST	0	0	0	0	1	1	no
ENSMUSG00000018143.9	Mafk	chr5:139791512-139826885	control	TBI	OK	72.6886	66.7131	-0.12376	-0.361546	0.52615	0.99913	no
ENSMUSG00000018160.14	Med1	chr11:98152153-98193293	control	TBI	OK	21.6712	23.8535	0.138425	0.250245	0.5784	0.99913	no
ENSMUSG00000018166.8	Erbb3	chr10:128567522-128589652	control	TBI	NOTEST	0.0642801	0.0405497	-0.664682	0	1	1	no
ENSMUSG00000018167.9	Stard3	chr11:98358367-98381112	control	TBI	OK	9.56509	10.7591	0.16971	0.392522	0.49255	0.99913	no
ENSMUSG00000018168.8	Ikzf3	chr11:98464901-98546031	control	TBI	NOTEST	0.278375	0.180032	-0.628771	0	1	1	no
ENSMUSG00000018169.11	Mfng	chr15:78755881-78773475	control	TBI	OK	34.2027	37.9261	0.149081	0.432414	0.43285	0.992714	no
ENSMUSG00000018171.8	Vmp1	chr11:86583864-86683836	control	TBI	OK	185.92	242.623	0.384033	0.996825	0.07945	0.504559	no
ENSMUSG00000018189.11	Uchl5	chr1:143777271-143807466	control	TBI	OK	19.7651	22.2419	0.170326	0.298757	0.59035	0.99913	no
ENSMUSG00000018196.17	Glrx2	chr1:143716337-143749676	control	TBI	OK	24.6134	24.9901	0.0219117	0.0294226	0.9589	0.99913	no
ENSMUSG00000018199.8	Trove2	chr1:143750789-143777068	control	TBI	OK	14.4925	14.4427	-0.00496446	-0.0154121	0.9777	0.99913	no
ENSMUSG00000018209.14	Stk4	chr2:164053539-164155524	control	TBI	OK	9.99445	11.4043	0.190378	0.359868	0.43805	0.99661	no
ENSMUSG00000018211.12	Wfdc15b	chr2:164214453-164221660	control	TBI	NOTEST	0	0	0	0	1	1	no
ENSMUSG00000018217.11	Pmp22	chr11:63128981-63159547	control	TBI	OK	248.468	215.722	-0.203885	-0.53817	0.34455	0.933886	no
ENSMUSG00000018238.6	Gdf9	chr11:53431022-53437904	control	TBI	OK	0.83136	0.663549	-0.325271	-0.314677	0.54655	0.99913	no
ENSMUSG00000018239.8	Zcchc10	chr11:53324678-53333301	control	TBI	OK	11.6862	10.2615	-0.187567	-0.385348	0.46595	0.99913	no
ENSMUSG00000018259.11	Prl8a2	chr13:27345682-27354216	control	TBI	NOTEST	0	0	0	0	1	1	no
ENSMUSG00000018263.10	Tbx5	chr5:119832667-119885219	control	TBI	NOTEST	0	0.00325117	Inf	0	1	1	no
ENSMUSG00000018286.6	Psmb6	chr11:70525366-70527858	control	TBI	OK	99.4766	120.28	0.273968	0.818026	0.1568	0.70088	no
ENSMUSG00000018287.11	Spag7	chr11:70663770-70669416	control	TBI	OK	11.8759	14.8228	0.31979	0.742775	0.1933	0.755348	no
ENSMUSG00000018293.4	Pfn1	chr11:70651849-70654644	control	TBI	OK	240.558	347.423	0.530305	1.6228	0.0052	0.0847537	no
ENSMUSG00000018322.9	Tomm34	chr2:164053539-164155524	control	TBI	OK	11.3608	10.2388	-0.15002	-0.239808	0.6839	0.99913	no
ENSMUSG00000018326.8	Ywhab	chr2:163994959-164018588	control	TBI	OK	113.504	125.513	0.145095	0.448988	0.42745	0.988528	no
ENSMUSG00000018334.15	Ksr1	chr11:79013439-79146407	control	TBI	OK	2.47217	2.09223	-0.240739	-0.458587	0.36035	0.94325	no
ENSMUSG00000018339.10	Gpx3	chr11:54902452-54910377	control	TBI	OK	0.641289	0.632982	-0.018811	-0.0223595	0.9669	0.99913	no
ENSMUSG00000018340.12	Anxa6	chr11:54979107-55033445	control	TBI	OK	32.646	39.6691	0.281106	0.84997	0.13865	0.664774	no
ENSMUSG00000018341.11	Il12rb2	chr6:67179798-67376188	control	TBI	OK	0.516365	0.499245	-0.0486416	-0.00873968	0.97295	0.99913	no
ENSMUSG00000018347.15	Zkscan6	chr11:65807174-65829239	control	TBI	OK	2.92455	2.71135	-0.109207	-0.211004	0.7167	0.99913	no
ENSMUSG00000018362.13	Kpna2	chr11:106988628-106999541	control	TBI	OK	20.657	21.0451	0.0268527	0.0568909	0.91545	0.99913	no
ENSMUSG00000018363.15	Smurf2	chr11:106820065-106920761	control	TBI	OK	57.9176	59.9684	0.0502024	0.134091	0.78025	0.99913	no
ENSMUSG00000018372.12	Cep95	chr11:106789251-106819930	control	TBI	OK	9.96622	8.33584	-0.257718	-0.417467	0.4241	0.985649	no
ENSMUSG00000018377.9	Vezf1	chr11:88068278-88084729	control	TBI	OK	26.2922	25.2158	-0.0603078	-0.18719	0.7447	0.99913	no
ENSMUSG00000018378.12	Cuedc1	chr11:88098057-88194140	control	TBI	OK	4.71899	3.00032	-0.653361	-0.991976	0.04305	0.359415	no
ENSMUSG00000018379.16	Srsf1	chr11:88011990-88053755	control	TBI	OK	27.8001	32.5388	0.227072	0.471927	0.4073	0.97518	no
ENSMUSG00000018381.14	Abi3	chr11:95700105-95845734	control	TBI	OK	8.30147	16.2519	0.969173	0.398996	0.30625	0.89858	no
ENSMUSG00000018387.11	Shroom1	chr11:53457204-53467766	control	TBI	OK	15.3534	7.57362	-1.01951	-2.64441	5e-05	0.00216146	yes
ENSMUSG00000018395.18	Kif3a	chr11:53567378-53601967	control	TBI	OK	13.6471	15.9774	0.227439	0.494755	0.37655	0.954347	no
ENSMUSG00000018398.17	2020-09-08	chr11:53519256-53549565	control	TBI	OK	11.4741	12.4863	0.12197	0.326587	0.56225	0.99913	no
ENSMUSG00000018401.16	Mtmr4	chr11:87592161-87616302	control	TBI	OK	4.74798	4.30998	-0.139632	-0.358913	0.51075	0.99913	no
ENSMUSG00000018405.7	Mrm1	chr11:84813060-84819515	control	TBI	OK	4.02995	3.18674	-0.33868	-0.647123	0.22015	0.794682	no
ENSMUSG00000018411.16	Mapt	chr11:104231389-104332090	control	TBI	OK	0.606475	0.620794	0.0336679	0.0244808	0.94615	0.99913	no
ENSMUSG00000018412.15	Kansl1	chr11:104333228-104468861	control	TBI	OK	23.8291	21.7679	-0.130523	-0.369375	0.4823	0.99913	no
ENSMUSG00000018415.13	Gid4	chr11:60400625-60450927	control	TBI	OK	7.09553	7.35437	0.0516905	0.126435	0.82815	0.99913	no
ENSMUSG00000018417.13	Myo1b	chr1:51749764-51916071	control	TBI	OK	126.396	216.386	0.77566	1.19396	0.00715	0.108181	no
ENSMUSG00000018425.17	Dhx40	chr11:86768845-86807746	control	TBI	OK	44.3376	43.6829	-0.021462	-0.0509602	0.91715	0.99913	no
ENSMUSG00000018427.7	Ypel2	chr11:86936424-86993707	control	TBI	OK	11.3104	11.4904	0.0227755	0.0656095	0.90995	0.99913	no
ENSMUSG00000018428.14	Akap1	chr11:88830791-88881395	control	TBI	OK	4.09429	4.09752	0.00113588	0.00262731	0.99545	0.999198	no
ENSMUSG00000018433.13	Nol11	chr11:107157407-107189381	control	TBI	OK	7.95643	9.78256	0.298091	0.725041	0.17985	0.73774	no
ENSMUSG00000018442.12	Derl2	chr11:71007163-71027371	control	TBI	OK	14.21	16.8492	0.245775	0.47355	0.37495	0.9537	no
ENSMUSG00000018446.8	C1qbp	chr11:70977835-70983026	control	TBI	OK	17.2414	26.6483	0.628167	1.46956	0.00985	0.135136	no
ENSMUSG00000018449.11	Rpain	chr11:70970212-70977833	control	TBI	OK	30.5415	31.4497	0.0422761	0.0770289	0.89115	0.99913	no
ENSMUSG00000018451.6	6330403K07Rik	chr11:71031940-71033513	control	TBI	NOTEST	0.169659	0.27831	0.714052	0	1	1	no
ENSMUSG00000018459.14	Slc13a3	chr2:165405027-165473230	control	TBI	OK	1.33988	3.27164	1.28791	1.75857	0.0015	0.0336462	yes
ENSMUSG00000018470.7	Kcnab3	chr11:69326257-69333042	control	TBI	NOTEST	0.253965	0.327395	0.366398	0	1	1	no
ENSMUSG00000018474.16	Chd3	chr11:69343272-69369408	control	TBI	OK	12.5244	9.57794	-0.386956	-0.50994	0.2351	0.817542	no
ENSMUSG00000018476.7	Kdm6b	chr11:69398507-69413675	control	TBI	OK	25.3587	27.1034	0.0959958	0.148909	0.78835	0.99913	no
ENSMUSG00000018479.11	1700125H20Rik	chr11:85170403-85181145	control	TBI	NOTEST	0.0395943	0.0488778	0.303888	0	1	1	no
ENSMUSG00000018481.9	Appbp2	chr11:85187261-85235130	control	TBI	OK	16.2794	19.2873	0.244607	0.758925	0.1776	0.734868	no
ENSMUSG00000018486.2	Wnt9b	chr11:103727363-103749821	control	TBI	NOTEST	0.111769	0.0537138	-1.05716	0	1	1	no
ENSMUSG00000018500.2	Adora2b	chr11:62248983-62266453	control	TBI	OK	0.375433	0.716108	0.931621	1.09479	0.0608	0.436096	no
ENSMUSG00000018501.16	Ncor1	chr11:62281472-62514417	control	TBI	OK	101.436	96.5796	-0.0707743	-0.141594	0.7796	0.99913	no
ENSMUSG00000018507.15	Trpv2	chr11:62574485-62600515	control	TBI	OK	1.57874	1.90751	0.272921	0.341143	0.46915	0.99913	no
ENSMUSG00000018509.7	Cenpv	chr11:62524945-62539261	control	TBI	OK	2.10878	1.3802	-0.611527	-0.642575	0.1916	0.754498	no
ENSMUSG00000018537.15	Pcgf2	chr11:97688822-97700497	control	TBI	OK	8.66348	9.78257	0.175266	0.378388	0.4942	0.99913	no
ENSMUSG00000018541.9	Cwc25	chr11:97745480-97766556	control	TBI	OK	8.94955	8.25887	-0.11587	-0.286546	0.60425	0.99913	no
ENSMUSG00000018543.8	1700001P01Rik	chr11:97771480-97775918	control	TBI	OK	0.54164	0.635237	0.229961	0.203232	0.7145	0.99913	no
ENSMUSG00000018547.8	Pip4k2b	chr11:97715156-97744704	control	TBI	OK	4.09985	6.29525	0.618691	1.62761	0.0041	0.0716294	no
ENSMUSG00000018548.14	Trim37	chr11:87127076-87220683	control	TBI	OK	5.76852	6.9139	0.2613	0.52041	0.3286	0.917314	no
ENSMUSG00000018554.12	Ybx2	chr11:69935795-69941605	control	TBI	NOTEST	0.152339	0.370365	1.28166	0	1	1	no
ENSMUSG00000018559.15	Ctdnep1	chr11:69968221-69990601	control	TBI	OK	45.8694	55.7591	0.281676	0.550988	0.33935	0.930659	no
ENSMUSG00000018565.16	Elp5	chr11:69968221-69990601	control	TBI	OK	22.2727	22.8193	0.0349725	0.0566076	0.91815	0.99913	no
ENSMUSG00000018566.13	Slc2a4	chr11:69942538-69948188	control	TBI	OK	0.50833	0.702865	0.46748	0.418007	0.30005	0.893512	no
ENSMUSG00000018567.13	Gabarap	chr11:69991142-69994951	control	TBI	OK	106.271	95.4979	-0.154209	-0.451378	0.4226	0.985647	no
ENSMUSG00000018569.11	Cldn7	chr11:69964778-69967885	control	TBI	NOTEST	0.21846	0.0591449	-1.88504	0	1	1	no
ENSMUSG00000018570.16	2810408A11Rik	chr11:69897351-69900987	control	TBI	OK	1.12671	0.629551	-0.839722	-0.865547	0.07005	0.469282	no
ENSMUSG00000018572.9	Phf23	chr11:69995776-70000009	control	TBI	OK	17.0779	17.527	0.0374492	0.0978887	0.86315	0.99913	no
ENSMUSG00000018574.13	Acadvl	chr11:70000594-70015411	control	TBI	OK	45.2552	42.8391	-0.0791543	-0.153233	0.78965	0.99913	no
ENSMUSG00000018581.14	Dnah11	chr12:117804288-118199043	control	TBI	NOTEST	0.0409081	0.094964	1.21499	0	1	1	no
ENSMUSG00000018583.5	G3bp1	chr11:55469684-55504838	control	TBI	OK	16.5154	17.5501	0.0876636	0.155437	0.72235	0.99913	no
ENSMUSG00000018585.9	Atox1	chr11:55446640-55461239	control	TBI	OK	269.275	237.015	-0.184097	-0.563923	0.3135	0.904915	no
ENSMUSG00000018589.8	Glra2	chrX:165129016-165327393	control	TBI	NOTEST	0.00867826	0	-Inf	0	1	1	no
ENSMUSG00000018593.11	Sparc	chr11:55394499-55420080	control	TBI	OK	3920.61	5322.96	0.441149	0.642911	0.23125	0.811722	no
ENSMUSG00000018595.6	Glra4	chrX:136732941-136803364	control	TBI	NOTEST	0.0451395	0	-Inf	0	1	1	no
ENSMUSG00000018599.5	Mief2	chr11:60728397-60732951	control	TBI	OK	1.45469	1.30557	-0.156033	-0.230809	0.6524	0.99913	no
ENSMUSG00000018604.17	Tbx3	chr5:119570129-119684724	control	TBI	OK	33.5836	24.7246	-0.44181	-1.11004	0.03405	0.310634	no
ENSMUSG00000018620.2	Mmp20	chr9:7628230-7699585	control	TBI	NOTEST	0	0	0	0	1	1	no
ENSMUSG00000018623.9	Mmp7	chr9:7628230-7699585	control	TBI	NOTEST	0	0	0	0	1	1	no
ENSMUSG00000018634.10	Crhr1	chr11:104132854-104175523	control	TBI	NOTEST	0	0.00538373	Inf	0	1	1	no
ENSMUSG00000018648.14	Dusp14	chr11:84048040-84069261	control	TBI	OK	1.66925	2.3707	0.506112	0.701412	0.21305	0.784051	no
ENSMUSG00000018651.13	Tada2a	chr11:84078919-84129600	control	TBI	OK	5.66951	3.38552	-0.743845	-1.39029	0.0095	0.131346	no
ENSMUSG00000018654.16	Ikzf1	chr11:11642202-11772926	control	TBI	OK	0.566396	0.539542	-0.0700755	-0.0507533	0.8986	0.99913	no
ENSMUSG00000018656.5	Tcaf3	chr6:42584865-42597692	control	TBI	NOTEST	0.00471803	0.0383115	3.02152	0	1	1	no
ENSMUSG00000018659.11	Pnpo	chr11:96907425-96982959	control	TBI	OK	4.0194	4.04572	0.00941653	0.00988337	0.98525	0.99913	no
ENSMUSG00000018661.16	Cog1	chr11:113244852-113684155	control	TBI	OK	6.83151	6.47358	-0.0776411	-0.104445	0.8054	0.99913	no
ENSMUSG00000018666.12	Cbx1	chr11:96789126-96808640	control	TBI	OK	20.1039	18.2399	-0.140371	-0.353063	0.5454	0.99913	no
ENSMUSG00000018669.13	Cdk5rap3	chr11:96907425-96982959	control	TBI	OK	5.68039	6.46105	0.185778	0.225667	0.66565	0.99913	no
ENSMUSG00000018672.14	Copz2	chr11:96849869-96861203	control	TBI	OK	51.2201	43.3021	-0.242273	-0.64008	0.2588	0.847676	no
ENSMUSG00000018677.8	Slc25a39	chr11:102402984-102407946	control	TBI	OK	32.3224	29.6619	-0.12392	-0.329722	0.55895	0.99913	no
ENSMUSG00000018678.11	Sp2	chr11:96907425-96982959	control	TBI	OK	8.9601	8.83267	-0.0206642	-0.0386978	0.9459	0.99913	no
ENSMUSG00000018697.13	Aatf	chr11:84422854-84513522	control	TBI	OK	8.02392	14.4193	0.845622	1.90073	0.0011	0.0268112	yes
ENSMUSG00000018698.14	Lhx1	chr11:84518283-84525535	control	TBI	NOTEST	0.0215683	0.00333679	-2.69238	0	1	1	no
ENSMUSG00000018707.12	Dync1h1	chr12:110601451-110666945	control	TBI	OK	46.5033	47.3938	0.0273657	0.0372475	0.8874	0.99913	no
ENSMUSG00000018727.18	Cpsf4l	chr11:113698171-113710017	control	TBI	NOTEST	0.0806326	0.243474	1.59433	0	1	1	no
ENSMUSG00000018733.9	Pex12	chr11:83294641-83405035	control	TBI	OK	3.52138	3.69314	0.0687067	0.0326148	0.94455	0.99913	no
ENSMUSG00000018736.13	Ndel1	chr11:68821433-68871858	control	TBI	OK	24.7399	24.5798	-0.00936814	-0.0263853	0.9636	0.99913	no
ENSMUSG00000018740.13	Slc25a35	chr11:68968130-68975185	control	TBI	OK	4.82794	4.26996	-0.177186	-0.198443	0.73155	0.99913	no
ENSMUSG00000018750.13	Zbtb4	chr11:69765911-69784023	control	TBI	OK	11.5504	8.05378	-0.52021	-0.867642	0.01315	0.164252	no
ENSMUSG00000018752.18	Tnfsfm13	chr11:69682137-69696098	control	TBI	OK	11.6546	8.01247	-0.54058	-0.981276	0.08825	0.531891	no
ENSMUSG00000018761.13	Mpdu1	chr11:69655313-69662642	control	TBI	OK	10.2262	10.3302	0.0146022	0.0315659	0.9538	0.99913	no
ENSMUSG00000018765.5	Fxr2	chr11:69632989-69653297	control	TBI	OK	4.90167	3.66832	-0.418153	-0.652491	0.14085	0.670312	no
ENSMUSG00000018770.8	Atp5g3	chr2:73908446-73911326	control	TBI	OK	140.191	165.544	0.239828	0.735694	0.20005	0.763542	no
ENSMUSG00000018774.12	Cd68	chr11:69664212-69666153	control	TBI	OK	7.89675	7.81878	-0.0143155	-0.0237769	0.96875	0.99913	no
ENSMUSG00000018776.9	Slc35g3	chr11:69759889-69761968	control	TBI	NOTEST	0.078141	0.0717909	-0.122278	0	1	1	no
[truncated: 44,513 more rows]
