# Supplementary material for: An Integrated Transcriptome Analysis Reveals IGFBP7 Upregulation in Vasculature in Traumatic Brain Injury
Source: Front Genet. 2021 Jan 11;11:599834. doi: 10.3389/fgene.2020.599834 (PMC7831608; doi:10.3389/fgene.2020.599834)
Supplement: Supplementary file 5 [file Table_4.XLSX]

## Sheet: Sheet 1
Supplementary Table 4. Complete gene list of differential expression analysis between the TBI samples and control samples in the single cell RNAseq study
This table lists the complete genes in the single cell RNAseq study. The statistics show the percentage of cells express the genes in the control and TBI samples, the log2 scaled fold change between TBI samples and controls, statistic test p value and multiple test adjusted p value. The table is sorted by the p value.
Gene	Control%	TBI%	log2.fold_change	p_val	p_val_adj
Ttr	0.659	0.231	0.925233	2.35521e-16	4.3576e-12
Slco1a4	0.73	0.882	-0.532567	1.32032e-09	2.44285e-05
Itm2a	0.816	0.946	-0.516399	1.58342e-09	2.92964e-05
Igfbp7	0.978	0.962	0.423571	3.03864e-09	5.6221e-05
Fxyd5	0.757	0.575	0.622166	3.14392e-09	5.81688e-05
Pltp	0.751	0.887	-0.456451	5.15514e-08	0.000953804
Sepp1	0.73	0.876	-0.410081	5.87951e-08	0.00108783
Slc3a2	0.573	0.801	-0.440591	9.7222e-08	0.0017988
Id1	0.681	0.817	-0.531223	1.55695e-07	0.00288067
Sema3c	0.259	0.505	-0.679285	3.48818e-07	0.00645382
Slco1c1	0.697	0.876	-0.400495	4.11332e-07	0.00761046
Tmsb4x	0.995	1	0.290984	5.82238e-07	0.0107726
Adamts1	0.443	0.22	0.963038	8.08102e-07	0.0149515
Spock2	0.638	0.785	-0.535042	8.38292e-07	0.0155101
Map4k2	0.049	0.21	-0.506169	5.40751e-06	0.10005
Ctla2a	0.854	0.79	0.475728	1.23798e-05	0.229051
Ifitm3	0.751	0.672	0.53399	1.28177e-05	0.237152
Paqr7	0.059	0.215	-0.528469	1.5405e-05	0.285024
Sgms1	0.427	0.645	-0.467199	2.35755e-05	0.436194
Hbegf	0.341	0.161	0.863313	3.28233e-05	0.607297
Itm2b	0.811	0.903	-0.240002	4.87918e-05	0.902747
B2m	0.914	0.882	0.332697	5.64734e-05	1
Smad1	0.227	0.081	0.701971	5.98376e-05	1
Hspa1a	0.341	0.167	0.904145	7.18191e-05	1
Slc40a1	0.189	0.371	-0.511708	8.56769e-05	1
Slc39a10	0.481	0.688	-0.341432	0.000112441	1
Slc7a1	0.211	0.376	-0.680597	0.000118654	1
Rgs12	0.249	0.43	-0.513809	0.00013168	1
Ramp2	0.741	0.86	-0.305171	0.000136199	1
Colgalt1	0.151	0.038	0.612636	0.000144419	1
Ciart	0.022	0.124	-0.492769	0.000155795	1
Esyt2	0.178	0.36	-0.400389	0.000188625	1
Csrp2	0.205	0.376	-0.518166	0.000202269	1
Cyth3	0.059	0.188	-0.487098	0.0002027	1
Tsc22d1	0.686	0.86	-0.23886	0.000219504	1
Ndnf	0.119	0.269	-0.578722	0.000281225	1
Golim4	0.27	0.446	-0.460361	0.000285147	1
Serinc3	0.578	0.726	-0.357504	0.000328852	1
Gpcpd1	0.314	0.5	-0.378676	0.00036189	1
Pdxk	0.135	0.285	-0.494011	0.000374948	1
Pop5	0.108	0.247	-0.519162	0.000401839	1
Klhl9	0.022	0.113	-0.531063	0.000453219	1
Abcg2	0.47	0.634	-0.355315	0.000460249	1
Rps26-ps1	0.049	0.156	-0.546401	0.000486968	1
Atxn7	0.022	0.113	-0.431379	0.000492685	1
Hspa5	0.6	0.473	0.370145	0.000507042	1
Abcb1a	0.681	0.823	-0.228949	0.000507272	1
Dctn3	0.114	0.253	-0.523699	0.000547784	1
Slc9a3r2	0.562	0.726	-0.321122	0.000555571	1
Tubb6	0.157	0.048	0.552436	0.000558466	1
Sult1a1	0.092	0.22	-0.440776	0.000633637	1
Cd93	0.416	0.28	0.575768	0.000649743	1
Jund	0.562	0.457	0.483816	0.000659492	1
Cxcl12	0.449	0.591	-0.515735	0.000677648	1
Lipe	0.059	0	0.2764	0.000753603	1
Apool	0.011	0.086	-0.462247	0.000775553	1
Sparcl1	0.778	0.93	-0.188071	0.000799942	1
Tmem252	0.373	0.231	0.660594	0.000843132	1
Vim	0.805	0.742	0.325857	0.000854174	1
Ddc	0.114	0.242	-0.613767	0.000925348	1
Epas1	0.432	0.602	-0.318875	0.000972878	1
Igf1r	0.124	0.258	-0.452094	0.00109698	1
mt-Rnr1	0.816	0.753	0.368256	0.00113363	1
Isyna1	0.205	0.344	-0.479812	0.00114663	1
Gatsl3	0.043	0.14	-0.483791	0.00115036	1
Firre	0.005	0.07	-0.34371	0.00118602	1
Ppia	0.816	0.909	-0.251976	0.00119114	1
Chmp3	0.243	0.403	-0.362222	0.00119939	1
Sparc	0.941	0.925	0.231575	0.00120881	1
Lrrc32	0.081	0.011	0.381789	0.00122805	1
Ormdl2	0.103	0.022	0.366379	0.00124618	1
Enc1	0.065	0.172	-0.438463	0.00125005	1
Aftph	0.043	0.14	-0.442763	0.00128209	1
Crebrf	0.016	0.091	-0.420199	0.00132733	1
Tsc22d3	0.346	0.495	-0.36912	0.001359	1
Dnajb1	0.135	0.043	0.565016	0.00135975	1
Fbxo25	0	0.054	-0.248239	0.0014192	1
Gm13861	0	0.054	-0.429224	0.0014192	1
Cldn5	0.843	0.753	0.271961	0.00145928	1
Vamp4	0.065	0.172	-0.431436	0.00146074	1
Mtch2	0.092	0.21	-0.463729	0.00155458	1
Anxa2	0.632	0.511	0.334755	0.00164516	1
Aldh2	0.195	0.333	-0.469689	0.00165252	1
Smg1	0.043	0.14	-0.330675	0.00165267	1
Cwc15	0.286	0.446	-0.328599	0.0016561	1
Hnrnpdl	0.243	0.392	-0.414678	0.00166545	1
Paqr5	0.281	0.43	-0.465053	0.00167581	1
Gfap	0.124	0.038	0.650936	0.00177007	1
Car4	0.465	0.624	-0.304164	0.00179182	1
Ucp2	0.059	0.161	-0.409349	0.00196048	1
Slc6a6	0.373	0.565	-0.199908	0.00209049	1
Txnip	0.086	0.204	-0.362098	0.00210964	1
Dbp	0.195	0.333	-0.428304	0.00216523	1
Upp1	0.076	0.011	0.457568	0.00221062	1
Suco	0.016	0.086	-0.393544	0.00228375	1
Pttg1	0.157	0.29	-0.412908	0.00228407	1
Dusp11	0.135	0.263	-0.371632	0.00228553	1
Hmgxb4	0.027	0.108	-0.28326	0.00236418	1
Ak3	0.135	0.258	-0.501077	0.00247531	1
Sin3b	0.065	0.161	-0.469217	0.00248936	1
Ldah	0	0.048	-0.216634	0.00250541	1
Ccl27a	0	0.048	-0.240428	0.00250541	1
Zkscan17	0	0.048	-0.450078	0.00250541	1
Pnisr	0.222	0.355	-0.494388	0.00252434	1
Fcgrt	0.346	0.489	-0.449304	0.00254069	1
Tmc7	0.022	0.097	-0.349601	0.0025729	1
Aars	0.043	0.134	-0.251009	0.00268148	1
Myl12b	0.67	0.769	-0.275348	0.00270531	1
Gnb1	0.395	0.285	0.491492	0.00273045	1
Ogt	0.043	0.129	-0.467642	0.00273837	1
Rpl39	0.611	0.462	0.209601	0.00278723	1
Sdhaf2	0.114	0.032	0.382176	0.00285472	1
Uba52	0.324	0.484	-0.347032	0.00285921	1
Spen	0.032	0.113	-0.440338	0.00305112	1
Igfbp4	0.059	0.005	0.397429	0.0031226	1
Ptgds	0.195	0.323	-0.25167	0.00314199	1
Eif1a	0.151	0.059	0.51042	0.00321362	1
Plaur	0.119	0.038	0.415183	0.00333426	1
Ybx1	0.811	0.72	0.2994	0.0034011	1
9430020K01Rik	0.476	0.597	-0.335137	0.00340554	1
Sptbn1	0.876	0.919	-0.201667	0.00342706	1
Uri1	0.065	0.161	-0.466124	0.00351123	1
Mrpl27	0.076	0.177	-0.447129	0.00353386	1
Ppdpf	0.103	0.215	-0.362121	0.00357501	1
Ndufv1	0.081	0.183	-0.481344	0.00365055	1
Tiparp	0.103	0.027	0.173296	0.00366553	1
Rps2	0.762	0.704	0.247463	0.00372089	1
Dnajc13	0.011	0.07	-0.352386	0.00376971	1
Slc2a1	0.757	0.855	-0.23898	0.00377468	1
1700020I14Rik	0.195	0.339	-0.314119	0.00379833	1
Hspa8	0.724	0.661	0.395763	0.00383106	1
Cdc42ep2	0.081	0.016	0.323056	0.00384443	1
1600020E01Rik	0.011	0.07	-0.264703	0.00401532	1
Tpd52	0.308	0.468	-0.299832	0.00402871	1
Gng11	0.616	0.505	0.345152	0.00407469	1
Adm	0.124	0.043	0.487016	0.00407959	1
N4bp2l2	0.086	0.188	-0.431484	0.00409054	1
Gmnn	0.011	0.07	-0.281436	0.00412497	1
Lmo7	0.049	0.134	-0.467703	0.00413231	1
Zfp639	0.016	0.081	-0.281763	0.0041406	1
Jam2	0.319	0.452	-0.348684	0.00416984	1
Zfp740	0.011	0.07	-0.274318	0.00419956	1
Smad5	0.016	0.081	-0.277052	0.00420917	1
Ly6c1	0.968	0.984	-0.161062	0.00422135	1
Wasf1	0.043	0	0.248138	0.00422136	1
Fam63a	0.189	0.323	-0.410196	0.00423788	1
Rapgef2	0.043	0.129	-0.241382	0.00439221	1
Gm26917	0	0.043	-0.192554	0.0044309	1
Atp1b3	0.368	0.253	0.508593	0.00449521	1
Wasf2	0.265	0.414	-0.300337	0.00452042	1
Pde2a	0.135	0.258	-0.347271	0.00453935	1
1810030O07Rik	0.016	0.081	-0.210687	0.00456769	1
Ank	0.016	0.081	-0.168698	0.00464263	1
Hspe1	0.281	0.161	0.409055	0.00487246	1
Rps4x	0.562	0.704	-0.208889	0.00487572	1
Rpl41	0.886	0.855	0.192696	0.00495517	1
Prpf4b	0.108	0.22	-0.382527	0.00495958	1
Psmd5	0.038	0.113	-0.41983	0.00514265	1
Cst3	0.854	0.914	-0.129189	0.00520513	1
Id3	0.714	0.833	-0.228804	0.00532314	1
Map2k2	0.232	0.124	0.424786	0.00537587	1
H3f3a	0.324	0.478	-0.243387	0.00546562	1
Net1	0.227	0.355	-0.457439	0.0055732	1
Smc3	0.151	0.274	-0.302754	0.00567541	1
Ddx6	0.184	0.306	-0.368326	0.005811	1
Pcyox1	0.022	0.086	-0.356749	0.00582872	1
Golt1b	0.065	0.011	0.413998	0.0058625	1
Odf3b	0.005	0.054	-0.317435	0.00590334	1
Lig1	0.005	0.054	-0.323987	0.00596303	1
RP24-291E8.2	0.038	0.113	-0.341446	0.00597161	1
Zfp263	0.016	0.075	-0.396068	0.00603441	1
Capg	0.265	0.156	0.45815	0.00603906	1
Gtf2i	0.135	0.242	-0.473759	0.00612357	1
Ube3a	0.07	0.167	-0.219432	0.00612661	1
Gabarapl1	0.168	0.29	-0.349072	0.00622262	1
Wipf1	0.016	0.075	-0.370842	0.00623394	1
2900052L18Rik	0.005	0.054	-0.276599	0.00626972	1
Slc16a1	0.27	0.409	-0.316551	0.00631567	1
Slc35e4	0.065	0.011	0.350463	0.00635307	1
Uvssa	0.016	0.075	-0.402268	0.00638746	1
Bcl2l1	0.103	0.21	-0.251136	0.00641213	1
Gm15427	0.076	0.167	-0.425387	0.00642625	1
C330007P06Rik	0.038	0.113	-0.330298	0.00649169	1
Zfp655	0.016	0.075	-0.306858	0.00654437	1
Mdm4	0.032	0.102	-0.413732	0.00656289	1
Rexo1	0.043	0.124	-0.22997	0.00665634	1
Sec24d	0.065	0.011	0.159821	0.00681982	1
Rnaset2b	0.07	0.161	-0.403031	0.00695357	1
Mta1	0.011	0.065	-0.254187	0.00700265	1
Comtd1	0.011	0.065	-0.299039	0.00706456	1
Vwf	0.216	0.113	0.388137	0.00708885	1
Ier5	0.384	0.274	0.455794	0.00712316	1
App	0.849	0.909	-0.160605	0.00714095	1
Prkacb	0.076	0.167	-0.367708	0.007196	1
Psma7	0.622	0.532	0.284594	0.00729608	1
Ndufs2	0.092	0.194	-0.222244	0.00735445	1
Qser1	0.016	0.075	-0.16563	0.00738214	1
Syne1	0.119	0.231	-0.274821	0.00738637	1
Pgf	0.038	0	0.359276	0.00752985	1
Alg11	0.038	0	0.286559	0.00752985	1
Ppm1j	0.038	0	0.261346	0.00752985	1
Tbc1d5	0.038	0	0.261297	0.00752985	1
Sox2	0.038	0	0.239533	0.00752985	1
Snx24	0.038	0	0.236055	0.00752985	1
Fbxo44	0.038	0	0.196443	0.00752985	1
Polk	0.157	0.274	-0.374693	0.00783625	1
Ttc38	0	0.038	-0.1553	0.00785882	1
Ret	0	0.038	-0.189369	0.00785882	1
H2afy2	0	0.038	-0.230604	0.00785882	1
Zdhhc24	0	0.038	-0.245673	0.00785882	1
Clip1	0.135	0.247	-0.31036	0.00809586	1
Impad1	0.043	0.118	-0.345059	0.00816826	1
Ptn	0.773	0.855	-0.211053	0.00818081	1
Apcdd1	0.032	0.102	-0.252379	0.00822986	1
Ifitm2	0.405	0.301	0.418004	0.00831842	1
Ocln	0.195	0.333	-0.240394	0.00850015	1
Tnfrsf19	0.103	0.204	-0.250423	0.00853563	1
Ctsb	0.335	0.231	0.445969	0.00876913	1
Scarf1	0.108	0.038	0.354151	0.00877474	1
Plekhg1	0.081	0.022	0.380813	0.00880074	1
Egr1	0.427	0.312	0.548171	0.00889509	1
Eng	0.265	0.398	-0.310045	0.00893083	1
Fam43a	0.124	0.048	0.44379	0.00895192	1
Orc2	0.022	0.081	-0.401751	0.00923518	1
Snhg11	0.022	0.081	-0.401604	0.00930369	1
Procr	0.097	0.032	0.504966	0.00934882	1
Prkcb	0.027	0.091	-0.277064	0.00982937	1
Rce1	0.097	0.032	0.384026	0.00985544	1
Megf6	0.022	0.081	-0.34824	0.00986831	1
Tmem263	0.022	0.081	-0.389441	0.00986831	1
Ei24	0.065	0.145	-0.433501	0.00990516	1
Bcr	0.097	0.032	0.439476	0.0100516	1
RP23-235E15.1	0.086	0.177	-0.308593	0.0100631	1
Rnd1	0.059	0.011	0.274166	0.0100871	1
Rpl36	0.692	0.575	0.203944	0.0101012	1
Ensa	0.108	0.204	-0.382445	0.0101344	1
Ptk2	0.049	0.124	-0.387461	0.0101658	1
Slfn3	0.049	0.005	0.250587	0.010185	1
Tor3a	0.059	0.011	0.41921	0.0102657	1
Pon2	0.265	0.161	0.470795	0.0103142	1
Gosr1	0.022	0.081	-0.327375	0.0105398	1
Rapgef4	0.086	0.172	-0.448871	0.0105633	1
Bag6	0.049	0.124	-0.366161	0.0105817	1
Timp1	0.049	0.005	0.251683	0.0107036	1
Ablim1	0.486	0.618	-0.198704	0.010724	1
Edn3	0.076	0.161	-0.425115	0.0107339	1
Rogdi	0.005	0.048	-0.232765	0.0108101	1
Srrm2	0.249	0.371	-0.128936	0.0108493	1
AA467197	0.059	0.011	0.38862	0.010913	1
Fam193b	0.005	0.048	-0.170643	0.0109176	1
Hsf1	0.016	0.07	-0.25425	0.0109841	1
Rad54b	0.059	0.14	-0.425644	0.0109975	1
Xdh	0.076	0.161	-0.304751	0.0110024	1
Pnpt1	0.005	0.048	-0.203145	0.011026	1
Sema6d	0.114	0.043	0.315568	0.0110561	1
Dock6	0.043	0.113	-0.395124	0.0111551	1
Tuba1c	0.13	0.054	0.372456	0.011178	1
Trim35	0.016	0.07	-0.298361	0.0112463	1
Gm11478	0.146	0.247	-0.398701	0.0112568	1
Tram1	0.265	0.161	0.403419	0.0112767	1
Hacd2	0.2	0.108	0.387122	0.0114122	1
BC005624	0.081	0.167	-0.378549	0.0114313	1
Anp32a	0.492	0.608	-0.335401	0.0114399	1
B4galt1	0.011	0.059	-0.147213	0.0114467	1
Irf7	0.103	0.038	0.444711	0.0114707	1
Ch25h	0.114	0.043	0.406187	0.0115251	1
Rps10	0.53	0.645	-0.276403	0.0115615	1
Fam57a	0.011	0.059	-0.202217	0.0117475	1
Arl4a	0.465	0.602	-0.296803	0.0118457	1
Gltscr2	0.168	0.274	-0.309078	0.0119366	1
Dock9	0.222	0.344	-0.374728	0.0124089	1
1110008L16Rik	0.011	0.059	-0.112832	0.0125842	1
Cmc1	0.032	0.097	-0.292048	0.012692	1
Copb1	0.141	0.242	-0.359845	0.0126956	1
Itgb1	0.557	0.473	0.323885	0.012808	1
Tnks2	0.07	0.151	-0.424291	0.0130486	1
Arl4d	0.059	0.134	-0.322586	0.0132076	1
Prickle1	0.07	0.151	-0.436352	0.0132454	1
Myl9	0.097	0.183	-0.424438	0.013346	1
Fam69b	0.032	0	0.2607	0.0134908	1
Mapk4	0.032	0	0.249821	0.0134908	1
Paip2b	0.032	0	0.221336	0.0134908	1
Fosl1	0.032	0	0.209443	0.0134908	1
Zfp444	0.032	0	0.204441	0.0134908	1
Myd88	0.032	0	0.186162	0.0134908	1
Fam198b	0.032	0	0.185247	0.0134908	1
Gm29107	0.032	0	0.164499	0.0134908	1
Lpp	0.038	0.102	-0.316055	0.013551	1
Ubxn2a	0.146	0.242	-0.407152	0.0136458	1
Clta	0.281	0.392	-0.304763	0.0136749	1
Tspan13	0.584	0.688	-0.200644	0.0137319	1
Bmpr2	0.303	0.446	-0.206061	0.0137794	1
Ubald1	0.027	0.086	-0.279679	0.0138006	1
Prom1	0.2	0.306	-0.393626	0.0138579	1
Pnpla2	0.054	0.129	-0.279427	0.0138677	1
Taz	0.076	0.022	0.387915	0.0139348	1
Zfp516	0	0.032	-0.118761	0.0140005	1
Gm8526	0	0.032	-0.128127	0.0140005	1
Nrbp2	0	0.032	-0.138905	0.0140005	1
AI480526	0	0.032	-0.149839	0.0140005	1
Vwa3a	0	0.032	-0.155226	0.0140005	1
Ybey	0	0.032	-0.157376	0.0140005	1
Dcaf4	0	0.032	-0.161854	0.0140005	1
Xrcc6bp1	0	0.032	-0.229218	0.0140005	1
Arhgef6	0	0.032	-0.247215	0.0140005	1
Tecrl	0	0.032	-0.251233	0.0140005	1
BC017643	0	0.032	-0.27455	0.0140005	1
Golph3l	0	0.032	-0.286243	0.0140005	1
Pim1	0.103	0.038	0.245998	0.014142	1
Ccdc85b	0.205	0.323	-0.353833	0.0142157	1
Micu1	0.027	0.086	-0.349923	0.0142728	1
Emp2	0.092	0.183	-0.29811	0.0142963	1
Foxo1	0.119	0.048	0.30734	0.0143146	1
Tob2	0.032	0.097	-0.23081	0.0144099	1
Mcf2l	0.103	0.199	-0.282011	0.0144103	1
Naca	0.438	0.543	-0.258419	0.0146485	1
Msl1	0.086	0.172	-0.338406	0.0146965	1
Gnai3	0.103	0.194	-0.305294	0.0147003	1
Chst2	0.076	0.022	0.335822	0.014977	1
Tecpr1	0.07	0.151	-0.276251	0.0150634	1
Hist3h2a	0.049	0.118	-0.349399	0.0151787	1
Tmem234	0.243	0.36	-0.232623	0.0152018	1
Hbb-bs	0.173	0.29	0.399732	0.0152434	1
Brd3	0.081	0.167	-0.259255	0.0152635	1
Cpt1a	0.081	0.167	-0.294061	0.0152991	1
Flt4	0.124	0.054	0.345812	0.0153252	1
B230219D22Rik	0.216	0.349	-0.118265	0.0161342	1
Ckb	0.351	0.247	0.361964	0.0161744	1
Slc4a4	0.092	0.032	0.550784	0.0162431	1
Rpl23a	0.697	0.602	0.297973	0.016256	1
Il10rb	0.222	0.344	-0.233551	0.0163235	1
Znrd1	0.178	0.097	0.404256	0.0164136	1
Txndc15	0.097	0.188	-0.279119	0.0166324	1
Cactin	0.054	0.124	-0.344807	0.0166563	1
Eogt	0.238	0.36	-0.23052	0.0167385	1
Rsrc2	0.146	0.247	-0.334822	0.0167732	1
Zfp451	0.016	0.065	-0.348714	0.0170933	1
St6galnac4	0.032	0.091	-0.361281	0.017247	1
Tpt1	0.832	0.892	-0.182119	0.0172857	1
Vamp8	0.232	0.349	-0.231382	0.0173269	1
mt-Tl1	0.043	0.005	0.295537	0.0175012	1
Phldb1	0.043	0.005	0.192753	0.0175012	1
Slc50a1	0.178	0.296	-0.232269	0.0175053	1
Rhbdd2	0.016	0.065	-0.318678	0.0176277	1
Tcf3	0.043	0.108	-0.367828	0.0176427	1
Peg13	0.043	0.005	0.26674	0.0176742	1
Ndufs7	0.168	0.28	-0.241702	0.0177379	1
Atic	0.054	0.011	0.316669	0.0177421	1
Dgke	0.016	0.065	-0.407449	0.0177636	1
Fn1	0.432	0.559	-0.213639	0.0177972	1
Spef1	0.043	0.005	0.302578	0.0178488	1
Katna1	0.016	0.065	-0.330314	0.0179004	1
Etv3	0.016	0.065	-0.277169	0.0180381	1
H2-K1	0.557	0.468	0.226232	0.0180762	1
Tusc2	0.065	0.016	0.225707	0.0181073	1
D10Jhu81e	0.092	0.032	0.263683	0.0181909	1
Fam111a	0.054	0.011	0.429473	0.0182022	1
Srxn1	0.043	0.005	0.24755	0.0182024	1
Aldh5a1	0.043	0.005	0.240234	0.0182024	1
Tfrc	0.438	0.538	-0.371128	0.0182161	1
Rpl18-ps1	0.032	0.091	-0.292274	0.0182478	1
Tom1l2	0.043	0.108	-0.311984	0.0182577	1
Stk17b	0.005	0.043	-0.144657	0.0182918	1
Hspa1b	0.097	0.038	0.409005	0.0182983	1
Cdkn1b	0.168	0.269	-0.260458	0.0184212	1
Flrt2	0.016	0.065	-0.291322	0.0184569	1
Edrf1	0.005	0.043	-0.232682	0.0184717	1
Mtmr11	0.065	0.016	0.262405	0.0185275	1
Gm13341	0.016	0.065	-0.256354	0.0185983	1
Tmem203	0.016	0.065	-0.258669	0.0185983	1
Apoe	0.643	0.79	-0.00186993	0.0185988	1
Vps33b	0.005	0.043	-0.248101	0.0186531	1
Lace1	0.005	0.043	-0.276464	0.0186531	1
Dnajc9	0.032	0.091	-0.273213	0.0187087	1
Dcun1d1	0.032	0.091	-0.283523	0.0187087	1
Coro2b	0.032	0.091	-0.32227	0.0187087	1
Smim20	0.016	0.065	-0.223811	0.0187407	1
Gngt2	0.178	0.097	0.396686	0.0188014	1
Cops4	0.059	0.129	-0.399946	0.0188037	1
Ppp6r3	0.097	0.038	0.351085	0.018855	1
Pbx1	0.059	0.134	-0.255145	0.0189682	1
Serpine1	0.054	0.011	0.410252	0.0189922	1
Nt5m	0.005	0.043	-0.197002	0.0190207	1
Gm15920	0.005	0.043	-0.234933	0.0190207	1
Strn4	0.032	0.091	-0.227394	0.019061	1
Aqp4	0.081	0.027	0.52786	0.0190727	1
Dennd1a	0.005	0.043	-0.149588	0.0192068	1
Dpp4	0.005	0.043	-0.230715	0.0192068	1
Glul	0.514	0.64	-0.230411	0.0193052	1
Lnx2	0.016	0.065	-0.162263	0.0193199	1
Poc5	0.005	0.043	-0.0937358	0.0193945	1
Ube3b	0.005	0.043	-0.111325	0.0193945	1
Ctsd	0.162	0.258	-0.394579	0.0194994	1
Cmtm8	0.189	0.296	-0.320753	0.0195453	1
Lin37	0.005	0.043	-0.144684	0.0195839	1
Ralbp1	0.222	0.323	-0.320347	0.0196763	1
Gimap8	0.054	0.124	-0.239942	0.0197291	1
Gm10039	0.011	0.054	-0.215067	0.0198121	1
Guf1	0.011	0.054	-0.229051	0.0198121	1
Whamm	0.081	0.027	0.297916	0.0198451	1
Tcn2	0.086	0.167	-0.348521	0.0198628	1
Trim47	0.205	0.312	-0.300404	0.0198876	1
Nap1l3	0.011	0.054	-0.201253	0.0199797	1
Tceb1	0.303	0.199	0.242187	0.0200456	1
Fmnl3	0.081	0.161	-0.28299	0.0200834	1
Oraov1	0.043	0.108	-0.31059	0.0201035	1
Plcg1	0.07	0.151	-0.147614	0.0201192	1
4931406C07Rik	0.011	0.054	-0.269904	0.0201486	1
Rpl14-ps1	0.13	0.226	-0.293862	0.0202476	1
Crip2	0.578	0.667	-0.226728	0.0205229	1
Tmx2	0.119	0.054	0.392519	0.0206886	1
Lpcat3	0.059	0.129	-0.309883	0.0207159	1
Sypl	0.335	0.468	-0.184921	0.0207273	1
Anapc4	0.043	0.108	-0.255801	0.0207928	1
Atf4	0.362	0.263	0.381911	0.020827	1
Gm14586	0.054	0.124	-0.154799	0.0211124	1
Slc16a4	0.157	0.253	-0.376941	0.0211859	1
Prex2	0.135	0.237	-0.102468	0.0212636	1
Ltbp4	0.227	0.339	-0.290755	0.0213528	1
Tmem168	0.011	0.054	0.0105967	0.0213659	1
Tbc1d4	0.119	0.21	-0.262262	0.0214697	1
mt-Nd2	0.919	0.903	-0.156577	0.021566	1
Diap1	0.065	0.14	-0.253376	0.0216012	1
Fzd4	0.027	0.081	-0.249731	0.021613	1
Sf3b2	0.238	0.36	-0.179758	0.0216328	1
Tgfb2	0.081	0.156	-0.425929	0.021674	1
Rbms2	0.07	0.145	-0.256849	0.0218967	1
Fcho2	0.141	0.231	-0.464953	0.0220377	1
Arrdc1	0.027	0.081	-0.250439	0.0220399	1
Cd200	0.568	0.511	0.375558	0.0221917	1
Hprt	0.227	0.333	-0.26835	0.0222483	1
Ap2b1	0.027	0.081	-0.333477	0.0223286	1
Yeats4	0.065	0.134	-0.368724	0.0224299	1
Gja1	0.227	0.134	0.303937	0.0226388	1
Cox7a2l	0.216	0.323	-0.294812	0.0229075	1
Hk1	0.13	0.059	0.260327	0.0233137	1
Heg1	0.168	0.258	-0.3783	0.0233153	1
Gm13835	0.081	0.027	0.170999	0.023365	1
Ociad1	0.335	0.242	0.332318	0.0235125	1
Zrsr1	0.027	0.081	-0.213272	0.0236686	1
Anxa3	0.411	0.511	-0.310293	0.0237588	1
Gm10073	0.049	0.113	-0.262667	0.0239484	1
Acot7	0.027	0.081	-0.251062	0.0239757	1
Sele	0.027	0	0.411156	0.0243329	1
Nek8	0.027	0	0.225599	0.0243329	1
RP24-511F2.4	0.027	0	0.220948	0.0243329	1
Naaa	0.027	0	0.21544	0.0243329	1
Nupl1	0.027	0	0.199297	0.0243329	1
Cdca4	0.027	0	0.183475	0.0243329	1
Hps4	0.027	0	0.175495	0.0243329	1
Rgma	0.027	0	0.17063	0.0243329	1
Phtf1os	0.027	0	0.169689	0.0243329	1
RP23-338O19.2	0.027	0	0.168249	0.0243329	1
Kcnj16	0.027	0	0.164507	0.0243329	1
Btrc	0.027	0	0.146018	0.0243329	1
Noa1	0.027	0	0.136316	0.0243329	1
Dnah2os	0.027	0	0.133627	0.0243329	1
Gtpbp6	0.027	0	0.116768	0.0243329	1
Clk4	0.043	0.108	-0.0982873	0.0244224	1
Lims2	0.124	0.215	-0.266808	0.0245414	1
Ercc1	0.146	0.075	0.441615	0.0247139	1
Ipo8	0.027	0.081	-0.21433	0.0247586	1
Usp36	0.022	0.07	-0.317561	0.0247792	1
Stard8	0.043	0.102	-0.318505	0.0248016	1
Kat7	0.022	0.07	-0.277487	0.0249513	1
Tmem204	0.368	0.5	-0.231169	0.0251075	1
Rpl31-ps16	0	0.027	-0.107203	0.0251096	1
Rpl17-ps8	0	0.027	-0.113545	0.0251096	1
Spcs2-ps	0	0.027	-0.122939	0.0251096	1
Ccdc50-ps	0	0.027	-0.137299	0.0251096	1
Plekha5	0	0.027	-0.139313	0.0251096	1
Gltscr1l	0	0.027	-0.140446	0.0251096	1
Fam20a	0	0.027	-0.16767	0.0251096	1
4933439C10Rik	0	0.027	-0.168632	0.0251096	1
Gm26510	0	0.027	-0.184611	0.0251096	1
H6pd	0	0.027	-0.184822	0.0251096	1
Asb1	0	0.027	-0.186012	0.0251096	1
Oxld1	0	0.027	-0.18918	0.0251096	1
Mrgpre	0	0.027	-0.191222	0.0251096	1
Cacna1e	0	0.027	-0.193112	0.0251096	1
Alox12	0	0.027	-0.206193	0.0251096	1
Sema5a	0	0.027	-0.223458	0.0251096	1
Cyp2e1	0	0.027	-0.272069	0.0251096	1
Sdhd	0.135	0.22	-0.389078	0.0251127	1
Pex2	0.086	0.032	0.304082	0.025169	1
Sirt2	0.124	0.215	-0.262419	0.0253542	1
4930453N24Rik	0.022	0.07	-0.296068	0.025474	1
Mbp	0.389	0.516	-0.241422	0.025614	1
Hibadh	0.124	0.059	0.372183	0.0257807	1
Tuba1a	0.611	0.538	0.232358	0.0258108	1
Pgls	0.07	0.14	-0.351538	0.0259963	1
Clk1	0.119	0.204	-0.280952	0.0260952	1
Plk2	0.395	0.301	0.416777	0.0262549	1
Cstb	0.33	0.242	0.354821	0.0264538	1
Lap3	0.119	0.054	0.275818	0.0265431	1
Rhobtb1	0.054	0.118	-0.345358	0.0266789	1
Ric1	0.059	0.016	0.34877	0.0267095	1
Frmd4a	0.059	0.016	0.325022	0.0269111	1
Msrb3	0.124	0.059	0.322024	0.0269605	1
U2af2	0.065	0.134	-0.205936	0.0270786	1
Slc25a20	0.054	0.118	-0.289606	0.02709	1
1110034G24Rik	0.043	0.102	-0.372573	0.0270996	1
Sltm	0.157	0.253	-0.327596	0.0271111	1
Nolc1	0.189	0.108	0.280162	0.0271457	1
Atxn10	0.135	0.07	0.442462	0.0271756	1
Plscr4	0.065	0.134	-0.306137	0.027208	1
Wasl	0.151	0.242	-0.286686	0.02723	1
Scd2	0.281	0.188	0.430138	0.0272833	1
Cpsf1	0.059	0.016	0.255467	0.0273183	1
Taf1b	0.022	0.07	-0.259682	0.0275661	1
Actb	0.984	0.984	0.178339	0.0276144	1
1110038F14Rik	0.059	0.124	-0.355272	0.0277042	1
Cstf2t	0.016	0.059	-0.350966	0.0277308	1
Eif3k	0.238	0.339	-0.293632	0.0277472	1
Klf9	0.195	0.306	-0.216083	0.0277937	1
Eif3h	0.249	0.344	-0.412496	0.0278047	1
Rpl22l1	0.33	0.237	0.344234	0.0278974	1
Mt2	0.459	0.387	0.649331	0.027926	1
Sh3glb1	0.395	0.527	-0.213818	0.0284976	1
2410022M11Rik	0.016	0.059	-0.295697	0.028572	1
Calm1	0.989	0.962	0.124296	0.0287957	1
Rap1b	0.33	0.237	0.338733	0.0288652	1
Stap2	0.086	0.167	-0.187451	0.0289008	1
Ascc3	0.059	0.016	0.213122	0.0290007	1
Ccng2	0.022	0.07	-0.0797965	0.0290091	1
Tfdp2	0.022	0.07	-0.180654	0.0290091	1
Parp14	0.022	0.07	-0.245508	0.0290091	1
Sdc2	0.103	0.043	0.251985	0.0290206	1
Atp10d	0.016	0.059	-0.201931	0.029435	1
Acsl3	0.114	0.194	-0.363721	0.0295209	1
Sgpp2	0.043	0.102	-0.207411	0.029579	1
Eif2s2	0.335	0.247	0.405563	0.0296186	1
Asxl2	0.032	0.086	-0.253434	0.029635	1
Slc1a3	0.168	0.097	0.41084	0.0296597	1
Phlda1	0.108	0.048	0.384497	0.0297222	1
Gpx7	0.032	0.086	-0.233018	0.0298127	1
Ubr5	0.038	0.097	-0.1808	0.0299119	1
Cyth1	0.032	0.086	-0.244107	0.0299913	1
Npat	0.022	0.07	-0.0984495	0.0300068	1
Ercc5	0.032	0.086	-0.309133	0.0301709	1
Ak6	0.092	0.038	0.347104	0.0301922	1
Nfkbia	0.692	0.796	-0.0606039	0.0302532	1
Ythdc1	0.124	0.21	-0.315194	0.0302706	1
Ccnk	0.016	0.059	-0.260524	0.0303204	1
BC029214	0.016	0.059	-0.272042	0.0305453	1
Smarca2	0.211	0.312	-0.215195	0.0305741	1
Cbr3	0.038	0.005	0.360049	0.030714	1
Pfkfb3	0.038	0.005	0.220007	0.030714	1
Trmt112	0.114	0.199	-0.270617	0.0307205	1
Phldb2	0.065	0.134	-0.295972	0.0307646	1
Gm608	0.016	0.059	-0.332806	0.0309993	1
Dkk3	0.038	0.005	0.232997	0.0310125	1
Dand5	0.038	0.005	0.281733	0.0310127	1
Utp20	0.038	0.005	0.250361	0.0310127	1
Sass6	0.038	0.005	0.222169	0.0310127	1
Nup160	0.049	0.011	0.224041	0.0310307	1
Cnbp	0.546	0.634	-0.196917	0.0310697	1
Ccnl1	0.259	0.177	0.461486	0.0311282	1
Nr2c2ap	0.038	0.005	0.26209	0.0313138	1
Pdlim1	0.038	0.005	0.186057	0.0313138	1
Irf2bp2	0.07	0.14	-0.274002	0.0313499	1
Tmem245	0.059	0.124	-0.22183	0.0313879	1
Notum	0.059	0.124	-0.337031	0.0313879	1
Tubb2b	0.092	0.038	0.348309	0.0314239	1
Rnf114	0.092	0.038	0.271864	0.0314239	1
Cd81	0.714	0.688	0.189403	0.0315644	1
Tmem256	0.362	0.263	0.301856	0.0316265	1
Itpripl1	0.016	0.059	-0.149208	0.0316913	1
She	0.141	0.226	-0.33212	0.0316965	1
Wdr53	0.005	0.038	-0.183136	0.0319237	1
Nudt13	0.005	0.038	-0.210409	0.0319237	1
2310010J17Rik	0.005	0.038	-0.249633	0.0319237	1
Nol6	0.005	0.038	-0.266654	0.0319237	1
Ptgis	0.005	0.038	-0.271864	0.0319237	1
Kank3	0.378	0.495	-0.267789	0.0320057	1
R3hcc1	0.027	0.075	-0.45307	0.0321003	1
Rpl36a	0.605	0.516	0.231442	0.0321045	1
Mrps6	0.141	0.075	0.456827	0.0321226	1
Klhl23	0.016	0.059	-0.149267	0.0321599	1
Ttc9c	0.011	0.048	-0.302532	0.0322055	1
Ism1	0.032	0.086	-0.219237	0.0322079	1
B4galt5	0.038	0.005	0.19038	0.0322324	1
Stk39	0.038	0.005	0.160822	0.0322324	1
Gm8722	0.005	0.038	-0.175899	0.0322324	1
Gm12791	0.005	0.038	-0.187559	0.0322324	1
Spaca6	0.005	0.038	-0.258248	0.0322324	1
Mdm2	0.043	0.102	-0.205688	0.0322511	1
Rnf146	0.076	0.151	-0.166125	0.0322667	1
Cmpk1	0.243	0.156	0.333815	0.0322833	1
Luzp1	0.27	0.382	-0.19046	0.0323352	1
Birc3	0.038	0.005	0.153006	0.0325436	1
3222401L13Rik	0.005	0.038	-0.361438	0.0325436	1
Fkbp1a	0.524	0.473	0.454577	0.0326306	1
Lrpprc	0.011	0.048	-0.224552	0.0327397	1
Zfp704	0.011	0.048	-0.225608	0.0327397	1
Arpc5	0.362	0.29	0.359525	0.03276	1
Adamts4	0.038	0.005	0.1376	0.0328575	1
Rps10-ps1	0.07	0.14	-0.227026	0.0329579	1
Ifi27	0.27	0.382	-0.180373	0.0329981	1
Gm5239	0.011	0.048	-0.261659	0.0330096	1
Ctss	0.011	0.048	-0.266646	0.0330097	1
Mrpl34	0.07	0.14	-0.290675	0.0331075	1
Rnaseh2b	0.027	0.075	-0.279385	0.0331315	1
Zfp763	0.005	0.038	-0.235301	0.0331739	1
Dnajc24	0.038	0.091	-0.301539	0.033258	1
Slc33a1	0.011	0.048	-0.15193	0.0332815	1
Atp5sl	0.011	0.048	-0.205493	0.0332815	1
Stau2	0.011	0.048	-0.268259	0.0332815	1
Fbxl6	0.027	0.075	-0.367975	0.0333411	1
Zfp280d	0.032	0.086	-0.0907301	0.0333679	1
Gm8292	0.032	0.086	-0.123173	0.0333679	1
Bcl6b	0.076	0.027	0.25087	0.0334464	1
Il1r1	0.076	0.027	0.247346	0.0334464	1
Hyi	0.005	0.038	-0.151276	0.0334929	1
Pogk	0.005	0.038	-0.177458	0.0334929	1
Tbc1d24	0.005	0.038	-0.231556	0.0334929	1
Krtcap2	0.432	0.344	0.284764	0.0335449	1
Dnajc12	0.005	0.038	-0.115954	0.0338146	1
Klhl8	0.005	0.038	-0.290542	0.0338146	1
Zfyve19	0.011	0.048	-0.202462	0.0341086	1
Nckipsd	0.005	0.038	-0.155411	0.0341388	1
Mfge8	0.232	0.151	0.347328	0.0341978	1
Ezh1	0.065	0.129	-0.271126	0.0343313	1
Polr2a	0.027	0.075	-0.255642	0.0344063	1
Copb2	0.103	0.183	-0.21529	0.0345245	1
Cbfb	0.027	0.075	-0.210745	0.0346228	1
Lmna	0.216	0.14	0.43721	0.0347617	1
Extl3	0.114	0.194	-0.317622	0.034849	1
Pfn1	0.535	0.473	0.35031	0.0350813	1
Larp4b	0.081	0.151	-0.26136	0.0351335	1
Pus7	0.011	0.048	-0.0761068	0.0352387	1
2610015P09Rik	0.011	0.048	-0.137563	0.0352387	1
Sox18	0.184	0.274	-0.324329	0.0354521	1
Gapdh	0.308	0.237	0.438445	0.0356511	1
Mobp	0.238	0.339	-0.277988	0.0360173	1
Mtrf1l	0.027	0.075	-0.2313	0.0361711	1
Csrnp1	0.114	0.054	0.321217	0.0363333	1
Hspbp1	0.065	0.022	0.290443	0.0364334	1
Limch1	0.135	0.215	-0.434476	0.036559	1
Tars	0.027	0.075	-0.232854	0.0366241	1
Zfp207	0.108	0.188	-0.142361	0.0366549	1
Slc1a2	0.303	0.22	0.569664	0.0367394	1
Usp24	0.027	0.075	-0.287444	0.0368525	1
Gkap1	0.059	0.124	-0.256264	0.0371226	1
Degs2	0.249	0.355	-0.206921	0.0371388	1
Arpp19	0.286	0.199	0.209729	0.0371699	1
Xpot	0.027	0.075	-0.165399	0.0373128	1
4632415L05Rik	0.027	0.075	-0.177718	0.0373128	1
Ppap2b	0.173	0.102	0.737392	0.0373658	1
Pgrmc1	0.286	0.199	0.304626	0.0374638	1
Farsa	0.065	0.022	0.25338	0.0376815	1
Nxpe4	0.162	0.258	-0.134275	0.0376846	1
Pnkd	0.086	0.156	-0.342363	0.0377047	1
Tpm4	0.611	0.554	0.267538	0.0379842	1
Gabarap	0.357	0.468	-0.183661	0.0381765	1
Nr3c1	0.216	0.317	-0.226482	0.0385907	1
Vrk1	0.027	0.075	-0.124176	0.0387232	1
Fam210b	0.038	0.091	-0.223396	0.038888	1
Cdc42bpa	0.076	0.145	-0.0942447	0.0392333	1
Chp1	0.076	0.145	-0.171719	0.039403	1
Kitl	0.443	0.565	-0.231383	0.0394588	1
Rnf44	0.049	0.108	-0.172433	0.0395591	1
Pcp4l1	0.757	0.71	0.232945	0.0397072	1
Errfi1	0.065	0.022	0.253324	0.0397541	1
Bcl3	0.065	0.022	0.220836	0.0397541	1
Luc7l2	0.265	0.36	-0.341061	0.0397807	1
Pik3ip1	0.157	0.242	-0.275003	0.0398255	1
Msrb2	0.049	0.108	-0.174382	0.0399599	1
Socs2	0.076	0.14	-0.365492	0.0400767	1
Tef	0.054	0.113	-0.253668	0.0401873	1
Wdr12	0.065	0.022	0.215987	0.0402871	1
AU021092	0.189	0.29	-0.20621	0.0403783	1
Matr3	0.238	0.344	-0.201198	0.0403983	1
Max	0.114	0.188	-0.294689	0.0405476	1
Tpgs1	0.049	0.108	-0.166021	0.0405676	1
Daglb	0.043	0.097	-0.300349	0.0406873	1
Hpca	0.065	0.022	0.198974	0.0408261	1
Nus1	0.195	0.124	0.400523	0.0409357	1
Smarca4	0.086	0.156	-0.274813	0.0409634	1
Pdcd6	0.103	0.177	-0.248118	0.0412231	1
Rcan2	0.022	0.065	-0.355196	0.0413713	1
Arhgef1	0.108	0.054	0.421409	0.0414683	1
Napa	0.103	0.177	-0.260034	0.0415428	1
Ephx1	0.097	0.172	-0.232244	0.0415988	1
Fut11	0.022	0.065	-0.249417	0.0416461	1
Fer	0.032	0.081	-0.378569	0.0417814	1
Vps13d	0.022	0.065	-0.16009	0.0419226	1
Itga6	0.459	0.376	0.264178	0.04196	1
Ddx1	0.141	0.075	0.320425	0.0423081	1
Chmp2b	0.13	0.21	-0.239954	0.042411	1
Git2	0.103	0.172	-0.309615	0.0424404	1
Txlna	0.059	0.118	-0.327757	0.0425084	1
Arid1a	0.059	0.118	-0.342212	0.0425085	1
Rasal2	0.076	0.14	-0.347142	0.0425828	1
Tmem123	0.162	0.253	-0.219264	0.0427079	1
Arid5a	0.065	0.022	0.0875053	0.0427612	1
Zadh2	0.054	0.113	-0.252911	0.0428067	1
Dnajb14	0.054	0.113	-0.238207	0.0430141	1
mt-Tm	0.022	0.065	-0.190271	0.0430438	1
Mrps11	0.022	0.065	-0.238488	0.0430438	1
Terf2ip	0.022	0.065	-0.273669	0.0430438	1
Mrps34	0.135	0.07	0.218343	0.0430587	1
Usp47	0.124	0.065	0.296875	0.0430826	1
Ssna1	0.076	0.14	-0.339759	0.0433227	1
Usp18	0.022	0.065	-0.196977	0.0433281	1
Gm13889	0.081	0.032	0.24888	0.0433859	1
Vgll4	0.119	0.059	0.271452	0.0434162	1
Irak1	0.076	0.14	-0.277678	0.0435094	1
Tomm70a	0.162	0.097	0.379067	0.0435846	1
Gpatch1	0.022	0.065	-0.304041	0.0436139	1
Fyttd1	0.097	0.167	-0.383936	0.0436481	1
Usp8	0.054	0.113	-0.188571	0.0438519	1
2010012O05Rik	0.043	0.097	-0.243886	0.0440216	1
2510009E07Rik	0.043	0.097	-0.258033	0.0440216	1
Prdx4	0.076	0.145	-0.166953	0.0440409	1
Ubap2l	0.103	0.172	-0.38496	0.0441146	1
Ptpn14	0.022	0.065	-0.144729	0.0441903	1
Mast4	0.022	0.065	-0.165031	0.0441903	1
Slc25a25	0.054	0.016	0.28836	0.0442132	1
Itga2b	0.054	0.016	0.25803	0.0442132	1
Dnajb2	0.032	0.081	-0.244158	0.0442712	1
Tnfsf8	0.022	0	0.204242	0.0443429	1
Oasl1	0.022	0	0.191938	0.0443429	1
Ddx59	0.022	0	0.191309	0.0443429	1
Bach2	0.022	0	0.189907	0.0443429	1
Spock1	0.022	0	0.178075	0.0443429	1
Susd4	0.022	0	0.167858	0.0443429	1
Cd59b	0.022	0	0.167812	0.0443429	1
Sostdc1	0.022	0	0.15523	0.0443429	1
Gm10036	0.022	0	0.15135	0.0443429	1
Sema3f	0.022	0	0.150995	0.0443429	1
Wbscr17	0.022	0	0.148237	0.0443429	1
Alg8	0.022	0	0.145381	0.0443429	1
Shank2	0.022	0	0.142508	0.0443429	1
Zfp707	0.022	0	0.130371	0.0443429	1
Gm7027	0.022	0	0.125885	0.0443429	1
Unkl	0.022	0	0.122972	0.0443429	1
Dgkb	0.022	0	0.122567	0.0443429	1
Lingo1	0.022	0	0.121227	0.0443429	1
Pdp1	0.022	0	0.118419	0.0443429	1
Abca2	0.022	0	0.11806	0.0443429	1
Nxpe2	0.022	0	0.115511	0.0443429	1
Cul9	0.022	0	0.103783	0.0443429	1
Suv420h2	0.022	0	0.103574	0.0443429	1
Wdr90	0.022	0	0.101087	0.0443429	1
Rpl30-ps2	0.022	0	0.0995269	0.0443429	1
Icosl	0.022	0	0.099082	0.0443429	1
Fzd8	0.022	0	0.0985333	0.0443429	1
Tex2	0.022	0	0.0985322	0.0443429	1
Zswim4	0.022	0	0.0981875	0.0443429	1
Inhbb	0.022	0	0.086965	0.0443429	1
Cks2	0.022	0	0.0833885	0.0443429	1
Itgb3	0.022	0	0.0833199	0.0443429	1
H2-Q6	0.022	0	0.0830131	0.0443429	1
Plekho1	0.022	0	0.0724265	0.0443429	1
Eif2s3y	0.07	0.134	-0.207902	0.0444037	1
Unc50	0.114	0.194	-0.21528	0.0444512	1
Pik3ca	0.032	0.081	-0.232188	0.0445269	1
Tmem199	0.054	0.016	0.302465	0.0445345	1
Bcar3	0.054	0.016	0.240297	0.0445345	1
Ppfibp1	0.308	0.43	-0.0594789	0.0445784	1
Celf4	0.081	0.032	0.163118	0.0446553	1
Ikbip	0.022	0.065	-0.19598	0.0447731	1
Serinc5	0.032	0.081	-0.238522	0.0447839	1
Rrbp1	0.346	0.258	0.236385	0.044903	1
Gspt1	0.162	0.097	0.429439	0.0449864	1
Ptprb	0.573	0.651	-0.248447	0.045053	1
Wdr74	0.054	0.016	0.258773	0.0451831	1
Polr3k	0.032	0.081	-0.256819	0.0453016	1
Pam	0.168	0.253	-0.284262	0.0453415	1
Gm6030	0	0.022	-0.0436267	0.0454993	1
Gm8203	0	0.022	-0.0471619	0.0454993	1
RP24-315D19.4	0	0.022	-0.0501296	0.0454993	1
Rgp1	0	0.022	-0.0516685	0.0454993	1
Nkrf	0	0.022	-0.0563225	0.0454993	1
Gm16415	0	0.022	-0.0608692	0.0454993	1
Setdb2	0	0.022	-0.0624169	0.0454993	1
Samd5	0	0.022	-0.0666775	0.0454993	1
Ppip5k1	0	0.022	-0.0688313	0.0454993	1
Zfp954	0	0.022	-0.0725378	0.0454993	1
Fig4	0	0.022	-0.0738947	0.0454993	1
Rps19-ps4	0	0.022	-0.0751482	0.0454993	1
Lnx1	0	0.022	-0.0790569	0.0454993	1
Gm37670	0	0.022	-0.0852835	0.0454993	1
Gm13803	0	0.022	-0.0857301	0.0454993	1
Cdk5r2	0	0.022	-0.0918405	0.0454993	1
Gm13461	0	0.022	-0.0945756	0.0454993	1
Pcdh18	0	0.022	-0.0950805	0.0454993	1
Gm13056	0	0.022	-0.0958974	0.0454993	1
Fitm2	0	0.022	-0.0959307	0.0454993	1
Hells	0	0.022	-0.0968419	0.0454993	1
Ero1lb	0	0.022	-0.097761	0.0454993	1
Gm8618	0	0.022	-0.0979727	0.0454993	1
Nmnat1	0	0.022	-0.0985232	0.0454993	1
Rpl28-ps3	0	0.022	-0.100161	0.0454993	1
Mad2l1	0	0.022	-0.100992	0.0454993	1
Krtcap3	0	0.022	-0.103925	0.0454993	1
Gm26540	0	0.022	-0.105154	0.0454993	1
Lrrc4	0	0.022	-0.106829	0.0454993	1
Map2k6	0	0.022	-0.107783	0.0454993	1
Gm9774	0	0.022	-0.109745	0.0454993	1
A630033H20Rik	0	0.022	-0.11202	0.0454993	1
Mdfic	0	0.022	-0.112476	0.0454993	1
Fbxw17	0	0.022	-0.114312	0.0454993	1
RP24-196M24.2	0	0.022	-0.115555	0.0454993	1
Ccdc166	0	0.022	-0.118185	0.0454993	1
Zfp324	0	0.022	-0.122957	0.0454993	1
Slc15a4	0	0.022	-0.123913	0.0454993	1
Wdtc1	0	0.022	-0.126079	0.0454993	1
Rps19-ps6	0	0.022	-0.126223	0.0454993	1
Dclre1c	0	0.022	-0.128912	0.0454993	1
Mrc2	0	0.022	-0.133012	0.0454993	1
Zbtb48	0	0.022	-0.133738	0.0454993	1
Ttll12	0	0.022	-0.133919	0.0454993	1
Trpm6	0	0.022	-0.135085	0.0454993	1
Swsap1	0	0.022	-0.136519	0.0454993	1
Gm9776	0	0.022	-0.137504	0.0454993	1
Pdzd4	0	0.022	-0.137746	0.0454993	1
Pou3f1	0	0.022	-0.138328	0.0454993	1
Simc1	0	0.022	-0.141682	0.0454993	1
RP24-179I4.3	0	0.022	-0.142199	0.0454993	1
Dyrk1b	0	0.022	-0.143169	0.0454993	1
Acy1	0	0.022	-0.143523	0.0454993	1
Rps11-ps1	0	0.022	-0.143646	0.0454993	1
Fhl3	0	0.022	-0.144066	0.0454993	1
Gm20033	0	0.022	-0.151135	0.0454993	1
Luzp2	0	0.022	-0.15198	0.0454993	1
RP23-256A5.2	0	0.022	-0.154617	0.0454993	1
Gcnt1	0	0.022	-0.155953	0.0454993	1
5031434O11Rik	0	0.022	-0.155989	0.0454993	1
Sco1	0	0.022	-0.158374	0.0454993	1
Negr1	0	0.022	-0.160369	0.0454993	1
Evi2a	0	0.022	-0.161781	0.0454993	1
Zfp780b	0	0.022	-0.163475	0.0454993	1
Osbp	0	0.022	-0.168109	0.0454993	1
Dnajc16	0	0.022	-0.168528	0.0454993	1
Mpeg1	0	0.022	-0.176987	0.0454993	1
Hspa12a	0	0.022	-0.181568	0.0454993	1
Fancc	0	0.022	-0.182103	0.0454993	1
Hpgds	0	0.022	-0.201188	0.0454993	1
Gm28151	0	0.022	-0.20412	0.0454993	1
Tango2	0	0.022	-0.232674	0.0454993	1
Krtap28-13	0	0.022	-0.234315	0.0454993	1
Zfp608	0.032	0.081	-0.241393	0.0455623	1
Cbx3	0.119	0.199	-0.174878	0.0456569	1
Herpud1	0.124	0.199	-0.317472	0.0458551	1
Psmb3	0.389	0.301	0.236238	0.0458764	1
Ndufa2	0.341	0.473	-0.191939	0.0458773	1
Apln	0.07	0.027	0.906393	0.0459318	1
Rps19	0.762	0.753	0.12415	0.0459587	1
Sema4c	0.054	0.016	0.260545	0.0465042	1
Cdc16	0.049	0.102	-0.309136	0.0465482	1
Gatm	0.438	0.565	-0.189391	0.0466675	1
Dgat1	0.016	0.054	-0.2825	0.0466716	1
Cwc22	0.016	0.054	-0.283607	0.0466716	1
Rpl14	0.8	0.742	0.171091	0.04685	1
Rbm18	0.032	0.081	-0.189248	0.0468851	1
Calcoco1	0.022	0.065	-0.0615238	0.0471699	1
Kif16b	0.054	0.016	0.211201	0.0471768	1
Crebbp	0.076	0.14	-0.224457	0.0472874	1
Acot13	0.081	0.145	-0.323304	0.0473041	1
Slc25a36	0.016	0.054	-0.270569	0.0473462	1
Zbtb6	0.054	0.016	0.282122	0.0475162	1
Rhoc	0.373	0.285	0.212606	0.0475224	1
Far2	0.059	0.118	-0.222351	0.0475412	1
Egln2	0.059	0.118	-0.279125	0.0475412	1
Enpep	0.016	0.054	-0.379935	0.0476866	1
Trip10	0.108	0.054	0.188084	0.0477683	1
Fam20b	0.022	0.065	-0.137129	0.0477856	1
Usp4	0.054	0.113	-0.202793	0.0477948	1
Arhgef7	0.151	0.086	0.30001	0.0478449	1
Vti1b	0.249	0.167	0.261304	0.0480763	1
Nbr1	0.054	0.108	-0.367293	0.048231	1
Insr	0.135	0.215	-0.220319	0.0482457	1
Epm2aip1	0.016	0.054	-0.256255	0.0483736	1
St3gal6	0.303	0.392	-0.324271	0.048436	1
Gm13623	0.043	0.097	-0.158696	0.0485735	1
Srp68	0.043	0.097	-0.175592	0.0488236	1
Rbl2	0.032	0.081	-0.170952	0.0490685	1
Rufy3	0.016	0.054	-0.215627	0.0490688	1
Atf3	0.281	0.21	0.457968	0.0491011	1
Leprot	0.27	0.366	-0.253842	0.0492902	1
Gnao1	0.07	0.027	0.315163	0.049436	1
Abl2	0.027	0.07	-0.342157	0.049436	1
Pgk1	0.108	0.054	0.294563	0.04988	1
Tns2	0.146	0.22	-0.277192	0.0498852	1
Nid2	0.07	0.027	0.223686	0.0500413	1
Gltp	0.13	0.21	-0.291696	0.0500952	1
Atg4a	0.016	0.054	-0.23405	0.0501274	1
Ap1s2	0.124	0.204	-0.20891	0.0501886	1
Hnrnph3	0.097	0.161	-0.401839	0.0501955	1
Slc52a2	0.043	0.097	-0.206409	0.0503472	1
Baiap2l1	0.016	0.054	-0.149707	0.0504845	1
Gbp4	0.13	0.07	0.375592	0.0507716	1
Ctdspl	0.016	0.054	-0.196837	0.0508437	1
Snx19	0.016	0.054	-0.236613	0.0508437	1
Gm14303	0.038	0.086	-0.280035	0.050976	1
Tspan9	0.108	0.054	0.267575	0.0510866	1
Etf1	0.178	0.113	0.393907	0.0511315	1
Kctd12b	0.038	0.086	-0.367872	0.0512518	1
Chst1	0.043	0.011	0.270671	0.0513847	1
Maml1	0.043	0.011	0.178177	0.0513847	1
Obfc1	0.054	0.016	0.113827	0.0513866	1
Rpl4	0.741	0.704	0.220347	0.0514483	1
Dennd6a	0.016	0.054	-0.141645	0.0515686	1
Pcsk7	0.016	0.054	-0.161347	0.0515686	1
Ice2	0.016	0.054	-0.16714	0.0515686	1
Cdkn1a	0.411	0.328	0.320938	0.0517936	1
Hspa4l	0.043	0.011	0.330031	0.0517988	1
Npr1	0.043	0.011	0.250635	0.0517988	1
Cmpk2	0.043	0.011	0.202958	0.0517988	1
Wac	0.092	0.161	-0.223411	0.0518466	1
Adh5	0.135	0.22	-0.161573	0.0518843	1
Hsph1	0.103	0.048	0.232249	0.05191	1
Snapc2	0.016	0.054	-0.121136	0.0519343	1
Exosc2	0.016	0.054	-0.166447	0.0519343	1
Irf3	0.038	0.086	-0.326845	0.0520868	1
Sh3bgrl2	0.054	0.016	0.0158318	0.0521179	1
Ubr4	0.027	0.07	-0.313973	0.0522091	1
Add3	0.189	0.28	-0.167496	0.0523616	1
Wtap	0.038	0.086	-0.253214	0.0523676	1
Rab7	0.341	0.253	0.323378	0.0524049	1
Ogdh	0.07	0.129	-0.290004	0.0524479	1
Agpat6	0.027	0.07	-0.254728	0.0525251	1
Pdha1	0.097	0.167	-0.169551	0.0525662	1
Slc16a2	0.151	0.231	-0.324549	0.0526349	1
Parp2	0.049	0.102	-0.164733	0.0526797	1
Calu	0.227	0.145	0.215517	0.0527033	1
Syf2	0.259	0.366	-0.159494	0.0529597	1
Zfp738	0.016	0.054	-0.115699	0.0530443	1
Herc6	0.016	0.054	-0.133109	0.0530443	1
Dnal1	0.016	0.054	-0.147664	0.0530443	1
Irf5	0.011	0.043	-0.275541	0.0530581	1
Fam173a	0.108	0.054	0.283422	0.053068	1
Set	0.297	0.215	0.315554	0.0533532	1
Ubtd1	0.086	0.038	0.0719769	0.0533606	1
Tnpo1	0.027	0.07	-0.206576	0.0534827	1
Dmwd	0.043	0.011	0.233327	0.0534835	1
Tmem97	0.043	0.011	0.160228	0.0534835	1
Pkig	0.297	0.21	0.235237	0.0537684	1
A930033H14Rik	0.027	0.07	-0.234919	0.0538051	1
Nptxr	0.043	0.011	0.181539	0.0539117	1
Pgpep1	0.011	0.043	-0.177456	0.0539117	1
Adarb1	0.011	0.043	-0.214573	0.0539117	1
Wdsub1	0.011	0.043	-0.34898	0.0539117	1
Ppie	0.086	0.038	0.270708	0.053935	1
Rasgrp2	0.114	0.188	-0.195969	0.0541897	1
Plod2	0.011	0.043	-0.211766	0.0543428	1
Epha5	0.011	0.043	-0.288957	0.0543428	1
Mmd	0.119	0.065	0.340766	0.0543734	1
Grin2a	0.032	0.005	0.276912	0.0545192	1
Lama2	0.032	0.005	0.203142	0.0545192	1
Mxd4	0.243	0.339	-0.249206	0.0545628	1
Midn	0.13	0.07	0.247622	0.0546374	1
Pcdh17	0.043	0.011	0.189014	0.0547768	1
Gns	0.011	0.043	-0.168674	0.0547768	1
Leo1	0.07	0.027	0.216234	0.0547821	1
Sppl3	0.027	0.07	-0.208535	0.0547821	1
Cdk4	0.097	0.161	-0.381169	0.0548443	1
Tmed8	0.032	0.005	0.201056	0.0550375	1
Fam71a	0.032	0.005	0.13379	0.0550375	1
Zfp931	0.043	0.011	0.215612	0.0552134	1
Dusp2	0.043	0.011	0.188916	0.0552136	1
Hfe	0.011	0.043	-0.220456	0.0552136	1
Oaz1-ps	0.011	0.043	-0.227159	0.0552136	1
Adamts9	0.103	0.048	0.185915	0.0553147	1
Tbc1d14	0.049	0.102	-0.221507	0.0553147	1
Arhgef12	0.178	0.263	-0.213378	0.0555338	1
Clybl	0.032	0.005	0.24737	0.0555599	1
Zfp335	0.032	0.005	0.21798	0.0555599	1
Tfpt	0.032	0.005	0.201187	0.0555599	1
Myl4	0.032	0.005	0.199993	0.0555599	1
Notch3	0.032	0.005	0.148011	0.0555599	1
Sbspon	0.011	0.043	-0.161023	0.0556534	1
Trib1	0.086	0.038	0.177157	0.0556893	1
S100a10	0.189	0.124	0.448034	0.0557121	1
Yes1	0.07	0.134	-0.149942	0.0557817	1
Cops7a	0.103	0.172	-0.250176	0.0559921	1
Tmtc2	0.07	0.134	-0.190152	0.0560178	1
Atp5s	0.011	0.043	-0.194611	0.056096	1
Cox5b	0.47	0.382	0.103668	0.0561671	1
Sos1	0.07	0.129	-0.233769	0.056179	1
Ptgs2	0.059	0.022	0.692611	0.0563861	1
Cradd	0.011	0.043	-0.128658	0.0565416	1
Per3	0.011	0.043	-0.168564	0.0565416	1
Tnfrsf12a	0.173	0.108	0.386984	0.0565814	1
Eef1b2	0.389	0.522	-0.143004	0.0566079	1
Hif1an	0.032	0.005	0.200174	0.0566171	1
Ahcy	0.032	0.005	0.123341	0.0566171	1
Coro2a	0.005	0.032	-0.174301	0.056884	1
Tbc1d10a	0.005	0.032	-0.220181	0.056884	1
Spop	0.378	0.306	0.303648	0.0568986	1
Gm12254	0.038	0.086	-0.167068	0.057036	1
Endog	0.038	0.086	-0.208538	0.057036	1
Akap9	0.086	0.151	-0.225601	0.0570575	1
Mak16	0.07	0.129	-0.320814	0.0571455	1
Vps8	0.032	0.005	0.151015	0.0571519	1
4930578C19Rik	0.032	0.005	0.128829	0.0571519	1
Gm9800	0.049	0.102	-0.170891	0.0572237	1
Sptlc2	0.092	0.156	-0.302209	0.0574208	1
Rom1	0.005	0.032	-0.154071	0.0574209	1
Mapt	0.005	0.032	-0.175934	0.0574209	1
Zfp946	0.005	0.032	-0.188923	0.0574209	1
Lin54	0.005	0.032	-0.192749	0.0574209	1
Sbf1	0.005	0.032	-0.206492	0.0574209	1
Fbxw8	0.043	0.011	0.145115	0.0574416	1
Elac1	0.011	0.043	-0.126749	0.0574416	1
Sncg	0.011	0.043	-0.187491	0.0574416	1
Sdha	0.146	0.22	-0.397874	0.0575327	1
Dancr	0.032	0.005	0.102415	0.057691	1
Psmf1	0.027	0.07	-0.224037	0.0578023	1
Fbxl3	0.07	0.129	-0.273107	0.0578795	1
Sertad3	0.011	0.043	-0.240004	0.0578961	1
Apol10b	0.005	0.032	-0.120168	0.0579621	1
Gm5687	0.005	0.032	-0.124319	0.0579621	1
Zfp568	0.005	0.032	-0.131133	0.0579621	1
Iqcc	0.005	0.032	-0.134842	0.0579621	1
Timp4	0.005	0.032	-0.138714	0.0579621	1
Vps11	0.005	0.032	-0.14828	0.0579621	1
Ric3	0.005	0.032	-0.1697	0.0579621	1
mt-Nd5	0.827	0.941	-0.0966203	0.0583061	1
Zfp955a	0.005	0.032	-0.131152	0.0585075	1
Slc35a5	0.005	0.032	-0.140873	0.0585075	1
Magee1	0.005	0.032	-0.144875	0.0585075	1
Cables1	0.005	0.032	-0.151042	0.0585075	1
Klhl22	0.005	0.032	-0.17315	0.0585075	1
Xndc1	0.005	0.032	-0.173868	0.0585075	1
Rabepk	0.005	0.032	-0.191094	0.0585075	1
Gcc1	0.005	0.032	-0.195799	0.0585075	1
Igbp1	0.054	0.108	-0.227612	0.0585765	1
2410006H16Rik	0.114	0.059	0.310722	0.0587486	1
Rnf115	0.059	0.113	-0.29691	0.0587486	1
Itpr3	0.027	0.07	-0.157954	0.0588393	1
C920021L13Rik	0.005	0.032	-0.0710033	0.0590571	1
Pgam1	0.005	0.032	-0.0952198	0.0590571	1
Rpl30-ps9	0.005	0.032	-0.0976509	0.0590571	1
Rundc1	0.005	0.032	-0.0992805	0.0590571	1
RP24-200H19.1	0.005	0.032	-0.124786	0.0590571	1
Gm8129	0.005	0.032	-0.130961	0.0590571	1
Jph4	0.005	0.032	-0.149995	0.0590571	1
Mog	0.005	0.032	-0.264459	0.0590571	1
Fam208a	0.092	0.161	-0.091604	0.0591014	1
Tmem30a	0.281	0.376	-0.239438	0.0591414	1
Acsl1	0.005	0.032	-0.0577019	0.059611	1
D11Wsu47e	0.005	0.032	-0.0752046	0.059611	1
RP23-6C10.3	0.005	0.032	-0.0890178	0.059611	1
Mob1b	0.005	0.032	-0.114183	0.059611	1
Tm7sf2	0.005	0.032	-0.156393	0.059611	1
Rraga	0.081	0.145	-0.20427	0.0596672	1
Gss	0.011	0.043	-0.0820497	0.0597439	1
Clcn7	0.011	0.043	-0.0886171	0.0597439	1
Pabpn1	0.027	0.07	-0.117556	0.0598917	1
Lamp1	0.405	0.5	-0.222573	0.0600424	1
Stmn1	0.086	0.151	-0.244833	0.0600463	1
Slc7a5	0.341	0.43	-0.185501	0.0601839	1
Ccdc115	0.054	0.108	-0.243074	0.0602349	1
Ccny	0.081	0.145	-0.190527	0.0607481	1
Chmp4b	0.222	0.151	0.343253	0.0607533	1
Rfk	0.2	0.134	0.397692	0.0611726	1
Bin1	0.092	0.043	0.225977	0.0614193	1
Apoa1bp	0.114	0.183	-0.281893	0.0615523	1
Rab3a	0.027	0.07	-0.0695706	0.0616803	1
Tmem9b	0.184	0.258	-0.349219	0.0620401	1
2810004N23Rik	0.076	0.032	0.317672	0.0623002	1
Spsb2	0.022	0.059	-0.259863	0.0623129	1
Ctnnb1	0.4	0.489	-0.180735	0.0624947	1
Celf2	0.059	0.022	0.280478	0.0625122	1
Skp1a	0.422	0.516	-0.184735	0.0625749	1
Casd1	0.076	0.032	0.277185	0.0626483	1
Ndufb4	0.124	0.194	-0.323625	0.0626504	1
Rnpep	0.043	0.091	-0.227644	0.0628235	1
2210018M11Rik	0.059	0.022	0.222264	0.0629128	1
Lsm4	0.276	0.204	0.327051	0.06328	1
Erich1	0.059	0.022	0.217457	0.0633155	1
Abhd8	0.059	0.022	0.181652	0.0633155	1
Fbxw11	0.032	0.075	-0.238963	0.0633494	1
Ganab	0.032	0.075	-0.283648	0.0633494	1
Gata2	0.189	0.263	-0.237371	0.0637928	1
Cables2	0.022	0.059	-0.163966	0.0639234	1
Snhg6	0.097	0.048	0.277791	0.0641624	1
Tspan31	0.114	0.183	-0.216019	0.0642113	1
Adgrf5	0.627	0.699	-0.128133	0.064216	1
Tmem55b	0.092	0.043	0.227657	0.064254	1
Ptprg	0.368	0.462	-0.211337	0.0643732	1
Smc5	0.097	0.048	0.348186	0.0644723	1
Cpsf3	0.022	0.059	-0.238859	0.0647414	1
Fam53a	0.032	0.075	-0.233673	0.064771	1
Wbscr22	0.124	0.07	0.305663	0.0653579	1
Bsg	0.946	0.995	-0.0736774	0.0654642	1
Socs3	0.173	0.113	0.446283	0.0656212	1
Nde1	0.065	0.124	-0.152183	0.0656846	1
Klhl24	0.022	0.059	-0.1903	0.0659847	1
Gper1	0.022	0.059	-0.213762	0.0659847	1
H2afv	0.195	0.285	-0.18653	0.0659928	1
Dpysl2	0.114	0.059	0.216854	0.0660081	1
Acer2	0.173	0.113	0.349567	0.0662062	1
Parl	0.043	0.091	-0.197948	0.066368	1
Ccser2	0.173	0.258	-0.216345	0.066563	1
Fam114a2	0.086	0.151	-0.188772	0.0666696	1
Pcbp1	0.351	0.29	0.359238	0.0667522	1
Necap1	0.022	0.059	-0.162837	0.0668244	1
Rpp25l	0.043	0.091	-0.291557	0.0670299	1
Dnajc3	0.265	0.355	-0.201239	0.0672067	1
Cbx7	0.022	0.059	-0.182716	0.0672475	1
A430105I19Rik	0.022	0.059	-0.193747	0.0672475	1
C1qa	0.022	0.059	-0.210119	0.0672475	1
Ywhaz	0.486	0.409	0.229445	0.0672915	1
Cracr2b	0.13	0.199	-0.233266	0.0674601	1
Wfdc1	0.503	0.618	-0.180286	0.0674976	1
Ube2a	0.076	0.134	-0.168265	0.0675586	1
Epb4.1l2	0.081	0.145	-0.127168	0.0675791	1
Rpl13a	0.811	0.898	-0.122755	0.0677062	1
Rnaseh2a	0.059	0.022	0.14475	0.0678864	1
Hnrnpa3	0.486	0.419	0.190489	0.068017	1
Ankrd12	0.157	0.242	-0.117461	0.0680706	1
Arhgap17	0.097	0.048	0.234609	0.0682881	1
Lsm12	0.114	0.059	0.17434	0.0683851	1
Dennd5b	0.038	0.086	-0.0651029	0.0684617	1
Mag	0.022	0.059	-0.204256	0.0685302	1
Nos3	0.189	0.274	-0.216573	0.0690228	1
Chmp5	0.238	0.323	-0.237326	0.0690826	1
Tbc1d17	0.038	0.081	-0.3139	0.0690996	1
Cnn3	0.357	0.274	0.263055	0.0693029	1
Inafm1	0.043	0.091	-0.174437	0.0693892	1
Mob2	0.054	0.108	-0.113076	0.0694346	1
Rab5c	0.141	0.21	-0.262707	0.0694985	1
Kti12	0.059	0.113	-0.217511	0.0695997	1
Mllt6	0.054	0.102	-0.389663	0.0700134	1
Cobll1	0.124	0.199	-0.170983	0.0700322	1
Zzz3	0.043	0.091	-0.173738	0.0700757	1
Ccnd1	0.205	0.134	0.299724	0.0706966	1
Nek1	0.022	0.059	-0.0945978	0.0707127	1
Trim16	0.119	0.065	0.262791	0.0709423	1
Ogfr	0.032	0.075	-0.20076	0.0711096	1
Baz2a	0.081	0.14	-0.244582	0.0711245	1
Tmx4	0.059	0.113	-0.231056	0.0711429	1
Col4a3bp	0.335	0.441	-0.224258	0.0713089	1
Ccdc50	0.124	0.194	-0.205493	0.0716105	1
Caml	0.081	0.14	-0.260339	0.0716833	1
Cbx5	0.173	0.258	-0.0887202	0.0720275	1
A230050P20Rik	0.043	0.091	-0.0988446	0.0721686	1
Ndufc1	0.314	0.242	0.310392	0.0722358	1
Zfp68	0.032	0.075	-0.105788	0.0722792	1
Dhrs7	0.108	0.177	-0.159132	0.0724231	1
Isg15	0.189	0.129	0.464994	0.0728162	1
Sbf2	0.076	0.134	-0.21133	0.0729119	1
Dhx29	0.022	0.059	-0.151478	0.0729518	1
Lrrk1	0.032	0.075	-0.124266	0.0730678	1
Pqlc1	0.13	0.075	0.357374	0.0732462	1
Hs3st1	0.081	0.14	-0.128639	0.0733814	1
mt-Co1	0.762	0.812	-0.199506	0.0736567	1
Orai1	0.141	0.081	0.212361	0.0738111	1
Gm14539	0.032	0.075	-0.140011	0.0738633	1
Thoc3	0.038	0.081	-0.247848	0.0739345	1
Grk6	0.049	0.016	0.267883	0.0740166	1
Ifrd1	0.2	0.14	0.482628	0.0743461	1
Peli1	0.173	0.113	0.346243	0.0744691	1
Hus1	0.049	0.016	0.255679	0.0745291	1
Map7d2	0.049	0.016	0.251673	0.0745291	1
Car5a	0.07	0.129	-0.150541	0.0745835	1
Rpl18-ps2	0.032	0.075	-0.125102	0.0746659	1
Uqcrfs1	0.27	0.199	0.339266	0.0750064	1
RP23-263B18.4	0.124	0.194	-0.23626	0.0750281	1
Fnbp1l	0.265	0.349	-0.336351	0.0751919	1
Igfbp3	0.086	0.043	0.662725	0.0752007	1
Cthrc1	0.043	0.091	-0.0961114	0.0754038	1
Hspa13	0.081	0.038	0.228347	0.0754766	1
Fbrsl1	0.065	0.027	0.268779	0.0755427	1
Fry	0.178	0.258	-0.19718	0.0755696	1
Cttn	0.13	0.075	0.312191	0.0756385	1
Tob1	0.216	0.301	-0.0678656	0.0756716	1
Ptpmt1	0.081	0.038	0.244442	0.0758662	1
9430016H08Rik	0.049	0.097	-0.274642	0.0759427	1
Gpn2	0.065	0.027	0.254788	0.0759833	1
Klhl5	0.297	0.226	0.260609	0.0760365	1
Ggcx	0.049	0.016	0.243869	0.076084	1
Slc11a2	0.049	0.016	0.221331	0.076084	1
Rhoa	0.503	0.597	-0.159484	0.0760909	1
Ttc3	0.173	0.258	-0.183036	0.0762789	1
Ndufa5	0.324	0.253	0.298458	0.0765466	1
Ncoa2	0.016	0.048	-0.179447	0.0766082	1
Nhp2	0.114	0.065	0.340651	0.0769449	1
Ssbp1	0.065	0.118	-0.223031	0.077202	1
Rbfox2	0.049	0.097	-0.238587	0.0773742	1
Csnk1g3	0.038	0.081	-0.276198	0.0774411	1
Dut	0.049	0.016	0.230172	0.0776653	1
Mafk	0.081	0.038	0.230968	0.0778389	1
Ep400	0.059	0.113	-0.150053	0.0779333	1
Zc3h14	0.076	0.134	-0.224338	0.0779914	1
Nebl	0.135	0.204	-0.250897	0.0780232	1
Kmt2e	0.259	0.349	-0.23155	0.0781824	1
H2-D1	0.768	0.688	0.213014	0.0782133	1
Fam220a	0.065	0.027	0.175156	0.0782179	1
Tceb2	0.514	0.446	0.217496	0.0782226	1
Pias4	0.049	0.016	0.140103	0.0787342	1
Gm6265	0.016	0.048	-0.215425	0.0787342	1
Nop58	0.2	0.14	0.374704	0.0787761	1
Stx6	0.103	0.054	0.32465	0.0787918	1
S100a11	0.373	0.301	0.308146	0.0789006	1
Atl2	0.043	0.091	-0.0846532	0.0791363	1
Nup85	0.016	0.048	-0.18834	0.0792732	1
Elavl1	0.135	0.081	0.246492	0.07936	1
Sdpr	0.362	0.489	-0.067733	0.0793696	1
Dpy19l1	0.038	0.081	-0.26552	0.079447	1
Stra6	0.054	0.102	-0.292626	0.0795026	1
Abi2	0.032	0.075	0.0255605	0.0796323	1
Pygo2	0.049	0.016	0.212672	0.0798151	1
Eif4enif1	0.049	0.016	0.165937	0.0798151	1
Fam181b	0.016	0.048	-0.226291	0.0798151	1
Sox17	0.357	0.441	-0.285322	0.0800573	1
Utp3	0.076	0.134	-0.178217	0.080165	1
Lamc1	0.054	0.102	-0.286542	0.0802186	1
Lama4	0.076	0.129	-0.382881	0.0802957	1
Capn15	0.016	0.048	-0.144487	0.0803601	1
Tnks	0.016	0.048	-0.174949	0.0803601	1
Gm26735	0.016	0.048	-0.198458	0.0803601	1
Ier5l	0.065	0.027	0.190693	0.0805058	1
Wdr33	0.049	0.097	-0.178288	0.0806755	1
Mpzl1	0.281	0.376	-0.17526	0.0807587	1
Hcfc2	0.016	0.048	-0.140834	0.0809081	1
2610008E11Rik	0.016	0.048	-0.196247	0.0809081	1
Nfkbil1	0.016	0.048	-0.205316	0.0809081	1
Brd9	0.054	0.102	-0.262487	0.0809399	1
Rhog	0.059	0.113	-0.150784	0.0813475	1
Zfp787	0.016	0.048	-0.113899	0.0814591	1
Rpl31-ps8	0.016	0.048	-0.115617	0.0814591	1
Crem	0.114	0.065	0.260607	0.0814696	1
Ccdc23	0.07	0.124	-0.27771	0.0816834	1
Ciapin1	0.038	0.081	-0.238483	0.0819096	1
Rbm45	0.016	0.048	-0.115134	0.0820131	1
6330403K07Rik	0.016	0.048	-0.156634	0.0820131	1
Tmem128	0.092	0.151	-0.263601	0.0820157	1
Xaf1	0.184	0.124	0.300233	0.0820335	1
Tbc1d20	0.114	0.177	-0.20485	0.0820628	1
Rpl19	0.654	0.769	-0.131932	0.0821026	1
Cxcl10	0.016	0	0.315868	0.0821578	1
Fam167b	0.016	0	0.247133	0.0821578	1
Nrip3	0.016	0	0.188722	0.0821578	1
Cd52	0.016	0	0.160833	0.0821578	1
Npm3	0.016	0	0.152836	0.0821578	1
Zfp873	0.016	0	0.152497	0.0821578	1
Maml3	0.016	0	0.152222	0.0821578	1
Tyw1	0.016	0	0.151282	0.0821578	1
Hook2	0.016	0	0.151173	0.0821578	1
Pcdh12	0.016	0	0.147192	0.0821578	1
Slfn8	0.016	0	0.145436	0.0821578	1
Fggy	0.016	0	0.144423	0.0821578	1
Cacna2d3	0.016	0	0.143742	0.0821578	1
Thbs3	0.016	0	0.137376	0.0821578	1
Megf11	0.016	0	0.13679	0.0821578	1
Pcdhgc3	0.016	0	0.136199	0.0821578	1
Gm13033	0.016	0	0.132626	0.0821578	1
Gm16536	0.016	0	0.13237	0.0821578	1
Ammecr1	0.016	0	0.132349	0.0821578	1
Gm28041	0.016	0	0.13178	0.0821578	1
Sept1	0.016	0	0.130537	0.0821578	1
Zfp213	0.016	0	0.129901	0.0821578	1
Harbi1	0.016	0	0.129249	0.0821578	1
Zfp275	0.016	0	0.128192	0.0821578	1
Satb1	0.016	0	0.126326	0.0821578	1
Ppp1r13l	0.016	0	0.124253	0.0821578	1
Pcdhga6	0.016	0	0.123812	0.0821578	1
Stat5a	0.016	0	0.119083	0.0821578	1
Serpina3n	0.016	0	0.117797	0.0821578	1
Zswim3	0.016	0	0.117538	0.0821578	1
Saa1	0.016	0	0.116713	0.0821578	1
Ptx3	0.016	0	0.11516	0.0821578	1
Zfp882	0.016	0	0.113192	0.0821578	1
Rtel1	0.016	0	0.113092	0.0821578	1
Slc9a1	0.016	0	0.1101	0.0821578	1
Rilp	0.016	0	0.109563	0.0821578	1
Nkd2	0.016	0	0.106	0.0821578	1
Gm4202	0.016	0	0.105902	0.0821578	1
Gm4459	0.016	0	0.105401	0.0821578	1
RP23-64D14.4	0.016	0	0.104302	0.0821578	1
Srrm4	0.016	0	0.104171	0.0821578	1
Slc1a4	0.016	0	0.103289	0.0821578	1
Cdc42bpg	0.016	0	0.103102	0.0821578	1
Fkbpl	0.016	0	0.102721	0.0821578	1
Entpd7	0.016	0	0.100412	0.0821578	1
C130036L24Rik	0.016	0	0.100206	0.0821578	1
Kcne3	0.016	0	0.0988289	0.0821578	1
Cdr2	0.016	0	0.0988206	0.0821578	1
Nckap5l	0.016	0	0.0979819	0.0821578	1
Zfp442	0.016	0	0.0975199	0.0821578	1
Wdr41	0.016	0	0.097179	0.0821578	1
Dmtn	0.016	0	0.0963147	0.0821578	1
Plag1	0.016	0	0.0959431	0.0821578	1
Tmem164	0.016	0	0.0949496	0.0821578	1
Wdfy1	0.016	0	0.0874715	0.0821578	1
Spred3	0.016	0	0.0867021	0.0821578	1
Stxbp2	0.016	0	0.0858424	0.0821578	1
Gpc6	0.016	0	0.0837156	0.0821578	1
Gvin1	0.016	0	0.0799462	0.0821578	1
Ksr1	0.016	0	0.078081	0.0821578	1
2210408I21Rik	0.016	0	0.0768476	0.0821578	1
Fgfrl1	0.016	0	0.0768248	0.0821578	1
Zbtb40	0.016	0	0.0738048	0.0821578	1
Pnck	0.016	0	0.0716835	0.0821578	1
Gm12844	0.016	0	0.069352	0.0821578	1
Rad52	0.016	0	0.0663508	0.0821578	1
Dnajc27	0.016	0	0.0625301	0.0821578	1
Snx22	0.016	0	0.0585134	0.0821578	1
Gm527	0.016	0	0.0574433	0.0821578	1
Aplf	0.016	0	0.0535566	0.0821578	1
Slc16a3	0.016	0	0.0534007	0.0821578	1
Mid1	0.016	0	0.0390372	0.0821578	1
Alms1	0.016	0	0.0351267	0.0821578	1
Arl10	0.016	0	0.0345148	0.0821578	1
Ell	0.016	0	0.033758	0.0821578	1
Rnf144b	0.065	0.118	-0.139386	0.0821863	1
Mecom	0.076	0.129	-0.276575	0.0822228	1
Gpn3	0.027	0.065	-0.187606	0.0823748	1
Gnai2	0.681	0.651	0.204206	0.0824207	1
Hpcal4	0.049	0.016	0.164995	0.0825702	1
Mpdu1	0.016	0.048	-0.126656	0.0825702	1
N6amt2	0.016	0.048	-0.161888	0.0825702	1
Brd1	0.038	0.081	-0.201063	0.0827442	1
Zfp560	0.038	0.081	-0.255238	0.0827442	1
Chchd3	0.162	0.102	0.331164	0.0828438	1
mt-Tc	0.092	0.048	0.49234	0.0829456	1
Rab11fip5	0.027	0.065	-0.200222	0.0830849	1
Ube3c	0.016	0.048	-0.0695608	0.0831304	1
Pcid2	0.016	0.048	-0.136588	0.0831304	1
Gab1	0.038	0.081	-0.175832	0.083164	1
Tmem131	0.038	0.081	-0.207893	0.083164	1
Coro1b	0.173	0.247	-0.233661	0.0832122	1
Zfp326	0.081	0.14	-0.175628	0.0833185	1
Rabac1	0.438	0.538	-0.173666	0.0834353	1
Klhl4	0.038	0.081	-0.200027	0.0835855	1
Txndc5	0.016	0.048	-0.0897683	0.0836936	1
Pigm	0.016	0.048	-0.0949297	0.0836936	1
Gm9581	0.016	0.048	-0.149089	0.0836936	1
Fbxl19	0	0.016	-0.0218179	0.0838201	1
Tmem104	0	0.016	-0.0227901	0.0838201	1
Zbed4	0	0.016	-0.0292676	0.0838201	1
Acvr2b	0	0.016	-0.0298761	0.0838201	1
4931440P22Rik	0	0.016	-0.0300617	0.0838201	1
Plxna1	0	0.016	-0.0329054	0.0838201	1
Spin4	0	0.016	-0.0381263	0.0838201	1
Gng10	0	0.016	-0.0382693	0.0838201	1
Gm14719	0	0.016	-0.0391967	0.0838201	1
Rps6ka2	0	0.016	-0.0415892	0.0838201	1
Gm26879	0	0.016	-0.0418955	0.0838201	1
N4bp2l1	0	0.016	-0.0421915	0.0838201	1
Osbpl10	0	0.016	-0.0445199	0.0838201	1
Plekhh1	0	0.016	-0.0456628	0.0838201	1
Eml5	0	0.016	-0.0478588	0.0838201	1
Mmp24	0	0.016	-0.04842	0.0838201	1
Acp6	0	0.016	-0.0485924	0.0838201	1
Syne3	0	0.016	-0.0499085	0.0838201	1
Dgkq	0	0.016	-0.0545155	0.0838201	1
Elmod3	0	0.016	-0.056547	0.0838201	1
Fasn	0	0.016	-0.0577064	0.0838201	1
Tcaf2	0	0.016	-0.0579731	0.0838201	1
Nek3	0	0.016	-0.0594308	0.0838201	1
Gm17087	0	0.016	-0.0603968	0.0838201	1
Gab3	0	0.016	-0.0611648	0.0838201	1
Ggt1	0	0.016	-0.0637721	0.0838201	1
Gemin5	0	0.016	-0.0641622	0.0838201	1
Sowaha	0	0.016	-0.0642294	0.0838201	1
Slc2a12	0	0.016	-0.0645636	0.0838201	1
Gm13981	0	0.016	-0.0655458	0.0838201	1
Ralgps1	0	0.016	-0.066905	0.0838201	1
Gm12005	0	0.016	-0.0687395	0.0838201	1
Sbk1	0	0.016	-0.0693276	0.0838201	1
Snord22	0	0.016	-0.0696809	0.0838201	1
Gm10136	0	0.016	-0.0697342	0.0838201	1
Gm7222	0	0.016	-0.0720724	0.0838201	1
Gm16740	0	0.016	-0.072115	0.0838201	1
Gm4760	0	0.016	-0.0722914	0.0838201	1
E2f3	0	0.016	-0.0729943	0.0838201	1
Clip3	0	0.016	-0.0744986	0.0838201	1
St6galnac6	0	0.016	-0.0747519	0.0838201	1
Zfp507	0	0.016	-0.0758332	0.0838201	1
E130201H02Rik	0	0.016	-0.0763633	0.0838201	1
Gm10224	0	0.016	-0.0787294	0.0838201	1
Cyp46a1	0	0.016	-0.0793472	0.0838201	1
RP23-16J8.6	0	0.016	-0.0793652	0.0838201	1
Rffl	0	0.016	-0.0794573	0.0838201	1
Pde3b	0	0.016	-0.079513	0.0838201	1
Clip2	0	0.016	-0.0797628	0.0838201	1
Nhlrc1	0	0.016	-0.0802861	0.0838201	1
Ccdc37	0	0.016	-0.0804151	0.0838201	1
Gcfc2	0	0.016	-0.0811535	0.0838201	1
Zfp111	0	0.016	-0.0817385	0.0838201	1
Chic1	0	0.016	-0.0818868	0.0838201	1
Adat3	0	0.016	-0.0822168	0.0838201	1
Hs1bp3	0	0.016	-0.0823612	0.0838201	1
Shank1	0	0.016	-0.085554	0.0838201	1
Gm12389	0	0.016	-0.0859298	0.0838201	1
Adnp2	0	0.016	-0.0860695	0.0838201	1
Trim9	0	0.016	-0.0864011	0.0838201	1
Trim68	0	0.016	-0.0886089	0.0838201	1
Ap4e1	0	0.016	-0.0887202	0.0838201	1
Gm26733	0	0.016	-0.0887228	0.0838201	1
Neu3	0	0.016	-0.0887937	0.0838201	1
Gm8623	0	0.016	-0.0897573	0.0838201	1
E430018J23Rik	0	0.016	-0.090196	0.0838201	1
RP23-134H19.4	0	0.016	-0.0903565	0.0838201	1
Zfp449	0	0.016	-0.0909738	0.0838201	1
Fcgr2b	0	0.016	-0.0927582	0.0838201	1
Gm14630	0	0.016	-0.0931174	0.0838201	1
Gm4673	0	0.016	-0.0936969	0.0838201	1
Snx8	0	0.016	-0.093751	0.0838201	1
Rwdd2a	0	0.016	-0.0953101	0.0838201	1
AU041133	0	0.016	-0.0953149	0.0838201	1
Zfp729b	0	0.016	-0.0954353	0.0838201	1
Crym	0	0.016	-0.0966314	0.0838201	1
Garem	0	0.016	-0.0971671	0.0838201	1
Rpl21-ps4	0	0.016	-0.0974682	0.0838201	1
Lhfpl4	0	0.016	-0.0977659	0.0838201	1
Spock3	0	0.016	-0.0983542	0.0838201	1
Lrrn1	0	0.016	-0.0985691	0.0838201	1
Aox1	0	0.016	-0.0986208	0.0838201	1
Zfp69	0	0.016	-0.0986907	0.0838201	1
4930412C18Rik	0	0.016	-0.0991709	0.0838201	1
D130007C19Rik	0	0.016	-0.0992347	0.0838201	1
Gm12988	0	0.016	-0.0994062	0.0838201	1
B930082K07Rik	0	0.016	-0.101838	0.0838201	1
Nodal	0	0.016	-0.102364	0.0838201	1
Fam65b	0	0.016	-0.102991	0.0838201	1
Thada	0	0.016	-0.103265	0.0838201	1
Gm2810	0	0.016	-0.103634	0.0838201	1
Lin9	0	0.016	-0.104218	0.0838201	1
Foxo4	0	0.016	-0.105489	0.0838201	1
Spag1	0	0.016	-0.106411	0.0838201	1
Gm15131	0	0.016	-0.107483	0.0838201	1
Tab3	0	0.016	-0.10775	0.0838201	1
Tbx4	0	0.016	-0.109882	0.0838201	1
Neto2	0	0.016	-0.10994	0.0838201	1
Gm9763	0	0.016	-0.112035	0.0838201	1
Ankrd44	0	0.016	-0.112754	0.0838201	1
Slmo1	0	0.016	-0.113751	0.0838201	1
RP24-539M22.2	0	0.016	-0.114277	0.0838201	1
Slx4	0	0.016	-0.114724	0.0838201	1
Prps2	0	0.016	-0.114977	0.0838201	1
Gm10059	0	0.016	-0.115017	0.0838201	1
Gm5822	0	0.016	-0.116677	0.0838201	1
Zfp133-ps	0	0.016	-0.116888	0.0838201	1
Ksr2	0	0.016	-0.117925	0.0838201	1
Sec14l2	0	0.016	-0.118081	0.0838201	1
Gm11223	0	0.016	-0.119288	0.0838201	1
Dynlt1b	0	0.016	-0.119677	0.0838201	1
Fam185a	0	0.016	-0.121804	0.0838201	1
Zfp764	0	0.016	-0.121982	0.0838201	1
Ppara	0	0.016	-0.122485	0.0838201	1
C630043F03Rik	0	0.016	-0.123088	0.0838201	1
Usp2	0	0.016	-0.124555	0.0838201	1
Lrrc4c	0	0.016	-0.125106	0.0838201	1
Armcx4	0	0.016	-0.125441	0.0838201	1
Ftsj2	0	0.016	-0.125545	0.0838201	1
Gm11633	0	0.016	-0.126181	0.0838201	1
Fkbp1b	0	0.016	-0.126823	0.0838201	1
Nfasc	0	0.016	-0.127878	0.0838201	1
Stxbp4	0	0.016	-0.127987	0.0838201	1
Pomgnt2	0	0.016	-0.129157	0.0838201	1
Slc26a11	0	0.016	-0.13088	0.0838201	1
C2cd3	0	0.016	-0.131725	0.0838201	1
Teddm2	0	0.016	-0.133744	0.0838201	1
Lacc1	0	0.016	-0.136103	0.0838201	1
Kif18a	0	0.016	-0.13624	0.0838201	1
Sybu	0	0.016	-0.136486	0.0838201	1
Usp49	0	0.016	-0.137337	0.0838201	1
Recql	0	0.016	-0.138278	0.0838201	1
8030462N17Rik	0	0.016	-0.14007	0.0838201	1
Dgat2	0	0.016	-0.14205	0.0838201	1
Gm13498	0	0.016	-0.144755	0.0838201	1
Pcdhb20	0	0.016	-0.150384	0.0838201	1
Tmem154	0	0.016	-0.157645	0.0838201	1
Dclre1b	0	0.016	-0.208894	0.0838201	1
Ptprt	0	0.016	-0.365823	0.0838201	1
Scn3a	0	0.016	-0.368369	0.0838201	1
Trappc6b	0.114	0.183	-0.194556	0.0838933	1
Znhit3	0.038	0.081	-0.1469	0.0840088	1
3830406C13Rik	0.038	0.081	-0.197521	0.0840088	1
Fxr2	0.027	0.065	-0.208072	0.0840392	1
Lsm10	0.027	0.065	-0.25052	0.0840392	1
Qrich1	0.054	0.102	-0.184947	0.0842508	1
Spice1	0.016	0.048	-0.0698632	0.08426	1
Tmco1	0.227	0.312	-0.212842	0.0849232	1
Adrbk1	0.027	0.065	-0.184465	0.0850023	1
Atxn2l	0.065	0.118	-0.179497	0.0851245	1
Pithd1	0.038	0.081	-0.175968	0.0852891	1
U2af1l4	0.086	0.043	0.29351	0.085397	1
Tanc1	0.059	0.108	-0.262871	0.085444	1
Tubb4b	0.265	0.194	0.1723	0.0854781	1
Sort1	0.027	0.065	-0.168524	0.0854873	1
Metap1d	0.027	0.065	-0.184643	0.0854873	1
Spast	0.027	0.065	-0.261186	0.0854873	1
Nae1	0.065	0.118	-0.0998116	0.0856518	1
Cab39l	0.038	0.081	-0.169866	0.0857194	1
Rnf126	0.065	0.027	0.0613172	0.0857306	1
AU022252	0.027	0.065	-0.207185	0.0859744	1
Pak1ip1	0.254	0.183	0.275408	0.0860324	1
B4galt4	0.157	0.231	-0.186902	0.0861493	1
Tma7	0.162	0.231	-0.253795	0.0862009	1
Tap2	0.119	0.07	0.31979	0.0864267	1
Rps25-ps1	0.027	0.065	-0.160466	0.0864638	1
Serpinb9	0.124	0.188	-0.277355	0.086503	1
Inpp5f	0.059	0.108	-0.346108	0.08655	1
Zw10	0.016	0.048	-0.0429846	0.0865563	1
Kifap3	0.038	0.081	-0.105888	0.0865851	1
Nudcd1	0.038	0.011	0.192152	0.0867167	1
Colec12	0.027	0.065	-0.148068	0.0869554	1
Adamts10	0.027	0.065	-0.202736	0.0869554	1
Smg9	0.016	0.048	-0.102064	0.0871383	1
Bcan	0.065	0.027	0.183736	0.0872021	1
Ubqln1	0.189	0.129	0.329725	0.0872053	1
Slc39a8	0.141	0.21	-0.183139	0.0872773	1
Lrch3	0.054	0.102	-0.205235	0.0872852	1
Tubgcp2	0.07	0.032	0.317342	0.0873192	1
Zfp609	0.038	0.011	0.106125	0.0873872	1
Pitpnb	0.114	0.177	-0.220144	0.0877721	1
Rps6ka1	0.07	0.032	0.270721	0.0877892	1
Dll4	0.103	0.054	0.199608	0.0878638	1
Taf6	0.038	0.011	0.214547	0.0880619	1
Wdr77	0.038	0.011	0.183477	0.0880619	1
Hba-a1	0.076	0.134	0.206303	0.0883329	1
Gm5835	0.059	0.108	-0.286461	0.0884191	1
Slc15a2	0.038	0.011	0.33672	0.0887407	1
Kpna6	0.038	0.011	0.151974	0.0887407	1
Mrpl52	0.249	0.188	0.401995	0.0888861	1
Tomm40	0.092	0.048	0.293382	0.0889378	1
Rab3d	0.027	0.065	-0.100871	0.0889446	1
3110056K07Rik	0.011	0.038	-0.172371	0.0890817	1
Scaf4	0.011	0.038	-0.235224	0.0890817	1
Ppp2r5e	0.135	0.081	0.220767	0.0893836	1
Sept10	0.097	0.161	-0.114259	0.0894207	1
Gtpbp10	0.038	0.011	0.143238	0.0894238	1
Triap1	0.054	0.102	-0.191848	0.0896183	1
Ube2q1	0.135	0.21	-0.1366	0.0896475	1
Mff	0.2	0.296	0.0248236	0.0897459	1
Etv1	0.011	0.038	-0.224188	0.0897669	1
Rad1	0.011	0.038	-0.258162	0.0897669	1
Ets1	0.416	0.344	0.199053	0.0899495	1
Ankrd54	0.027	0.065	-0.0408957	0.0899528	1
Acss2	0.038	0.011	0.175536	0.0901111	1
Ttc33	0.038	0.081	-0.129004	0.090119	1
Rpl5-ps2	0.011	0.038	-0.173917	0.0904563	1
Trim41	0.011	0.038	-0.199904	0.0904563	1
1110008F13Rik	0.103	0.161	-0.26754	0.090559	1
Napg	0.092	0.048	0.357833	0.0905933	1
Jun	0.768	0.737	0.272985	0.0907672	1
Ncor1	0.243	0.317	-0.22237	0.0907702	1
Plekha8	0.038	0.011	0.18285	0.0908026	1
Dnajc18	0.038	0.011	0.172476	0.0908026	1
Actl6a	0.081	0.134	-0.302026	0.0910919	1
B3gat2	0.011	0.038	-0.18338	0.09115	1
Ccpg1	0.011	0.038	-0.193169	0.09115	1
Rpusd3	0.011	0.038	-0.204707	0.09115	1
Rsrp1	0.33	0.409	-0.191502	0.0911764	1
1110004E09Rik	0.076	0.129	-0.235752	0.0913631	1
2900026A02Rik	0.081	0.134	-0.263713	0.0914367	1
Btbd1	0.059	0.108	-0.218437	0.0914772	1
Bicd2	0.027	0.065	-0.110226	0.0914822	1
Faap100	0.038	0.011	0.19783	0.0914984	1
Snhg5	0.038	0.011	0.186622	0.0914984	1
Rps8-ps1	0.038	0.011	0.161029	0.0914984	1
Phip	0.108	0.167	-0.352775	0.0915897	1
Rpl34-ps2	0.011	0.038	-0.182083	0.0918479	1
Wdr11	0.027	0.065	-0.152156	0.0919968	1
Gtf2f1	0.13	0.194	-0.154299	0.0920213	1
Exoc6b	0.07	0.032	0.247233	0.0921114	1
Nfkb2	0.038	0.011	0.129412	0.0921985	1
Kremen1	0.011	0.038	-0.138301	0.0925502	1
Zfp362	0.011	0.038	-0.146247	0.0925502	1
Trappc12	0.011	0.038	-0.191916	0.0925502	1
Cep85l	0.011	0.038	-0.230274	0.0925502	1
2810403A07Rik	0.092	0.048	0.226808	0.0926975	1
Agfg2	0.038	0.011	0.136874	0.0929029	1
Trappc4	0.124	0.188	-0.18739	0.0930209	1
Zfp36	0.384	0.484	-0.0644007	0.0930468	1
Tbk1	0.07	0.032	0.301332	0.0930947	1
Tjp1	0.319	0.403	-0.206783	0.0931599	1
Aar2	0.011	0.038	-0.106727	0.0932567	1
Ptprj	0.011	0.038	-0.143336	0.0932567	1
Samd4	0.011	0.038	-0.146428	0.0932567	1
Fut10	0.011	0.038	-0.157773	0.0932567	1
4930581F22Rik	0.011	0.038	-0.171269	0.0932567	1
Ctdp1	0.011	0.038	-0.186152	0.0932567	1
Cdk5r1	0.011	0.038	-0.196468	0.0932567	1
Zfp35	0.011	0.038	-0.247379	0.0932567	1
Fam53c	0.011	0.038	-0.25627	0.0932567	1
Csnk1a1	0.378	0.452	-0.266288	0.0934533	1
Rplp1	0.935	0.919	0.130851	0.0934854	1
Qtrtd1	0.038	0.011	0.135713	0.0936116	1
Tmem68	0.038	0.011	0.127348	0.0936116	1
Tmem165	0.135	0.086	0.489044	0.0936203	1
Csnk2a2	0.011	0.038	-0.145425	0.0939675	1
Adamtsl2	0.011	0.038	-0.182439	0.0939675	1
Strn	0.011	0.038	-0.241209	0.0939675	1
Stip1	0.103	0.161	-0.259497	0.0940608	1
Cops7b	0.038	0.011	0.138936	0.0943246	1
Nova2	0.038	0.011	0.0570815	0.0943246	1
Rpl12	0.589	0.532	0.207958	0.0945287	1
Fam134b	0.027	0.065	-0.0366006	0.0946042	1
Ncoa5	0.011	0.038	-0.128199	0.0946827	1
Slc26a10	0.011	0.038	-0.128613	0.0946827	1
Tchp	0.011	0.038	-0.130779	0.0946827	1
Fbxl16	0.011	0.038	-0.157438	0.0946827	1
0610009B22Rik	0.011	0.038	-0.171479	0.0946827	1
Znf512b	0.011	0.038	-0.203845	0.0946827	1
Lamb2	0.189	0.263	-0.198756	0.0947927	1
Rab13	0.049	0.091	-0.331312	0.0948406	1
Appbp2	0.076	0.129	-0.198923	0.0949491	1
Rgs2	0.038	0.011	0.0681458	0.095042	1
Rps15a	0.741	0.672	0.126953	0.0951705	1
Atp10a	0.135	0.21	-0.00092256	0.0954928	1
Ift172	0.07	0.032	0.235195	0.0955899	1
Uba2	0.065	0.113	-0.280341	0.095959	1
Lcn2	0.092	0.048	0.7911	0.0961455	1
Snx6	0.178	0.258	-0.180675	0.0962875	1
Fubp3	0.043	0.086	-0.166386	0.0966829	1
Mpp5	0.065	0.113	-0.336572	0.0967443	1
Pcdh9	0.011	0.038	-0.100925	0.0968545	1
Arfgef2	0.011	0.038	-0.103589	0.0968545	1
Rgs20	0.027	0.005	0.230445	0.0969979	1
Slc18b1	0.027	0.005	0.206174	0.0969979	1
Cd82	0.027	0.005	0.197579	0.0969979	1
Hs2st1	0.027	0.005	0.194538	0.0969979	1
Pi4k2a	0.027	0.005	0.189765	0.0969979	1
Tmem41b	0.027	0.005	0.170189	0.0969979	1
Nudt11	0.027	0.005	0.169967	0.0969979	1
E130311K13Rik	0.027	0.005	0.156783	0.0969979	1
Haus5	0.027	0.005	0.134655	0.0969979	1
Gm14207	0.027	0.005	0.099869	0.0969979	1
Pld3	0.076	0.038	0.344621	0.0972101	1
Mfsd1	0.135	0.086	0.367741	0.0975125	1
Gstz1	0.011	0.038	-0.091706	0.0975872	1
Rela	0.124	0.07	0.0577091	0.0976883	1
Lhfpl2	0.059	0.108	-0.18703	0.0978482	1
Plp1	0.346	0.414	0.080027	0.0978895	1
Cit	0.027	0.005	0.196929	0.0978933	1
Zmynd19	0.027	0.005	0.188048	0.0978933	1
5033404E19Rik	0.027	0.005	0.168356	0.0978933	1
Cdk5rap2	0.027	0.005	0.132453	0.0978933	1
Gpaa1	0.07	0.032	0.18735	0.0981384	1
Tpt1-ps3	0.097	0.156	-0.168043	0.0981869	1
Atxn7l3b	0.292	0.376	-0.194905	0.0983022	1
N6amt1	0.011	0.038	-0.0567788	0.0983243	1
Csrp2bp	0.011	0.038	-0.0738534	0.0983243	1
Trmt61b	0.011	0.038	-0.0810359	0.0983243	1
Med8	0.092	0.145	-0.263577	0.0983648	1
Myef2	0.054	0.102	-0.0849328	0.0986057	1
Glmn	0.027	0.005	0.1626	0.0987953	1
Slc6a11	0.027	0.005	0.115289	0.0987953	1
Dlg5	0.027	0.005	0.107501	0.0987953	1
Rpl5-ps1	0.027	0.005	0.0789528	0.0987953	1
Ctsh	0.324	0.403	-0.215387	0.0988361	1
Plekhf2	0.07	0.124	-0.134993	0.0988387	1
Actr10	0.124	0.183	-0.360064	0.0988851	1
Gadd45b	0.032	0.07	-0.230039	0.0989134	1
Rgs16	0.054	0.022	0.243823	0.0990032	1
Dcakd	0.011	0.038	-0.0125831	0.0990659	1
Ctps2	0.011	0.038	-0.0244002	0.0990659	1
Incenp	0.011	0.038	-0.0314908	0.0990659	1
Zfp105	0.011	0.038	-0.0409779	0.0990659	1
Zbtb37	0.011	0.038	-0.0659064	0.0990659	1
Galnt7	0.054	0.022	0.297454	0.0996048	1
Gprc5b	0.054	0.022	0.169862	0.0996048	1
Samsn1	0.027	0.005	0.182402	0.0997039	1
Lzts1	0.027	0.005	0.175372	0.0997039	1
Iqck	0.027	0.005	0.15697	0.0997039	1
Hsd11b1	0.027	0.005	0.133093	0.0997039	1
Tbrg4	0.027	0.005	0.102327	0.0997039	1
Glipr2	0.027	0.005	0.0719679	0.0997039	1
Plekhh3	0.027	0.005	0.0681162	0.0997039	1
Atg4c	0.005	0.027	-0.0886336	0.0997039	1
4921531C22Rik	0.005	0.027	-0.108487	0.0997039	1
Zfp94	0.005	0.027	-0.124634	0.0997039	1
Junos	0.005	0.027	-0.130808	0.0997039	1
Ntn1	0.005	0.027	-0.131467	0.0997039	1
Suv39h1	0.005	0.027	-0.149539	0.0997039	1
Dusp16	0.005	0.027	-0.164818	0.0997039	1
Nat6	0.005	0.027	-0.173682	0.0997039	1
Nlgn1	0.005	0.027	-0.202791	0.0997039	1
Ppm1k	0.005	0.027	-0.211342	0.0997039	1
Prpf31	0.097	0.054	0.377041	0.0998057	1
Hpcal1	0.081	0.134	-0.224588	0.100031	1
Creld2	0.13	0.081	0.39498	0.100127	1
Psmg3	0.086	0.043	0.106623	0.100386	1
Ece2	0.027	0.005	0.161576	0.100619	1
Phf24	0.027	0.005	0.129453	0.100619	1
Pot1a	0.027	0.005	0.116708	0.100619	1
Cxcl2	0.027	0.005	0.109141	0.100619	1
Parp3	0.027	0.005	0.10507	0.100619	1
Hexdc	0.027	0.005	0.0761639	0.100619	1
Cutal	0.027	0.005	0.0583032	0.100619	1
Gm11688	0.005	0.027	-0.0719279	0.100619	1
Fam188b	0.005	0.027	-0.105876	0.100619	1
Cldn34c1	0.005	0.027	-0.127801	0.100619	1
Sap130	0.005	0.027	-0.134752	0.100619	1
Sumf2	0.005	0.027	-0.135207	0.100619	1
Gm11410	0.005	0.027	-0.135768	0.100619	1
Btbd2	0.005	0.027	-0.141222	0.100619	1
Bbs7	0.005	0.027	-0.147276	0.100619	1
Inpp4a	0.005	0.027	-0.165351	0.100619	1
Rnf41	0.005	0.027	-0.16707	0.100619	1
Zfp867	0.005	0.027	-0.168208	0.100619	1
Phyhip	0.005	0.027	-0.180362	0.100619	1
Grm5	0.005	0.027	-0.281347	0.100619	1
Ubap2	0.076	0.038	0.257981	0.100671	1
Clec14a	0.103	0.161	-0.195209	0.100705	1
Clic5	0.259	0.366	-0.0766296	0.100862	1
Snx4	0.13	0.075	0.146994	0.10092	1
Eif3b	0.114	0.065	0.168962	0.100952	1
Ddx55	0.032	0.07	-0.189972	0.101004	1
Ube2h	0.092	0.048	0.220271	0.101053	1
Timp3	0.427	0.516	-0.161968	0.101325	1
Stat5b	0.054	0.022	0.179804	0.101427	1
Zic3	0.168	0.237	-0.231166	0.101508	1
Tnpo3	0.032	0.07	-0.21538	0.101532	1
Klhl15	0.027	0.005	0.0523582	0.101541	1
Cd55	0.027	0.005	0.0284607	0.101541	1
Gm5160	0.005	0.027	-0.0825848	0.101541	1
BC017158	0.005	0.027	-0.0831879	0.101541	1
Vps9d1	0.005	0.027	-0.120107	0.101541	1
Phf13	0.005	0.027	-0.144084	0.101541	1
Anp32b-ps1	0.005	0.027	-0.1684	0.101541	1
Siglech	0.005	0.027	-0.171231	0.101541	1
Fbrs	0.005	0.027	-0.183282	0.101541	1
9030624J02Rik	0.054	0.022	0.167024	0.10204	1
Wdyhv1	0.022	0.054	-0.218302	0.10204	1
Zcchc9	0.022	0.054	-0.271884	0.10204	1
Ankrd46	0.076	0.129	-0.095832	0.102072	1
Gm7266	0.005	0.027	-0.153955	0.102469	1
Pccb	0.005	0.027	-0.0682145	0.10247	1
Acy3	0.005	0.027	-0.0858974	0.10247	1
Tax1bp3	0.005	0.027	-0.0971389	0.10247	1
Slc25a40	0.005	0.027	-0.106277	0.10247	1
2610306M01Rik	0.005	0.027	-0.106773	0.10247	1
Scg2	0.005	0.027	-0.109048	0.10247	1
Mtfr1	0.005	0.027	-0.137423	0.10247	1
Gm6415	0.005	0.027	-0.152805	0.10247	1
Psd	0.005	0.027	-0.167574	0.10247	1
Tgfbr3	0.124	0.075	0.241235	0.102641	1
Slc25a28	0.022	0.054	-0.208799	0.102657	1
Pdcd2l	0.032	0.07	-0.165879	0.10313	1
9430038I01Rik	0.022	0.054	-0.155887	0.103276	1
Kiz	0.022	0.054	-0.206461	0.103276	1
Agk	0.005	0.027	-0.0577254	0.103405	1
Gnpnat1	0.005	0.027	-0.0623299	0.103405	1
Lmntd1	0.005	0.027	-0.0813177	0.103405	1
Pard6a	0.005	0.027	-0.0903674	0.103405	1
Gm3940	0.005	0.027	-0.100787	0.103405	1
Pafah1b3	0.005	0.027	-0.119235	0.103405	1
Tctn2	0.005	0.027	-0.132628	0.103405	1
Dbn1	0.005	0.027	-0.160982	0.103405	1
Mfsd2a	0.319	0.43	-0.10027	0.10375	1
Vps41	0.054	0.097	-0.458972	0.103786	1
Trp53inp2	0.049	0.091	-0.231458	0.103813	1
Tmem173	0.054	0.022	0.179941	0.103898	1
Smek2	0.13	0.081	0.436704	0.103939	1
Pitpna	0.292	0.22	0.286381	0.1041	1
Pyurf	0.032	0.07	-0.139389	0.104206	1
Hcfc1r1	0.13	0.194	-0.229691	0.104287	1
Cox6a1	0.67	0.661	0.213658	0.104309	1
Col1a2	0.005	0.027	0.0138883	0.104347	1
Zfp566	0.005	0.027	-0.0357692	0.104347	1
Gm10093	0.005	0.027	-0.0402755	0.104347	1
Mterf2	0.005	0.027	-0.0590336	0.104347	1
Soat1	0.005	0.027	-0.0865939	0.104347	1
Gm14251	0.005	0.027	-0.0906639	0.104347	1
Ube2l3	0.108	0.172	-0.11472	0.104676	1
Psmb4	0.286	0.376	-0.179903	0.105027	1
Myo9a	0.076	0.038	0.289358	0.105265	1
Phf23	0.076	0.038	0.254615	0.105265	1
Eif3f	0.308	0.382	-0.246526	0.105416	1
Rpl27a	0.703	0.753	-0.165521	0.10559	1
Med27	0.022	0.054	-0.16899	0.105782	1
Sema3g	0.032	0.07	-0.208577	0.105837	1
Proser2	0.043	0.086	-0.12052	0.106152	1
Gabpa	0.049	0.091	-0.268088	0.106159	1
Hagh	0.119	0.07	0.272685	0.106252	1
Fkbp15	0.022	0.054	-0.13774	0.106416	1
Vps16	0.022	0.054	-0.147935	0.106416	1
Mrps9	0.022	0.054	-0.170504	0.106416	1
Sap18	0.141	0.204	-0.240838	0.106492	1
Aifm1	0.038	0.075	-0.296271	0.10657	1
Rgs10	0.022	0.054	-0.134714	0.107054	1
Phrf1	0.022	0.054	-0.149142	0.107054	1
Fam126b	0.022	0.054	-0.163255	0.107054	1
Rpsa	0.578	0.548	0.219302	0.107091	1
Apold1	0.546	0.5	0.319161	0.107165	1
Gadd45g	0.178	0.118	0.281373	0.107169	1
Hspg2	0.076	0.038	0.210113	0.107359	1
Sesn1	0.097	0.151	-0.284454	0.107387	1
Foxf1	0.049	0.091	-0.232161	0.107586	1
Prep	0.054	0.022	0.0736815	0.107694	1
Dpy19l4	0.022	0.054	-0.160369	0.107694	1
Rbm48	0.022	0.054	-0.188752	0.107694	1
Grsf1	0.065	0.113	-0.215832	0.107856	1
Ube2m	0.054	0.022	0.0585236	0.108337	1
Dscr3	0.076	0.038	0.264903	0.108418	1
Zfp366	0.032	0.07	-0.0869197	0.1086	1
Crebl2	0.032	0.07	-0.118551	0.1086	1
Fmo2	0.032	0.07	-0.172193	0.1086	1
Cystm1	0.135	0.199	-0.181318	0.108706	1
Gm4149	0.081	0.134	-0.156973	0.10886	1
Gm26532	0.108	0.167	-0.177626	0.108944	1
Impact	0.022	0.054	-0.129034	0.108983	1
9930021J03Rik	0.022	0.054	-0.152672	0.108983	1
Cox7a2	0.524	0.457	0.123055	0.109	1
Ccnl2	0.13	0.194	-0.158043	0.109543	1
Sike1	0.13	0.194	-0.16136	0.109543	1
Isca2	0.119	0.07	0.147379	0.109599	1
Pgam5	0.022	0.054	-0.178714	0.109632	1
Ufl1	0.135	0.081	0.189102	0.109656	1
Tmem109	0.216	0.156	0.217798	0.109768	1
Sars	0.097	0.151	-0.405143	0.109808	1
Suz12	0.065	0.113	-0.198034	0.110239	1
Gm10288	0.022	0.054	-0.0923295	0.110285	1
C1qb	0.038	0.075	-0.483133	0.110292	1
Ndufb3	0.232	0.306	-0.228895	0.110679	1
Ushbp1	0.146	0.204	-0.259607	0.110828	1
Zcchc7	0.038	0.075	-0.380691	0.110832	1
Hmcn1	0.076	0.129	-0.172136	0.110845	1
Ift57	0.022	0.054	-0.127446	0.11094	1
Sep15	0.357	0.441	-0.177044	0.111211	1
Tmem243	0.076	0.124	-0.43698	0.111352	1
2410002F23Rik	0.022	0.054	-0.104002	0.111599	1
Ttyh1	0.141	0.091	0.44782	0.111757	1
Nfia	0.086	0.14	-0.118257	0.11179	1
Fus	0.384	0.462	-0.19001	0.112129	1
Snn	0.076	0.038	0.265526	0.112192	1
Arl1	0.141	0.199	-0.285817	0.11288	1
Mcc	0.065	0.113	-0.177035	0.113109	1
Lrrn3	0.124	0.188	-0.160905	0.113383	1
Eif3j1	0.173	0.118	0.309961	0.113522	1
Ndufb11	0.319	0.409	-0.118849	0.113525	1
Gripap1	0.103	0.059	0.207732	0.113625	1
Atp13a5	0.032	0.07	-0.0637574	0.113717	1
Chd1	0.103	0.156	-0.295597	0.113784	1
Clic4	0.541	0.5	0.22801	0.114602	1
Hilpda	0.059	0.027	0.425724	0.115282	1
Camk2g	0.059	0.027	0.229398	0.115282	1
Phf3	0.086	0.14	-0.224758	0.115405	1
Mertk	0.049	0.091	-0.0847929	0.115456	1
Ublcp1	0.049	0.091	-0.135998	0.115456	1
Gpr4	0.168	0.231	-0.23987	0.115465	1
AW549877	0.076	0.038	0.186966	0.115508	1
Utrn	0.476	0.398	0.118363	0.115781	1
Zfp260	0.038	0.075	-0.263881	0.115787	1
Hypk	0.108	0.167	-0.160588	0.115898	1
Ggps1	0.032	0.07	-0.0463296	0.116051	1
Gm12696	0.076	0.129	-0.06592	0.116302	1
Fam120a	0.097	0.156	0.0197226	0.116431	1
Tmtc4	0.059	0.027	0.246377	0.116558	1
Psmc2	0.184	0.129	0.31471	0.116559	1
Eef1d	0.162	0.237	-0.118017	0.116753	1
Arid1b	0.043	0.016	0.222627	0.116766	1
Prkci	0.038	0.075	-0.261177	0.116912	1
Fermt2	0.476	0.414	0.27469	0.116965	1
Prdx5	0.146	0.204	-0.276882	0.117011	1
Shfm1	0.508	0.468	0.287403	0.11707	1
AW047730	0.059	0.027	0.360379	0.1172	1
Suclg1	0.13	0.188	-0.198675	0.117744	1
C130074G19Rik	0.292	0.376	-0.202099	0.117872	1
Col4a2	0.373	0.333	0.401313	0.118207	1
Mre11a	0.043	0.016	0.31366	0.118311	1
Sdf2l1	0.043	0.016	0.254099	0.118311	1
Rab2b	0.043	0.016	0.243342	0.118311	1
Rbm5	0.114	0.172	-0.188632	0.118347	1
Man2c1	0.022	0.054	0.0166503	0.118354	1
Oasl2	0.054	0.097	-0.219541	0.118469	1
Kri1	0.059	0.027	0.165178	0.118492	1
Senp7	0.038	0.075	-0.181013	0.118614	1
Cnot4	0.097	0.156	-0.0614182	0.118788	1
Rpl30	0.584	0.64	-0.174907	0.118849	1
Ssb	0.405	0.355	0.20451	0.118946	1
Sh3bp4	0.07	0.118	-0.240924	0.119009	1
Eny2	0.184	0.129	0.264109	0.119078	1
Tmem110	0.043	0.016	0.201911	0.119089	1
Sec23ip	0.027	0.059	-0.267876	0.119143	1
Angpt2	0.081	0.043	0.444959	0.119264	1
Synpo2	0.038	0.075	-0.161098	0.11976	1
Naa25	0.043	0.016	0.287557	0.119871	1
Lipo1	0.043	0.016	0.217168	0.119871	1
1810013L24Rik	0.043	0.016	0.183904	0.119871	1
Ppp2r4	0.07	0.118	-0.168048	0.119915	1
mt-Nd1	0.984	0.984	-0.0897202	0.12053	1
Gm12940	0.043	0.016	0.293008	0.120658	1
Srsf7	0.092	0.145	-0.183165	0.120879	1
Ripk1	0.059	0.027	0.165565	0.12111	1
Stc1	0.043	0.016	0.259682	0.121448	1
Dexi	0.043	0.016	0.197816	0.121448	1
Dtx3	0.043	0.016	0.196935	0.121448	1
Gimap4	0.043	0.016	0.189841	0.121448	1
1810011O10Rik	0.081	0.043	0.268564	0.121477	1
Rgs5	0.611	0.704	-0.0184663	0.1216	1
Zfp830	0.049	0.091	-0.083932	0.121651	1
Dctn4	0.07	0.118	-0.179854	0.121745	1
Pik3cb	0.027	0.059	-0.239846	0.121772	1
Fam162a	0.184	0.124	0.147834	0.121888	1
Lman2	0.124	0.081	0.337902	0.121968	1
Pop7	0.054	0.097	-0.231685	0.121999	1
Mrpl23	0.081	0.043	0.172024	0.122035	1
Nfib	0.265	0.349	-0.132567	0.122142	1
Tcf7l1	0.043	0.016	0.202825	0.122243	1
Adrb2	0.043	0.016	0.192664	0.122243	1
Setx	0.076	0.038	0.0868877	0.12237	1
Naa50	0.195	0.14	0.293274	0.122483	1
Imp3	0.13	0.188	-0.194359	0.122641	1
Ralgapb	0.016	0.043	-0.246607	0.122642	1
Stk19	0.038	0.075	-0.161129	0.122663	1
Pafah1b1	0.281	0.36	-0.141901	0.122696	1
Actr1b	0.054	0.097	-0.152319	0.123023	1
Smim19	0.059	0.027	0.189342	0.123103	1
Angptl4	0.027	0.059	-0.189369	0.123103	1
5730409E04Rik	0.027	0.059	-0.196059	0.123103	1
Itpripl2	0.076	0.124	-0.244219	0.123106	1
Mapk8ip3	0.038	0.075	-0.103749	0.12325	1
Gm13456	0.038	0.075	-0.140816	0.12325	1
Txndc9	0.119	0.177	-0.208809	0.123806	1
D930016D06Rik	0.043	0.016	0.2185	0.123844	1
Dguok	0.054	0.097	-0.178731	0.124054	1
Kdm7a	0.07	0.118	-0.141014	0.124062	1
Dynlrb1	0.27	0.36	-0.126926	0.124197	1
Mcmbp	0.07	0.118	-0.119982	0.12453	1
Snx9	0.043	0.016	0.091299	0.124651	1
Cast	0.151	0.21	-0.255149	0.12489	1
Syn3	0.124	0.183	-0.104598	0.124893	1
Fahd2a	0.016	0.043	-0.266535	0.125056	1
Ccs	0.054	0.097	-0.172846	0.125091	1
Ppard	0.027	0.059	-0.154857	0.125122	1
Fam122a	0.027	0.059	-0.210194	0.125122	1
Stard13	0.038	0.075	-0.107861	0.125322	1
Utp6	0.043	0.016	0.197424	0.125461	1
Pi4ka	0.043	0.016	0.122066	0.125461	1
Cdk19	0.076	0.124	-0.264555	0.125615	1
Lsamp	0.043	0.081	-0.27362	0.125712	1
Mfap2	0.016	0.043	-0.218607	0.125868	1
Arpp21	0.016	0.043	-0.243965	0.125868	1
Aida	0.108	0.065	0.222787	0.125979	1
Ube2i	0.054	0.097	-0.130427	0.126135	1
Ahnak	0.422	0.522	-0.122918	0.126164	1
Prkar2a	0.114	0.07	0.253663	0.126211	1
Rdh14	0.038	0.075	-0.170211	0.126218	1
Trp53i11	0.043	0.016	0.138088	0.126276	1
Lima1	0.168	0.226	-0.321023	0.126471	1
Araf	0.07	0.118	-0.150198	0.126651	1
Ppm1d	0.016	0.043	-0.140597	0.126685	1
Ttbk2	0.016	0.043	-0.198155	0.126685	1
Rnf13	0.092	0.145	-0.13984	0.126773	1
Eif1ax	0.097	0.151	-0.24939	0.126927	1
Mdk	0.043	0.016	0.156582	0.127095	1
Fbxo7	0.027	0.059	-0.180514	0.127166	1
Sh3rf1	0.027	0.059	-0.210783	0.127166	1
Ift52	0.065	0.032	0.31422	0.127185	1
Hlf	0.054	0.097	-0.16675	0.127186	1
Arpc1b	0.476	0.409	0.182599	0.127322	1
Tmem29	0.016	0.043	-0.148875	0.127506	1
Vangl1	0.016	0.043	-0.152448	0.127506	1
Zfp266	0.016	0.043	-0.171227	0.127506	1
Haghl	0.016	0.043	-0.171616	0.127506	1
Zfp553	0.016	0.043	-0.20044	0.127506	1
H3f3b	0.768	0.753	0.123394	0.127536	1
Smarcc2	0.124	0.183	-0.179234	0.12757	1
Urod	0.054	0.097	-0.138923	0.127713	1
Tmed1	0.059	0.027	0.154413	0.127853	1
Zfp386	0.027	0.059	-0.0679233	0.127853	1
B3gat3	0.027	0.059	-0.167208	0.127853	1
Macrod2	0.043	0.016	0.150925	0.127918	1
Ptpre	0.043	0.016	0.110853	0.127918	1
Zfp106	0.195	0.14	0.197637	0.127988	1
Prpf8	0.043	0.081	-0.257431	0.128018	1
Ssrp1	0.173	0.226	-0.403565	0.128166	1
Plekhm1	0.016	0.043	-0.168831	0.128332	1
Zdhhc8	0.016	0.043	-0.183679	0.128332	1
Fbxo28	0.016	0.043	-0.213484	0.128332	1
Trmu	0.016	0.043	-0.298185	0.128332	1
Apeh	0.059	0.027	0.121343	0.128544	1
Trmt1	0.027	0.059	-0.14668	0.128544	1
Clec1a	0.027	0.059	-0.16225	0.128544	1
Fam178a	0.043	0.081	-0.311052	0.128599	1
Vars	0.086	0.048	0.216859	0.128626	1
Slc25a17	0.038	0.075	-0.122155	0.128633	1
Prnp	0.459	0.414	0.291505	0.128819	1
Aldoa	0.459	0.409	0.170261	0.128891	1
Stard3nl	0.151	0.215	-0.194733	0.129133	1
Topbp1	0.016	0.043	-0.0916669	0.129161	1
Tug1	0.016	0.043	-0.107681	0.129161	1
Snx21	0.016	0.043	-0.180909	0.129161	1
Scrib	0.016	0.043	-0.187399	0.129161	1
Cyp51	0.086	0.048	0.378966	0.129187	1
Ethe1	0.027	0.059	-0.154257	0.129237	1
Phyhipl	0.027	0.059	-0.169196	0.129237	1
Nelfcd	0.027	0.059	-0.184661	0.129237	1
Slirp	0.2	0.145	0.25995	0.129244	1
Glmp	0.092	0.145	-0.156509	0.129366	1
Mgll	0.168	0.118	0.411946	0.129418	1
Crim1	0.097	0.145	-0.315145	0.129449	1
Fam76a	0.141	0.199	-0.250566	0.129568	1
Gm8692	0.151	0.21	-0.272522	0.12957	1
Ly6a	0.946	1	0.109159	0.129577	1
Med28	0.319	0.263	0.24535	0.129603	1
[truncated: 11,878 more rows]
