# Supplementary material for: An Integrated Transcriptome Analysis Reveals IGFBP7 Upregulation in Vasculature in Traumatic Brain Injury
Source: Front Genet. 2021 Jan 11;11:599834. doi: 10.3389/fgene.2020.599834 (PMC7831608; doi:10.3389/fgene.2020.599834)
Supplement: Supplementary file 6 [file Table_5.XLSX]

## Sheet: Sheet 1
Supplementary Table 5. Differentially expressed genes between the TBI samples and control samples in whole cortex RNAseq study
This table lists the significantly differentially expressed genes in the whole cortex RNAseq study. The statistics show the average expression from control and TBI samples, the log2 scaled fold change between TBI samples and controls, statistic test p value and q value. The table is sorted by the fold change from high to low.
gene_id	gene	locus	sample_1	sample_2	sample1_FPKM_average	sample2_FPKM_average	log2(fold_change)	p_value	q_value	significant
ENSMUSG00000040026.7	Saa3	chr7:46711997-46715676	control	TBI	0	22.6365	Inf	5e-05	0.000632065	yes
ENSMUSG00000058427.9	Cxcl2	chr5:90903870-90905938	control	TBI	0	13.37	Inf	5e-05	0.000632065	yes
ENSMUSG00000043613.7	Mmp3	chr9:7445821-7455972	control	TBI	0	10.8271	Inf	5e-05	0.000632065	yes
ENSMUSG00000026981.14	Il1rn	chr2:24336852-24351494	control	TBI	0	5.2829	Inf	5e-05	0.000632065	yes
ENSMUSG00000061540.3	Orm2	chr4:63362448-63365878	control	TBI	0	4.02424	Inf	5e-05	0.000632065	yes
ENSMUSG00000059657.4	Stfa2l1	chr16:36156810-36161948	control	TBI	0	3.07469	Inf	5e-05	0.000632065	yes
ENSMUSG00000079597.1	Gm5483	chr16:36184211-36188111	control	TBI	0	2.28635	Inf	5e-05	0.000632065	yes
ENSMUSG00000024401.13	Tnf	chr17:35199380-35202007	control	TBI	0	2.15004	Inf	5e-05	0.000632065	yes
ENSMUSG00000026582.6	Sele	chr1:164048233-164057677	control	TBI	0	0.853609	Inf	5e-05	0.000632065	yes
ENSMUSG00000026166.13	Ccl20	chr1:83116765-83119167	control	TBI	0	0.76799	Inf	5e-05	0.000632065	yes
ENSMUSG00000087265.1	Gm12349	chr11:100291670-100293711	control	TBI	0	0.574059	Inf	5e-05	0.000632065	yes
ENSMUSG00000104058.1	Etv3l	chr3:87554909-87555434	control	TBI	0	0.573246	Inf	0.00145	0.012459	yes
ENSMUSG00000026580.15	Selp	chr1:164115263-164220277	control	TBI	0	0.562094	Inf	0.00215	0.0172624	yes
ENSMUSG00000079012.10	Serpina3m	chr12:104338485-104394257	control	TBI	0	0.505942	Inf	5e-05	0.000632065	yes
ENSMUSG00000022991.4	Lalba	chr15:98480399-98482683	control	TBI	0	0.454459	Inf	5e-05	0.000632065	yes
ENSMUSG00000039196.2	Orm1	chr4:63344559-63348163	control	TBI	0	0.417499	Inf	5e-05	0.000632065	yes
ENSMUSG00000089942.8	Pira2	chr7:3837056-3845051	control	TBI	0	0.36077	Inf	5e-05	0.000632065	yes
ENSMUSG00000078780.6	Gm5150	chr3:15946869-16006437	control	TBI	0	0.352029	Inf	5e-05	0.000632065	yes
ENSMUSG00000095028.5	Sirpb1b	chr3:15495750-15575065	control	TBI	0	0.301744	Inf	5e-05	0.000632065	yes
ENSMUSG00000026535.9	Ifi202b	chr1:173962567-173982744	control	TBI	0	0.30146	Inf	5e-05	0.000632065	yes
ENSMUSG00000030827.4	Fgf21	chr7:45613906-45615490	control	TBI	0	0.297707	Inf	5e-05	0.000632065	yes
ENSMUSG00000000204.14	Slfn4	chr11:83175185-83190221	control	TBI	0.0332327	7.97249	7.90628	5e-05	0.000632065	yes
ENSMUSG00000018930.3	Ccl4	chr11:83662583-83664683	control	TBI	0.0617734	12.3919	7.64819	0.0026	0.0202787	yes
ENSMUSG00000019987.8	Arg1	chr10:24915207-24927470	control	TBI	0.109998	17.4019	7.30563	5e-05	0.000632065	yes
ENSMUSG00000035385.5	Ccl2	chr11:82028223-82038562	control	TBI	0.188927	29.4966	7.28658	5e-05	0.000632065	yes
ENSMUSG00000034855.12	Cxcl10	chr5:92331826-92414628	control	TBI	0.134151	19.0794	7.15202	0.0058	0.0393136	yes
ENSMUSG00000026822.13	Lcn2	chr2:32384632-32388252	control	TBI	0.756752	99.9264	7.0449	5e-05	0.000632065	yes
ENSMUSG00000027832.5	Ptx3	chr3:66053557-66296837	control	TBI	0.166191	21.2326	6.9973	5e-05	0.000632065	yes
ENSMUSG00000062593.14	Lilrb4a	chr10:51480631-51496613	control	TBI	0.131456	15.4291	6.87494	5e-05	0.000632065	yes
ENSMUSG00000029380.11	Cxcl1	chr5:90891240-90893115	control	TBI	0.18319	21.3782	6.86666	5e-05	0.000632065	yes
ENSMUSG00000025044.14	Msr1	chr8:39581699-39642678	control	TBI	0.146293	14.4298	6.62405	5e-05	0.000632065	yes
ENSMUSG00000001131.10	Timp1	chrX:20797813-20921004	control	TBI	0.464841	37.7985	6.34545	0.0032	0.0240548	yes
ENSMUSG00000026180.8	Cxcr2	chr1:74153988-74161246	control	TBI	0.03705	2.61596	6.14173	5e-05	0.000632065	yes
ENSMUSG00000037411.9	Serpine1	chr5:137061503-137072268	control	TBI	0.327535	20.3522	5.95739	5e-05	0.000632065	yes
ENSMUSG00000035352.3	Ccl12	chr11:82101844-82103400	control	TBI	0.639112	39.5372	5.951	5e-05	0.000632065	yes
ENSMUSG00000000982.5	Ccl3	chr11:83647843-83649355	control	TBI	0.239976	14.8171	5.94823	5e-05	0.000632065	yes
ENSMUSG00000047798.14	Cd300lf	chr11:115091430-115162236	control	TBI	0.0439736	2.45389	5.80229	5e-05	0.000632065	yes
ENSMUSG00000078763.2	Slfn1	chr11:83116848-83122670	control	TBI	0.0351442	1.82959	5.70209	0.0001	0.00119381	yes
ENSMUSG00000024164.14	C3	chr17:57203969-57228136	control	TBI	0.222403	11.5367	5.69691	5e-05	0.000632065	yes
ENSMUSG00000050335.15	Lgals3	chr14:47367750-47386160	control	TBI	0.412733	20.7882	5.65442	5e-05	0.000632065	yes
ENSMUSG00000012428.9	Steap4	chr5:7960456-7982213	control	TBI	0.21782	10.928	5.64876	5e-05	0.000632065	yes
ENSMUSG00000028874.13	Fgr	chr4:132974094-133001910	control	TBI	0.0173855	0.816621	5.55371	0.00285	0.021889	yes
ENSMUSG00000053687.13	Dpep2	chr8:105984943-106053840	control	TBI	0.0112908	0.514383	5.50962	0.0023	0.0182519	yes
ENSMUSG00000004709.13	Cd244	chr1:171559192-171609746	control	TBI	0.0230249	0.961375	5.38383	0.0007	0.00669539	yes
ENSMUSG00000005413.7	Hmox1	chr8:75093590-75100596	control	TBI	2.34162	85.5775	5.19165	5e-05	0.000632065	yes
ENSMUSG00000031722.9	Hp	chr8:109575129-109579172	control	TBI	0.0728295	2.65587	5.18852	0.0026	0.0202787	yes
ENSMUSG00000056071.11	S100a9	chr3:90692631-90695721	control	TBI	1.92571	65.1045	5.07929	5e-05	0.000632065	yes
ENSMUSG00000027398.12	Il1b	chr2:129364569-129375748	control	TBI	0.359277	12.1075	5.07466	5e-05	0.000632065	yes
ENSMUSG00000029664.9	Tfpi2	chr6:3962594-3988919	control	TBI	0.0362722	1.19079	5.03692	0.0044	0.031395	yes
ENSMUSG00000034641.2	Cd300ld	chr11:114982273-114989922	control	TBI	0.0243712	0.779516	4.99933	0.00025	0.00271939	yes
ENSMUSG00000021091.8	Serpina3n	chr12:104406728-104414329	control	TBI	5.1341	160.052	4.96229	5e-05	0.000632065	yes
ENSMUSG00000025804.4	Ccr1	chr9:123962125-123968692	control	TBI	0.138382	4.18133	4.91723	5e-05	0.000632065	yes
ENSMUSG00000040809.10	Chil3	chr3:106147553-106167564	control	TBI	0.154068	4.59184	4.89743	5e-05	0.000632065	yes
ENSMUSG00000030111.9	A2m	chr6:121635375-121679227	control	TBI	1.04227	27.7216	4.73321	5e-05	0.000632065	yes
ENSMUSG00000063193.7	Cd300lb	chr11:114922780-114934386	control	TBI	0.023867	0.629558	4.72125	0.0001	0.00119381	yes
ENSMUSG00000026581.13	Sell	chr1:164061981-164084181	control	TBI	0.0547665	1.42296	4.69946	0.00065	0.00628005	yes
ENSMUSG00000056054.9	S100a8	chr3:90668977-90670035	control	TBI	1.41115	35.355	4.64698	5e-05	0.000632065	yes
ENSMUSG00000029371.7	Cxcl5	chr5:90759359-90761624	control	TBI	0.172977	4.25855	4.62171	5e-05	0.000632065	yes
ENSMUSG00000026068.10	Il18rap	chr1:40515361-40551705	control	TBI	0.0277947	0.648221	4.5436	0.003	0.0228572	yes
ENSMUSG00000045551.7	Fpr1	chr17:17876470-17883940	control	TBI	0.0688528	1.59776	4.53639	0.0026	0.0202787	yes
ENSMUSG00000022651.5	Retnlg	chr16:48872607-48874498	control	TBI	0.153417	3.44573	4.48928	0.0026	0.0202787	yes
ENSMUSG00000050370.4	Ch25h	chr19:34473785-34481546	control	TBI	0.227635	5.09861	4.48531	5e-05	0.000632065	yes
ENSMUSG00000005087.16	Cd44	chr2:102811140-102901665	control	TBI	0.84902	18.9851	4.48292	5e-05	0.000632065	yes
ENSMUSG00000021886.6	Gpr65	chr12:98268634-98276624	control	TBI	0.0650449	1.42617	4.45457	5e-05	0.000632065	yes
ENSMUSG00000068699.11	Flnc	chr6:29433255-29461883	control	TBI	0.264232	5.77008	4.44871	5e-05	0.000632065	yes
ENSMUSG00000038224.11	Serpinf2	chr11:75431731-75439591	control	TBI	0.039778	0.838393	4.39758	0.00035	0.00367125	yes
ENSMUSG00000026073.12	Il1r2	chr1:40074078-40125231	control	TBI	0.206187	4.34171	4.39624	5e-05	0.000632065	yes
ENSMUSG00000026536.9	Mnda	chr1:173857219-173942672	control	TBI	0.0856652	1.76346	4.36356	0.00485	0.0340588	yes
ENSMUSG00000023349.13	Clec4n	chr6:123229842-123247021	control	TBI	0.138632	2.82906	4.351	5e-05	0.000632065	yes
ENSMUSG00000073489.5	Ifi204	chr1:173747292-173766943	control	TBI	0.255147	5.12393	4.32785	5e-05	0.000632065	yes
ENSMUSG00000078122.4	F630028O10Rik	chrX:96239925-96243636	control	TBI	0.133463	2.50155	4.22831	5e-05	0.000632065	yes
ENSMUSG00000059089.4	Fcgr4	chr1:171018919-171029761	control	TBI	0.159972	2.98491	4.22179	5e-05	0.000632065	yes
ENSMUSG00000040152.8	Thbs1	chr2:118111875-118127133	control	TBI	0.888807	16.5482	4.21866	5e-05	0.000632065	yes
ENSMUSG00000019122.8	Ccl9	chr11:83572918-83578636	control	TBI	0.915319	16.6403	4.18427	5e-05	0.000632065	yes
ENSMUSG00000049103.12	Ccr2	chr9:124101949-124113557	control	TBI	0.20112	3.5881	4.15709	5e-05	0.000632065	yes
ENSMUSG00000051439.6	Cd14	chr18:36725073-36726736	control	TBI	1.0885	19.3479	4.15177	5e-05	0.000632065	yes
ENSMUSG00000046223.9	Plaur	chr7:24462499-24475873	control	TBI	0.367232	6.49224	4.14395	5e-05	0.000632065	yes
ENSMUSG00000073490.9	AI607873	chr1:173723429-173741809	control	TBI	0.0806782	1.41945	4.13701	5e-05	0.000632065	yes
ENSMUSG00000067235.13	H2-Q10	chr17:35470088-35474563	control	TBI	0.0264516	0.462847	4.12911	5e-05	0.000632065	yes
ENSMUSG00000069792.5	Wfdc17	chr11:83703990-83706268	control	TBI	0.409329	6.90617	4.07655	5e-05	0.000632065	yes
ENSMUSG00000026271.14	Gpr35	chr1:92950864-92986391	control	TBI	0.0812493	1.36258	4.06784	5e-05	0.000632065	yes
ENSMUSG00000040663.8	Clcf1	chr19:4214237-4223490	control	TBI	0.158315	2.59715	4.03606	5e-05	0.000632065	yes
ENSMUSG00000017002.13	Slpi	chr2:164354069-164389095	control	TBI	0.271445	4.44645	4.03392	0.0001	0.00119381	yes
ENSMUSG00000071713.4	Csf2rb	chr15:78325989-78351000	control	TBI	0.095007	1.53342	4.01257	5e-05	0.000632065	yes
ENSMUSG00000029322.11	Plac8	chr5:100553724-100572245	control	TBI	0.134439	2.16412	4.00876	0.0002	0.00223665	yes
ENSMUSG00000004371.13	Il11	chr7:4773054-4782857	control	TBI	0.117222	1.87324	3.99823	5e-05	0.000632065	yes
ENSMUSG00000024679.9	Ms4a6d	chr19:11586603-11604849	control	TBI	0.79711	12.6357	3.98659	5e-05	0.000632065	yes
ENSMUSG00000058818.12	Pirb	chr7:3711408-3720391	control	TBI	0.118809	1.84848	3.95963	5e-05	0.000632065	yes
ENSMUSG00000049130.5	C5ar1	chr7:16246742-16259540	control	TBI	0.274802	4.22651	3.94301	5e-05	0.000632065	yes
ENSMUSG00000027514.13	Zbp1	chr2:173206611-173218923	control	TBI	0.230106	3.51903	3.93481	5e-05	0.000632065	yes
ENSMUSG00000025355.6	Mmp19	chr10:128790952-128804370	control	TBI	0.132636	2.01148	3.92272	5e-05	0.000632065	yes
ENSMUSG00000026628.12	Atf3	chr1:191170295-191218039	control	TBI	1.21248	18.3696	3.92129	5e-05	0.000632065	yes
ENSMUSG00000059108.3	Ifitm6	chr7:141015811-141016892	control	TBI	0.0824609	1.24849	3.92033	0.0026	0.0202787	yes
ENSMUSG00000090231.9	Cfb	chr17:34856373-34898265	control	TBI	0.273946	4.14419	3.91912	5e-05	0.000632065	yes
ENSMUSG00000030208.14	Emp1	chr6:135362544-135383173	control	TBI	0.774858	11.6667	3.91232	5e-05	0.000632065	yes
ENSMUSG00000040528.14	Milr1	chr11:106751225-106779537	control	TBI	0.132085	1.9623	3.89301	0.0002	0.00223665	yes
ENSMUSG00000025473.15	Adam8	chr7:139950395-139992562	control	TBI	0.715458	10.5566	3.88313	5e-05	0.000632065	yes
ENSMUSG00000079419.4	Ms4a6c	chr19:11469365-11484578	control	TBI	0.337348	4.95713	3.87719	5e-05	0.000632065	yes
ENSMUSG00000052270.7	Fpr2	chr17:17887823-17971677	control	TBI	0.110185	1.60833	3.86757	0.0015	0.0128195	yes
ENSMUSG00000053175.15	Bcl3	chr7:19808461-19822770	control	TBI	0.286496	4.08882	3.8351	5e-05	0.000632065	yes
ENSMUSG00000056758.13	Hmga2	chr10:120361274-120476469	control	TBI	0.0430927	0.605663	3.813	5e-05	0.000632065	yes
ENSMUSG00000033213.15	AA467197	chr2:122636985-122641191	control	TBI	0.36087	5.02718	3.8002	5e-05	0.000632065	yes
ENSMUSG00000039232.10	Stx11	chr10:12939982-12964259	control	TBI	0.118443	1.64455	3.79543	5e-05	0.000632065	yes
ENSMUSG00000043263.12	Pyhin1	chr1:173630916-173647928	control	TBI	0.100029	1.35714	3.76208	5e-05	0.000632065	yes
ENSMUSG00000053113.3	Socs3	chr11:117966078-117970047	control	TBI	1.53057	20.0206	3.70935	5e-05	0.000632065	yes
ENSMUSG00000018927.3	Ccl6	chr11:83582055-83623693	control	TBI	0.955238	12.2585	3.68178	5e-05	0.000632065	yes
ENSMUSG00000032661.9	Oas3	chr5:120753097-120777661	control	TBI	0.0305073	0.388198	3.66957	5e-05	0.000632065	yes
ENSMUSG00000035493.9	Tgfbi	chr13:56609602-56639339	control	TBI	1.40574	17.7716	3.66017	5e-05	0.000632065	yes
ENSMUSG00000027995.10	Tlr2	chr3:83836271-83841767	control	TBI	0.303526	3.83257	3.65842	5e-05	0.000632065	yes
ENSMUSG00000029762.6	Akr1b8	chr6:34354118-34368463	control	TBI	0.38359	4.7143	3.61941	5e-05	0.000632065	yes
ENSMUSG00000026832.11	Cytip	chr2:58129136-58195532	control	TBI	0.061296	0.751947	3.61676	5e-05	0.000632065	yes
ENSMUSG00000063388.4	BC023105	chr18:60441752-60442983	control	TBI	0.028031	0.336353	3.58488	0.00295	0.0225482	yes
ENSMUSG00000056737.13	Capg	chr6:72544390-72562983	control	TBI	1.01159	11.4356	3.49883	5e-05	0.000632065	yes
ENSMUSG00000029304.13	Spp1	chr5:104435117-104441050	control	TBI	5.24509	59.2694	3.49825	5e-05	0.000632065	yes
ENSMUSG00000075015.3	Gm10801	chr2:98662236-98664083	control	TBI	20.7993	230.466	3.46995	5e-05	0.000632065	yes
ENSMUSG00000022146.11	Osmr	chr15:6813576-6874969	control	TBI	1.58959	17.5258	3.46275	5e-05	0.000632065	yes
ENSMUSG00000026358.12	Rgs1	chr1:144242295-144249242	control	TBI	0.135451	1.47533	3.4452	5e-05	0.000632065	yes
ENSMUSG00000063234.4	Gpr84	chr15:103308235-103310438	control	TBI	0.243226	2.62597	3.43248	5e-05	0.000632065	yes
ENSMUSG00000001473.6	Tubb6	chr18:67390716-67402748	control	TBI	2.11632	22.8483	3.43246	5e-05	0.000632065	yes
ENSMUSG00000004951.10	Hspb1	chr5:135887918-135889563	control	TBI	5.12182	53.9148	3.39595	5e-05	0.000632065	yes
ENSMUSG00000021070.5	Bdkrb2	chr12:105563171-105593071	control	TBI	0.140317	1.46187	3.38105	5e-05	0.000632065	yes
ENSMUSG00000075014.1	Gm10800	chr2:98666546-98667301	control	TBI	193.313	1992.81	3.36579	5e-05	0.000632065	yes
ENSMUSG00000071637.4	Cebpd	chr16:15887285-15888466	control	TBI	5.16756	53.1219	3.36175	5e-05	0.000632065	yes
ENSMUSG00000058755.3	Osm	chr11:4236419-4241026	control	TBI	0.05336	0.54731	3.35853	0.0004	0.00414788	yes
ENSMUSG00000026656.14	Fcgr2b	chr1:170958616-170977746	control	TBI	1.33154	13.5459	3.34669	5e-05	0.000632065	yes
ENSMUSG00000043091.8	Tuba1c	chr15:99029890-99038105	control	TBI	0.527622	5.34823	3.34148	5e-05	0.000632065	yes
ENSMUSG00000040552.8	C3ar1	chr6:122847137-122856161	control	TBI	0.558091	5.65302	3.34045	5e-05	0.000632065	yes
ENSMUSG00000095891.6	Gm10717	chr9:3000281-3038316	control	TBI	1.68834	16.9989	3.33177	0.0006	0.0058652	yes
ENSMUSG00000001020.8	S100a4	chr3:90560555-90606045	control	TBI	2.18299	21.6108	3.30738	5e-05	0.000632065	yes
ENSMUSG00000037613.14	Tnfrsf23	chr7:143665808-143685872	control	TBI	0.074746	0.739468	3.30642	5e-05	0.000632065	yes
ENSMUSG00000034947.12	Tmem106a	chr11:101582241-101591788	control	TBI	0.217995	2.12564	3.28553	5e-05	0.000632065	yes
ENSMUSG00000044827.9	Tlr1	chr5:64924678-64933563	control	TBI	0.178614	1.70838	3.25771	5e-05	0.000632065	yes
ENSMUSG00000028364.14	Tnc	chr4:63959784-64149924	control	TBI	1.07827	10.2114	3.24339	5e-05	0.000632065	yes
ENSMUSG00000000682.7	Cd52	chr4:134065911-134095082	control	TBI	1.8626	17.6104	3.24104	5e-05	0.000632065	yes
ENSMUSG00000028270.11	Gbp2	chr3:142620601-142638008	control	TBI	1.5326	14.4497	3.23699	5e-05	0.000632065	yes
ENSMUSG00000030789.8	Itgax	chr7:128129546-128150656	control	TBI	0.0399416	0.375061	3.23116	5e-05	0.000632065	yes
ENSMUSG00000023905.13	Tnfrsf12a	chr17:23675446-23677449	control	TBI	2.32642	21.8302	3.23014	5e-05	0.000632065	yes
ENSMUSG00000023249.13	Parp3	chr9:106470321-106485424	control	TBI	1.6152	14.7428	3.19023	5e-05	0.000632065	yes
ENSMUSG00000079293.10	Clec7a	chr6:129461590-129472779	control	TBI	0.269965	2.46388	3.19009	5e-05	0.000632065	yes
ENSMUSG00000000386.13	Mx1	chr16:97447034-97462907	control	TBI	0.105495	0.959764	3.18551	5e-05	0.000632065	yes
ENSMUSG00000062515.3	Fabp4	chr3:10204087-10208576	control	TBI	0.0555404	0.503568	3.18058	0.0037	0.0272241	yes
ENSMUSG00000000730.12	Dnmt3l	chr10:78030021-78063622	control	TBI	0.0566396	0.510525	3.1721	0.0024	0.0189667	yes
ENSMUSG00000034394.13	Lif	chr11:4257556-4272514	control	TBI	0.151811	1.3652	3.16877	5e-05	0.000632065	yes
ENSMUSG00000050063.17	Klk6	chr7:43824498-43832027	control	TBI	2.08895	18.5783	3.15277	5e-05	0.000632065	yes
ENSMUSG00000032860.4	P2ry2	chr7:100996571-101011991	control	TBI	0.0805339	0.713611	3.14747	5e-05	0.000632065	yes
ENSMUSG00000021903.10	Galnt15	chr14:32028988-32062197	control	TBI	0.659839	5.82807	3.14283	5e-05	0.000632065	yes
ENSMUSG00000037405.7	Icam1	chr9:21015959-21028797	control	TBI	0.80162	7.04227	3.13505	5e-05	0.000632065	yes
ENSMUSG00000029553.9	Tfec	chr6:16833372-16898441	control	TBI	0.0457842	0.399595	3.12562	0.0037	0.0272241	yes
ENSMUSG00000022584.13	Ly6c2	chr15:75108157-75111970	control	TBI	0.247984	2.16066	3.12315	5e-05	0.000632065	yes
ENSMUSG00000095280.1	Gm21738	chr14:19415856-19418930	control	TBI	0.946122	8.22109	3.11923	5e-05	0.000632065	yes
ENSMUSG00000028480.13	Glipr2	chr4:43957400-43979118	control	TBI	1.31028	11.3288	3.11205	5e-05	0.000632065	yes
ENSMUSG00000020932.13	Gfap	chr11:102838472-103101658	control	TBI	45.0811	389.491	3.11099	5e-05	0.000632065	yes
ENSMUSG00000097312.1	Gm26870	chr9:3000281-3038316	control	TBI	158.987	1368.7	3.10582	5e-05	0.000632065	yes
ENSMUSG00000057191.12	AB124611	chr9:21526175-21545333	control	TBI	0.219981	1.89173	3.10425	5e-05	0.000632065	yes
ENSMUSG00000002289.14	Angptl4	chr17:33773749-33781575	control	TBI	0.772935	6.61344	3.09698	5e-05	0.000632065	yes
ENSMUSG00000046186.8	Cd109	chr9:78615545-78716253	control	TBI	0.410761	3.49644	3.08951	5e-05	0.000632065	yes
ENSMUSG00000060131.10	Atp8b4	chr2:126320972-126500674	control	TBI	0.0510729	0.432984	3.08368	0.00015	0.00171978	yes
ENSMUSG00000030214.5	Plbd1	chr6:136612069-136661928	control	TBI	0.212208	1.78422	3.07174	0.00205	0.016592	yes
ENSMUSG00000028494.11	Plin2	chr4:86648385-86670060	control	TBI	2.50523	20.6775	3.04505	5e-05	0.000632065	yes
ENSMUSG00000105987.3	RP23-110C17.2	chr5:23698295-23712667	control	TBI	1.30487	10.7048	3.03627	5e-05	0.000632065	yes
ENSMUSG00000022440.8	C1qtnf6	chr15:78523345-78529625	control	TBI	0.235266	1.90469	3.01719	5e-05	0.000632065	yes
ENSMUSG00000052749.8	Trim30b	chr7:104355381-104369884	control	TBI	0.148212	1.19888	3.01596	5e-05	0.000632065	yes
ENSMUSG00000037686.5	Aspg	chr12:112106682-112127573	control	TBI	0.619558	4.98358	3.00787	5e-05	0.000632065	yes
ENSMUSG00000064246.9	Chil1	chr1:134182175-134190181	control	TBI	5.65244	44.8046	2.9867	5e-05	0.000632065	yes
ENSMUSG00000089929.1	Bcl2a1b	chr9:89199208-89377713	control	TBI	0.788268	6.18104	2.97109	0.0003	0.00320845	yes
ENSMUSG00000026725.16	Tnn	chr1:160085028-160153580	control	TBI	0.0797673	0.623728	2.96705	5e-05	0.000632065	yes
ENSMUSG00000013974.2	Mcemp1	chr8:3665761-3668905	control	TBI	0.227187	1.7744	2.96538	5e-05	0.000632065	yes
ENSMUSG00000022367.7	Has2	chr15:56665626-56778399	control	TBI	0.145522	1.13557	2.9641	5e-05	0.000632065	yes
ENSMUSG00000030341.16	Tnfrsf1a	chr6:125349361-125362484	control	TBI	1.95174	15.1957	2.96083	5e-05	0.000632065	yes
ENSMUSG00000000031.14	H19	chr7:142575528-142578143	control	TBI	0.219989	1.69534	2.94607	5e-05	0.000632065	yes
ENSMUSG00000041827.14	Oasl1	chr5:114917317-114937915	control	TBI	0.150579	1.15435	2.93849	5e-05	0.000632065	yes
ENSMUSG00000071715.10	Ncf4	chr15:78244800-78262580	control	TBI	0.341989	2.61523	2.93492	5e-05	0.000632065	yes
ENSMUSG00000002204.8	Napsa	chr7:44572431-44590624	control	TBI	0.0597548	0.454845	2.92825	0.0064	0.0426243	yes
ENSMUSG00000040522.5	Tlr8	chrX:167242695-167264329	control	TBI	0.0665831	0.504075	2.92041	5e-05	0.000632065	yes
ENSMUSG00000029373.7	Pf4	chr5:90772434-90773383	control	TBI	1.41327	10.6923	2.91945	5e-05	0.000632065	yes
ENSMUSG00000026728.8	Vim	chr2:13573926-13582826	control	TBI	20.116	151.258	2.91059	5e-05	0.000632065	yes
ENSMUSG00000042622.12	Maff	chr15:79347540-79359072	control	TBI	0.554266	4.16186	2.90858	5e-05	0.000632065	yes
ENSMUSG00000012519.13	Mlkl	chr8:111311796-111338177	control	TBI	0.166229	1.22557	2.88221	5e-05	0.000632065	yes
ENSMUSG00000066861.13	Oas1g	chr5:120876141-120887613	control	TBI	0.0826646	0.60825	2.87932	0.00025	0.00271939	yes
ENSMUSG00000015314.9	Slamf6	chr1:171909956-171953170	control	TBI	0.0689076	0.505565	2.87516	0.00075	0.00708494	yes
ENSMUSG00000025496.4	Drd4	chr7:141292005-141294999	control	TBI	0.103535	0.757012	2.8702	0.00025	0.00271939	yes
ENSMUSG00000024529.12	Lox	chr18:52516068-52529867	control	TBI	0.307685	2.23718	2.86216	5e-05	0.000632065	yes
ENSMUSG00000025491.13	Ifitm1	chr7:140967220-140969825	control	TBI	2.27249	16.4664	2.85717	5e-05	0.000632065	yes
ENSMUSG00000004098.7	Col5a3	chr9:20770049-20815067	control	TBI	0.222895	1.60393	2.84718	5e-05	0.000632065	yes
ENSMUSG00000072620.3	Slfn2	chr11:83065111-83070678	control	TBI	1.03777	7.44469	2.84272	5e-05	0.000632065	yes
ENSMUSG00000035673.9	Sbno2	chr10:80057415-80102698	control	TBI	1.71087	12.1848	2.83227	5e-05	0.000632065	yes
ENSMUSG00000046167.5	Gldn	chr9:54268577-54341786	control	TBI	0.289897	2.05404	2.82485	5e-05	0.000632065	yes
ENSMUSG00000079017.3	Ifi27l2a	chr12:103442166-103443680	control	TBI	1.77408	12.3401	2.79821	5e-05	0.000632065	yes
ENSMUSG00000028583.13	Pdpn	chr4:143267430-143299564	control	TBI	4.30281	29.817	2.79279	5e-05	0.000632065	yes
ENSMUSG00000046245.12	Pilra	chr5:137787797-137836281	control	TBI	0.24621	1.70587	2.79255	5e-05	0.000632065	yes
ENSMUSG00000020592.13	Sdc1	chr12:8771322-8793715	control	TBI	0.468887	3.2407	2.78899	5e-05	0.000632065	yes
ENSMUSG00000032231.13	Anxa2	chr9:69453619-69491795	control	TBI	6.21387	42.6747	2.77982	5e-05	0.000632065	yes
ENSMUSG00000029605.15	Oas1b	chr5:120812634-120824163	control	TBI	0.118772	0.811919	2.77314	5e-05	0.000632065	yes
ENSMUSG00000049988.3	Lrrc25	chr8:70616843-70620850	control	TBI	0.254955	1.72799	2.76078	5e-05	0.000632065	yes
ENSMUSG00000033777.3	Tlr13	chrX:106143203-106160493	control	TBI	0.622218	4.20395	2.75625	5e-05	0.000632065	yes
ENSMUSG00000030748.8	Il4ra	chr7:125552281-125579472	control	TBI	1.15376	7.76769	2.75114	5e-05	0.000632065	yes
ENSMUSG00000042379.8	Esm1	chr13:113171607-113225908	control	TBI	0.121656	0.818628	2.7504	5e-05	0.000632065	yes
ENSMUSG00000032691.13	Nlrp3	chr11:59541567-59566956	control	TBI	0.165474	1.10811	2.74342	5e-05	0.000632065	yes
ENSMUSG00000027611.11	Procr	chr2:155751116-155755471	control	TBI	0.34245	2.2858	2.73873	5e-05	0.000632065	yes
ENSMUSG00000034266.5	Batf	chr12:85686668-85709087	control	TBI	0.13608	0.902845	2.73002	0.00265	0.0205679	yes
ENSMUSG00000027800.13	Tm4sf1	chr3:57285610-57301988	control	TBI	5.31717	34.9935	2.71836	5e-05	0.000632065	yes
ENSMUSG00000099757.1	BE692007	chr19:11469365-11484578	control	TBI	0.218279	1.4335	2.71529	5e-05	0.000632065	yes
ENSMUSG00000018920.10	Cxcl16	chr11:70453982-70466202	control	TBI	0.479322	3.1253	2.70493	5e-05	0.000632065	yes
ENSMUSG00000046768.12	Rhoj	chr12:75308321-75401456	control	TBI	1.93126	12.5856	2.70416	5e-05	0.000632065	yes
ENSMUSG00000033576.10	Apol6	chr15:77015488-77057107	control	TBI	0.058219	0.375528	2.68936	0.00065	0.00628005	yes
ENSMUSG00000052776.10	Oas1a	chr5:120896255-120907521	control	TBI	0.266595	1.71494	2.68544	5e-05	0.000632065	yes
ENSMUSG00000018486.2	Wnt9b	chr11:103727363-103749821	control	TBI	0.0672301	0.432131	2.68429	5e-05	0.000632065	yes
ENSMUSG00000024677.12	Ms4a6b	chr19:11516210-11531256	control	TBI	0.983379	6.27379	2.67352	5e-05	0.000632065	yes
ENSMUSG00000049037.8	Clec4a1	chr6:122921847-122934619	control	TBI	0.0637861	0.406898	2.67335	0.00025	0.00271939	yes
ENSMUSG00000086369.6	E330017L17Rik	chr4:129906215-129919787	control	TBI	0.0556575	0.353473	2.66695	0.00665	0.0439217	yes
ENSMUSG00000020407.12	Upp1	chr11:9118102-9136170	control	TBI	1.20866	7.65117	2.66227	5e-05	0.000632065	yes
ENSMUSG00000030022.13	Adamts9	chr6:92772698-93272979	control	TBI	0.774916	4.87959	2.65465	5e-05	0.000632065	yes
ENSMUSG00000026547.14	Tagln2	chr1:172500046-172507380	control	TBI	2.6633	16.7501	2.65288	5e-05	0.000632065	yes
ENSMUSG00000027360.5	Hdc	chr2:126593666-126619299	control	TBI	0.485104	3.02676	2.64141	5e-05	0.000632065	yes
ENSMUSG00000031504.5	Rab20	chr8:11453391-11480241	control	TBI	0.250764	1.56194	2.63894	5e-05	0.000632065	yes
ENSMUSG00000062345.9	Serpinb2	chr1:107511422-107549271	control	TBI	0.0821636	0.508242	2.62894	0.00405	0.0293806	yes
ENSMUSG00000025492.6	Ifitm3	chr7:141009585-141010770	control	TBI	9.55581	58.9844	2.62588	5e-05	0.000632065	yes
ENSMUSG00000072621.12	Slfn10-ps	chr11:83028129-83040042	control	TBI	0.101766	0.627019	2.62326	5e-05	0.000632065	yes
ENSMUSG00000020077.13	Srgn	chr10:62493832-62527451	control	TBI	7.78728	47.8431	2.61912	5e-05	0.000632065	yes
ENSMUSG00000047407.16	Tgif1	chr17:70844204-70853546	control	TBI	0.702729	4.31718	2.61905	5e-05	0.000632065	yes
ENSMUSG00000035042.2	Ccl5	chr11:83525777-83530518	control	TBI	0.299496	1.83286	2.61349	0.00075	0.00708494	yes
ENSMUSG00000040212.10	Emp3	chr7:45918022-45921426	control	TBI	1.56465	9.55798	2.61087	5e-05	0.000632065	yes
ENSMUSG00000037095.7	Lrg1	chr17:56119679-56121946	control	TBI	0.427149	2.59826	2.60473	5e-05	0.000632065	yes
ENSMUSG00000033538.12	Casp4	chr9:5308827-5336783	control	TBI	0.308106	1.86988	2.60145	5e-05	0.000632065	yes
ENSMUSG00000040613.13	Apobec1	chr6:122577791-122602444	control	TBI	0.885447	5.36925	2.60024	5e-05	0.000632065	yes
ENSMUSG00000073418.4	C4b	chr17:34728379-34743882	control	TBI	3.73695	22.5429	2.59274	5e-05	0.000632065	yes
ENSMUSG00000053318.7	Slamf8	chr1:172581757-172590568	control	TBI	0.0588412	0.351561	2.57888	0.00635	0.0423799	yes
ENSMUSG00000104713.3	Gbp6	chr5:105214906-105293698	control	TBI	0.537423	3.20297	2.57528	5e-05	0.000632065	yes
ENSMUSG00000067586.3	S1pr3	chr13:51408617-51422797	control	TBI	1.66887	9.89998	2.56856	5e-05	0.000632065	yes
ENSMUSG00000031662.7	Snx20	chr8:88626827-88636128	control	TBI	0.225268	1.33012	2.56185	5e-05	0.000632065	yes
ENSMUSG00000022150.15	Dab2	chr15:6299787-6440712	control	TBI	2.65639	15.6307	2.55685	5e-05	0.000632065	yes
ENSMUSG00000000555.6	Itga5	chr15:103344288-103366763	control	TBI	0.475664	2.78678	2.55058	5e-05	0.000632065	yes
ENSMUSG00000027907.4	S100a11	chr3:93520487-93526287	control	TBI	2.40913	14.1056	2.54968	5e-05	0.000632065	yes
ENSMUSG00000041736.6	Tspo	chr15:83563572-83574201	control	TBI	1.72364	10.0372	2.54182	5e-05	0.000632065	yes
ENSMUSG00000022686.13	B3gnt5	chr16:19760207-19772753	control	TBI	0.46733	2.72071	2.54147	5e-05	0.000632065	yes
ENSMUSG00000027656.7	Wisp2	chr2:163820860-163833146	control	TBI	0.12049	0.69945	2.53731	5e-05	0.000632065	yes
ENSMUSG00000031207.15	Msn	chrX:96096041-96168552	control	TBI	5.24004	30.3718	2.53508	5e-05	0.000632065	yes
ENSMUSG00000069516.7	Lyz2	chr10:117277333-117282274	control	TBI	5.1135	29.6262	2.53449	5e-05	0.000632065	yes
ENSMUSG00000030560.15	Ctsc	chr7:88278084-88310888	control	TBI	3.9134	22.6602	2.53366	5e-05	0.000632065	yes
ENSMUSG00000047180.8	Neurl3	chr1:36264596-36274679	control	TBI	0.182112	1.04243	2.51706	5e-05	0.000632065	yes
ENSMUSG00000044258.9	Ctla2a	chr13:60934154-60936625	control	TBI	4.25927	24.3297	2.51404	5e-05	0.000632065	yes
ENSMUSG00000001025.7	S100a6	chr3:90612881-90624181	control	TBI	13.8878	79.168	2.5111	5e-05	0.000632065	yes
ENSMUSG00000002944.14	Cd36	chr5:17781689-17888801	control	TBI	0.520924	2.95842	2.50568	5e-05	0.000632065	yes
ENSMUSG00000074063.8	Osgin1	chr8:119434123-119446256	control	TBI	0.117346	0.666336	2.50548	0.00035	0.00367125	yes
ENSMUSG00000042349.12	Ikbke	chr1:131254342-131279606	control	TBI	0.25408	1.43951	2.50222	5e-05	0.000632065	yes
ENSMUSG00000068220.5	Lgals1	chr15:78926724-78930465	control	TBI	9.95783	56.1919	2.49646	5e-05	0.000632065	yes
ENSMUSG00000029816.9	Gpnmb	chr6:49036545-49070929	control	TBI	0.75056	4.21107	2.48815	5e-05	0.000632065	yes
ENSMUSG00000073491.9	Pydc4	chr1:173566283-173599274	control	TBI	0.144527	0.802872	2.47383	5e-05	0.000632065	yes
ENSMUSG00000028599.9	Tnfrsf1b	chr4:145213462-145246870	control	TBI	0.688887	3.81063	2.46769	5e-05	0.000632065	yes
ENSMUSG00000032717.13	Mdfi	chr17:47815327-47834691	control	TBI	0.106175	0.584491	2.46073	0.0015	0.0128195	yes
ENSMUSG00000028755.3	Cda	chr4:138338423-138367992	control	TBI	0.365006	2.00177	2.45528	5e-05	0.000632065	yes
ENSMUSG00000073902.5	Gm1966	chr7:106596742-106604035	control	TBI	0.124641	0.68287	2.45383	5e-05	0.000632065	yes
ENSMUSG00000033220.6	Rac2	chr15:78559168-78572783	control	TBI	0.334233	1.83021	2.45308	5e-05	0.000632065	yes
ENSMUSG00000020826.6	Nos2	chr11:78920786-78960254	control	TBI	0.07166	0.392229	2.45246	5e-05	0.000632065	yes
ENSMUSG00000045382.6	Cxcr4	chr1:128588198-128592293	control	TBI	0.7099	3.88418	2.45192	5e-05	0.000632065	yes
ENSMUSG00000074151.11	Nlrc5	chr8:94472762-94527272	control	TBI	0.182466	0.996438	2.44915	5e-05	0.000632065	yes
ENSMUSG00000024087.3	Cyp1b1	chr17:79706952-79715041	control	TBI	0.836849	4.56386	2.44722	5e-05	0.000632065	yes
ENSMUSG00000031838.7	Ifi30	chr8:70762773-70766663	control	TBI	2.15294	11.7363	2.4466	5e-05	0.000632065	yes
ENSMUSG00000029372.7	Ppbp	chr5:90768517-90770063	control	TBI	0.287282	1.5653	2.44589	5e-05	0.000632065	yes
ENSMUSG00000091649.3	Phf11b	chr14:59320963-59341351	control	TBI	0.212358	1.15616	2.44477	5e-05	0.000632065	yes
ENSMUSG00000044786.5	Zfp36	chr7:28376783-28379255	control	TBI	1.10171	5.97328	2.43877	5e-05	0.000632065	yes
ENSMUSG00000073421.5	H2-Ab1	chr17:34263208-34269418	control	TBI	0.620441	3.36228	2.43808	5e-05	0.000632065	yes
ENSMUSG00000035208.14	Slfn8	chr11:83002157-83020810	control	TBI	0.467247	2.51803	2.43004	5e-05	0.000632065	yes
ENSMUSG00000032715.9	Trib3	chr2:152337421-152344032	control	TBI	0.132748	0.714288	2.42781	0.0005	0.00499765	yes
ENSMUSG00000004707.13	Ly9	chr1:171559192-171609746	control	TBI	0.138549	0.744024	2.42496	5e-05	0.000632065	yes
ENSMUSG00000015355.12	Cd48	chr1:171682008-171705258	control	TBI	0.398253	2.13293	2.42108	5e-05	0.000632065	yes
ENSMUSG00000048349.9	Pou4f1	chr14:104461675-104467999	control	TBI	0.0745721	0.398329	2.41725	0.0043	0.0308776	yes
ENSMUSG00000050345.8	4930486L24Rik	chr13:60842620-60864416	control	TBI	0.119322	0.636054	2.41429	0.0003	0.00320845	yes
ENSMUSG00000022102.12	Dok2	chr14:70654245-70778495	control	TBI	0.295098	1.56198	2.40411	0.00295	0.0225482	yes
ENSMUSG00000035678.7	Tnfsf9	chr17:57092034-57107757	control	TBI	0.164543	0.857429	2.38156	0.0002	0.00223665	yes
ENSMUSG00000020870.7	Cdc34-ps	chr11:94741781-94743033	control	TBI	0.079196	0.412476	2.38081	0.00695	0.0456036	yes
ENSMUSG00000097354.6	2310001H17Rik	chr6:129208411-129238725	control	TBI	0.142105	0.739262	2.37913	0.0003	0.00320845	yes
ENSMUSG00000030187.14	Klra2	chr6:131219222-131247362	control	TBI	0.131165	0.681238	2.37677	5e-05	0.000632065	yes
ENSMUSG00000031762.6	Mt2	chr8:94172617-94173567	control	TBI	76.677	397.402	2.37373	5e-05	0.000632065	yes
ENSMUSG00000026395.15	Ptprc	chr1:138062860-138175708	control	TBI	1.36915	7.08681	2.37185	5e-05	0.000632065	yes
ENSMUSG00000052760.14	A630001G21Rik	chr1:85717082-85784694	control	TBI	0.129098	0.663451	2.36153	5e-05	0.000632065	yes
ENSMUSG00000001348.13	Acp5	chr9:22126730-22135746	control	TBI	0.161591	0.829388	2.3597	5e-05	0.000632065	yes
ENSMUSG00000022893.13	Adamts1	chr16:85793826-85803113	control	TBI	3.96059	20.2889	2.3569	5e-05	0.000632065	yes
ENSMUSG00000030681.17	Mvp	chr7:126986859-127021211	control	TBI	2.17267	11.0716	2.34931	5e-05	0.000632065	yes
ENSMUSG00000022876.16	Samsn1	chr16:75858792-76022270	control	TBI	0.957226	4.85922	2.34379	5e-05	0.000632065	yes
ENSMUSG00000015340.9	Cybb	chrX:9435251-9487771	control	TBI	0.20913	1.05136	2.32979	5e-05	0.000632065	yes
ENSMUSG00000031465.6	Angpt2	chr8:18595130-18803189	control	TBI	0.852847	4.26477	2.32211	5e-05	0.000632065	yes
ENSMUSG00000059336.13	Slc14a1	chr18:78100090-78142119	control	TBI	2.71304	13.5602	2.3214	5e-05	0.000632065	yes
ENSMUSG00000030107.10	Usp18	chr6:121245905-121272685	control	TBI	0.774268	3.86136	2.31821	5e-05	0.000632065	yes
ENSMUSG00000021998.15	Lcp1	chr14:75131100-75230842	control	TBI	3.06354	15.2692	2.31735	5e-05	0.000632065	yes
ENSMUSG00000074796.9	Slc4a11	chr2:130684112-130697519	control	TBI	0.377947	1.87689	2.31209	5e-05	0.000632065	yes
ENSMUSG00000017737.2	Mmp9	chr2:164940779-164955850	control	TBI	0.28757	1.42052	2.30443	5e-05	0.000632065	yes
ENSMUSG00000028370.7	Pappa	chr4:65124173-65357509	control	TBI	0.149209	0.734577	2.29958	5e-05	0.000632065	yes
ENSMUSG00000032334.9	Loxl1	chr9:58287722-58313212	control	TBI	0.379436	1.86789	2.29948	5e-05	0.000632065	yes
ENSMUSG00000039097.5	Rln1	chr19:29331169-29334670	control	TBI	0.153238	0.750705	2.29247	0.00345	0.0256215	yes
ENSMUSG00000075046.7	Duxf3	chr10:58229978-58232675	control	TBI	0.0827947	0.403093	2.2835	0.001	0.00911307	yes
ENSMUSG00000054072.10	Iigp1	chr18:60376028-60392627	control	TBI	0.83226	4.04477	2.28095	5e-05	0.000632065	yes
ENSMUSG00000012350.14	Ehf	chr2:103263432-103303278	control	TBI	0.175467	0.849032	2.27462	0.0002	0.00223665	yes
ENSMUSG00000019832.3	Rab32	chr10:10545010-10558233	control	TBI	0.74573	3.60222	2.27216	5e-05	0.000632065	yes
ENSMUSG00000034457.9	Eda2r	chrX:97333839-97377216	control	TBI	0.218234	1.05374	2.27156	5e-05	0.000632065	yes
ENSMUSG00000018774.12	Cd68	chr11:69664212-69666153	control	TBI	4.60988	22.0728	2.25947	5e-05	0.000632065	yes
ENSMUSG00000102037.1	Bcl2a1a	chr9:88956899-88962419	control	TBI	0.144053	0.687491	2.25474	0.0036	0.026601	yes
ENSMUSG00000020437.11	Myo1g	chr11:6506547-6520965	control	TBI	0.141653	0.675156	2.25286	5e-05	0.000632065	yes
ENSMUSG00000107667.1	RP23-210L10.2	chr6:50776114-50815033	control	TBI	0.103718	0.491964	2.24589	0.0004	0.00414788	yes
ENSMUSG00000003541.6	Ier3	chr17:35821683-35822923	control	TBI	4.95942	23.5112	2.2451	5e-05	0.000632065	yes
ENSMUSG00000015134.13	Aldh1a3	chr7:66390891-66427517	control	TBI	0.616164	2.88944	2.2294	5e-05	0.000632065	yes
ENSMUSG00000049382.9	Krt8	chr15:101996710-102004342	control	TBI	0.169319	0.793317	2.22815	5e-05	0.000632065	yes
ENSMUSG00000037820.14	Tgm2	chr2:158028496-158146436	control	TBI	3.01729	14.0892	2.22326	5e-05	0.000632065	yes
ENSMUSG00000016024.8	Lbp	chr2:158306492-158332852	control	TBI	1.52849	7.13487	2.22278	5e-05	0.000632065	yes
ENSMUSG00000004891.15	Nes	chr3:87971077-87980451	control	TBI	3.23989	15.09	2.21957	5e-05	0.000632065	yes
ENSMUSG00000068245.13	Phf11d	chr14:59347406-59365470	control	TBI	0.529971	2.4644	2.21725	5e-05	0.000632065	yes
ENSMUSG00000074874.8	Ctla2b	chr13:60895350-60897447	control	TBI	0.627879	2.90654	2.21074	5e-05	0.000632065	yes
ENSMUSG00000034634.7	Ly6d	chr15:74762055-74763620	control	TBI	0.331501	1.52283	2.19967	0.0001	0.00119381	yes
ENSMUSG00000058715.10	Fcer1g	chr1:171229571-171234365	control	TBI	5.41108	24.8238	2.19773	5e-05	0.000632065	yes
ENSMUSG00000016496.7	Cd274	chr19:29367454-29388095	control	TBI	0.287277	1.31047	2.18957	5e-05	0.000632065	yes
ENSMUSG00000024907.6	Gal	chr19:3409918-3414472	control	TBI	0.400633	1.8251	2.18762	5e-05	0.000632065	yes
ENSMUSG00000018983.9	E2f2	chr4:136172393-136196057	control	TBI	0.171433	0.780648	2.18702	0.0007	0.00669539	yes
ENSMUSG00000034112.8	Atp2c2	chr8:119700008-119757718	control	TBI	0.26294	1.19521	2.18446	5e-05	0.000632065	yes
ENSMUSG00000043740.13	B430306N03Rik	chr17:48316140-48327024	control	TBI	0.125	0.566657	2.18054	0.00165	0.0138352	yes
ENSMUSG00000004266.14	Ptpn6	chr6:124720706-124738714	control	TBI	1.41745	6.42514	2.18043	5e-05	0.000632065	yes
ENSMUSG00000031803.7	B3gnt3	chr8:71691718-71701800	control	TBI	0.294537	1.33385	2.17908	5e-05	0.000632065	yes
ENSMUSG00000025877.13	Hk3	chr13:54949410-55021385	control	TBI	0.466978	2.10728	2.17396	0.0019	0.0155626	yes
ENSMUSG00000036854.13	Hspb6	chr7:30539133-30559838	control	TBI	1.57861	7.10293	2.16976	5e-05	0.000632065	yes
ENSMUSG00000028859.13	Csf3r	chr4:126024549-126044440	control	TBI	0.994741	4.47367	2.16906	5e-05	0.000632065	yes
ENSMUSG00000048779.4	P2ry6	chr7:100937637-100964391	control	TBI	0.684516	3.06686	2.16361	5e-05	0.000632065	yes
ENSMUSG00000034459.8	Ifit1	chr19:34640870-34650009	control	TBI	1.74936	7.81798	2.15997	5e-05	0.000632065	yes
ENSMUSG00000015947.9	Fcgr1	chr3:96282908-96293969	control	TBI	1.24433	5.55959	2.15961	5e-05	0.000632065	yes
ENSMUSG00000048572.4	Tmem252	chr19:24674007-24679661	control	TBI	0.751934	3.35485	2.15757	5e-05	0.000632065	yes
ENSMUSG00000037225.12	Fgf2	chr3:37307748-37579096	control	TBI	1.35753	6.03068	2.15134	5e-05	0.000632065	yes
ENSMUSG00000033508.7	Asprv1	chr6:86628163-86629710	control	TBI	0.32357	1.43355	2.14744	5e-05	0.000632065	yes
ENSMUSG00000051498.6	Tlr6	chr5:64952030-64960097	control	TBI	0.309168	1.36857	2.14621	0.0005	0.00499765	yes
ENSMUSG00000030921.15	Trim30a	chr7:104409024-104465193	control	TBI	1.01904	4.50948	2.14574	5e-05	0.000632065	yes
ENSMUSG00000021950.14	Anxa8	chr14:34051131-34102754	control	TBI	0.169202	0.74544	2.13935	5e-05	0.000632065	yes
ENSMUSG00000044103.4	Il1f9	chr2:24186475-24193568	control	TBI	0.330612	1.44729	2.13015	5e-05	0.000632065	yes
ENSMUSG00000090942.1	F830016B08Rik	chr18:60293379-60303016	control	TBI	0.0710033	0.309942	2.12604	5e-05	0.000632065	yes
ENSMUSG00000000290.12	Itgb2	chr10:77530251-77565708	control	TBI	1.81837	7.93129	2.12491	5e-05	0.000632065	yes
ENSMUSG00000043020.12	Wdr63	chr3:146040525-146108130	control	TBI	0.0997407	0.434914	2.12447	5e-05	0.000632065	yes
ENSMUSG00000007041.9	Clic1	chr17:35049965-35058749	control	TBI	5.52755	24.1022	2.12445	5e-05	0.000632065	yes
ENSMUSG00000027074.13	Slc43a3	chr2:84936578-84958509	control	TBI	0.310631	1.35151	2.12129	5e-05	0.000632065	yes
ENSMUSG00000021281.14	Tnfaip2	chr12:111442468-111455018	control	TBI	1.07693	4.67764	2.11885	5e-05	0.000632065	yes
ENSMUSG00000037731.5	Themis2	chr4:132781842-132796387	control	TBI	0.263452	1.14317	2.11743	5e-05	0.000632065	yes
ENSMUSG00000068129.5	Cst7	chr2:150570414-150578944	control	TBI	0.208148	0.902375	2.11612	0.00025	0.00271939	yes
ENSMUSG00000105504.3	Gbp5	chr3:142493977-142522344	control	TBI	0.795009	3.4004	2.09666	5e-05	0.000632065	yes
ENSMUSG00000020732.12	Rab37	chr11:115091430-115162236	control	TBI	0.812557	3.46797	2.09355	5e-05	0.000632065	yes
ENSMUSG00000086564.8	Cd101	chr3:100993528-101029556	control	TBI	0.0771842	0.329134	2.0923	0.0001	0.00119381	yes
ENSMUSG00000004655.5	Aqp1	chr6:55336431-55348555	control	TBI	0.671398	2.85884	2.09019	5e-05	0.000632065	yes
ENSMUSG00000057596.12	Trim30d	chr7:104470013-104507849	control	TBI	0.592762	2.51735	2.08638	5e-05	0.000632065	yes
ENSMUSG00000031103.11	Elf4	chrX:48411045-48463132	control	TBI	0.130168	0.552738	2.08622	5e-05	0.000632065	yes
ENSMUSG00000042759.11	Apobr	chr7:126571206-126594941	control	TBI	0.257374	1.08878	2.08077	5e-05	0.000632065	yes
ENSMUSG00000042638.13	Gucy2c	chr6:136697283-136781765	control	TBI	0.0815376	0.34464	2.07955	5e-05	0.000632065	yes
ENSMUSG00000026548.4	Slamf9	chr1:172475357-172478575	control	TBI	0.262273	1.10853	2.07951	5e-05	0.000632065	yes
ENSMUSG00000069793.10	Slfn9	chr11:82979628-82991830	control	TBI	0.307151	1.29739	2.07859	5e-05	0.000632065	yes
ENSMUSG00000024486.5	Hbegf	chr18:36504928-36515805	control	TBI	4.6908	19.7031	2.07052	5e-05	0.000632065	yes
ENSMUSG00000074896.3	Ifit3	chr19:34583530-34588731	control	TBI	4.53209	18.9925	2.06718	5e-05	0.000632065	yes
ENSMUSG00000025017.9	Pik3ap1	chr19:41274217-41385070	control	TBI	0.797574	3.33871	2.0656	5e-05	0.000632065	yes
ENSMUSG00000046718.7	Bst2	chr8:71534263-71537437	control	TBI	2.61013	10.9071	2.06307	5e-05	0.000632065	yes
ENSMUSG00000020388.11	Pdlim4	chr11:54054927-54069014	control	TBI	4.62413	19.207	2.05438	5e-05	0.000632065	yes
ENSMUSG00000002699.11	Lcp2	chr11:33629338-34098554	control	TBI	0.700108	2.89645	2.04864	5e-05	0.000632065	yes
ENSMUSG00000030790.13	Adm	chr7:110626280-110639358	control	TBI	1.31662	5.4443	2.04791	5e-05	0.000632065	yes
ENSMUSG00000024778.11	Fas	chr19:34290658-34327770	control	TBI	1.08682	4.49263	2.04745	5e-05	0.000632065	yes
ENSMUSG00000024610.13	Cd74	chr18:60803847-60812646	control	TBI	1.78295	7.36886	2.04718	5e-05	0.000632065	yes
ENSMUSG00000030830.17	Itgal	chr7:127296259-127335137	control	TBI	0.122246	0.505101	2.04679	5e-05	0.000632065	yes
ENSMUSG00000022952.15	Runx1	chr16:92601465-92826149	control	TBI	0.359602	1.48368	2.04471	5e-05	0.000632065	yes
ENSMUSG00000022032.13	Scara5	chr14:65666402-65764826	control	TBI	0.171381	0.706069	2.0426	5e-05	0.000632065	yes
ENSMUSG00000024338.13	Psmb8	chr17:34197720-34216321	control	TBI	1.47997	6.08731	2.04024	5e-05	0.000632065	yes
ENSMUSG00000029561.16	Oasl2	chr5:114896935-114912234	control	TBI	1.54342	6.34196	2.0388	5e-05	0.000632065	yes
ENSMUSG00000060962.11	Dmkn	chr7:30763755-30781063	control	TBI	2.30492	9.44769	2.03525	5e-05	0.000632065	yes
ENSMUSG00000003882.4	Il7r	chr15:9506160-9529876	control	TBI	0.141843	0.580431	2.03283	5e-05	0.000632065	yes
ENSMUSG00000059898.8	Dsc3	chr18:19960929-20002097	control	TBI	0.288421	1.17852	2.03073	5e-05	0.000632065	yes
ENSMUSG00000050737.13	Ptges	chr2:30889470-30929863	control	TBI	1.13224	4.62256	2.02951	5e-05	0.000632065	yes
ENSMUSG00000058794.11	Nfe2	chr15:103248211-103258403	control	TBI	0.104154	0.424394	2.02668	0.00035	0.00367125	yes
ENSMUSG00000031304.17	Il2rg	chrX:101261375-101269023	control	TBI	0.421956	1.71653	2.02433	5e-05	0.000632065	yes
ENSMUSG00000097418.6	Gm26667	chr16:84703166-84715245	control	TBI	0.132507	0.538681	2.02336	0.00135	0.0117692	yes
ENSMUSG00000020773.10	Trim47	chr11:116105751-116131128	control	TBI	1.55295	6.27269	2.01407	5e-05	0.000632065	yes
ENSMUSG00000009687.13	Fxyd5	chr7:31032721-31042481	control	TBI	7.4713	30.1671	2.01354	5e-05	0.000632065	yes
ENSMUSG00000029622.15	Arpc1b	chr5:145114214-145140238	control	TBI	12.0354	48.5248	2.01144	5e-05	0.000632065	yes
ENSMUSG00000073555.1	Gm4951	chr18:60212079-60247820	control	TBI	0.219031	0.881074	2.00813	5e-05	0.000632065	yes
ENSMUSG00000036594.13	H2-Aa	chr17:34282743-34287827	control	TBI	0.756241	3.02441	1.99973	5e-05	0.000632065	yes
ENSMUSG00000039005.12	Tlr4	chr4:66827583-66930284	control	TBI	0.879851	3.50167	1.99271	5e-05	0.000632065	yes
ENSMUSG00000043157.7	Arl11	chr14:61292979-61318146	control	TBI	0.264356	1.04741	1.98628	5e-05	0.000632065	yes
ENSMUSG00000060586.10	H2-Eb1	chr17:34305876-34316199	control	TBI	0.606883	2.40284	1.98525	5e-05	0.000632065	yes
ENSMUSG00000026072.11	Il1r1	chr1:40225079-40317257	control	TBI	1.32826	5.25415	1.98392	5e-05	0.000632065	yes
ENSMUSG00000025511.13	Tspan4	chr7:141475239-141539857	control	TBI	4.46452	17.6212	1.98074	5e-05	0.000632065	yes
ENSMUSG00000092283.1	Gm20412	chr2:158028496-158146436	control	TBI	3.35532	13.2229	1.97852	0.0027	0.0208712	yes
ENSMUSG00000049307.5	Fut4	chr9:14748458-14752122	control	TBI	0.0790569	0.310344	1.97291	5e-05	0.000632065	yes
ENSMUSG00000039109.14	F13a1	chr13:36867177-37050244	control	TBI	1.1585	4.53952	1.97028	5e-05	0.000632065	yes
ENSMUSG00000060591.8	Ifitm2	chr7:140954838-140955961	control	TBI	10.4906	41.1036	1.97017	5e-05	0.000632065	yes
ENSMUSG00000042677.7	Zc3h12a	chr4:125118422-125127840	control	TBI	0.217007	0.849229	1.96841	0.0001	0.00119381	yes
ENSMUSG00000041859.10	Mcm3	chr1:20802967-20820312	control	TBI	0.846397	3.31194	1.96827	5e-05	0.000632065	yes
ENSMUSG00000056529.7	Ptafr	chr4:132564066-132582683	control	TBI	0.53825	2.10179	1.96527	5e-05	0.000632065	yes
ENSMUSG00000037101.15	Ttc29	chr8:78213296-78394326	control	TBI	0.0994256	0.386737	1.95966	0.00345	0.0256215	yes
ENSMUSG00000000263.14	Glra1	chr11:55514237-55608198	control	TBI	0.375074	1.45603	1.95679	5e-05	0.000632065	yes
ENSMUSG00000020641.14	Rsad2	chr12:26442752-26456452	control	TBI	0.844629	3.27625	1.95565	5e-05	0.000632065	yes
ENSMUSG00000032690.15	Oas2	chr5:120730332-120749853	control	TBI	0.118291	0.45784	1.9525	5e-05	0.000632065	yes
ENSMUSG00000048070.4	Pirt	chr11:66905720-66947086	control	TBI	0.0870666	0.336622	1.95094	5e-05	0.000632065	yes
ENSMUSG00000039899.5	Fgl2	chr5:21186254-21424677	control	TBI	0.954529	3.68941	1.95053	5e-05	0.000632065	yes
ENSMUSG00000024691.12	Fam111a	chr19:12545739-12596566	control	TBI	1.18325	4.57276	1.95031	5e-05	0.000632065	yes
ENSMUSG00000040747.9	Cd53	chr3:106759920-106790149	control	TBI	4.14321	15.9936	1.94868	5e-05	0.000632065	yes
ENSMUSG00000035692.6	Isg15	chr4:156199423-156200818	control	TBI	1.38223	5.33101	1.94741	5e-05	0.000632065	yes
ENSMUSG00000082292.3	Gm12250	chr11:58187738-58189012	control	TBI	0.294702	1.13633	1.94705	5e-05	0.000632065	yes
ENSMUSG00000034116.16	Vav1	chr17:57279099-57328031	control	TBI	1.18643	4.56695	1.94461	5e-05	0.000632065	yes
ENSMUSG00000025351.12	Cd63	chr10:128908918-128912816	control	TBI	20.3002	78.0743	1.94336	5e-05	0.000632065	yes
ENSMUSG00000025650.11	Col7a1	chr9:108953585-108984875	control	TBI	0.16939	0.650154	1.94044	0.00465	0.0328962	yes
ENSMUSG00000024210.2	Ip6k3	chr17:27143968-27167764	control	TBI	0.155605	0.595895	1.93717	5e-05	0.000632065	yes
ENSMUSG00000039518.7	Cdsn	chr17:35552127-35557180	control	TBI	0.15504	0.590269	1.92874	5e-05	0.000632065	yes
ENSMUSG00000051048.15	P4ha3	chr7:100285519-100319699	control	TBI	0.534435	2.02774	1.92378	5e-05	0.000632065	yes
ENSMUSG00000040751.11	Lat2	chr5:134581365-134615025	control	TBI	1.16021	4.38319	1.9176	0.00015	0.00171978	yes
ENSMUSG00000003283.12	Hck	chr2:153108467-153151441	control	TBI	1.05485	3.98158	1.9163	5e-05	0.000632065	yes
ENSMUSG00000031734.12	Irx3	chr8:91798524-91807539	control	TBI	0.139835	0.52714	1.91446	5e-05	0.000632065	yes
ENSMUSG00000013584.5	Aldh1a2	chr9:71215788-71296243	control	TBI	2.39673	9.0057	1.90977	5e-05	0.000632065	yes
ENSMUSG00000061878.14	Sphk1	chr11:116529214-116536674	control	TBI	1.59158	5.95142	1.90277	5e-05	0.000632065	yes
ENSMUSG00000017057.9	Il13ra1	chrX:36112109-36171259	control	TBI	2.24268	8.34652	1.89595	5e-05	0.000632065	yes
ENSMUSG00000025161.15	Slc16a3	chr11:120948479-120960868	control	TBI	1.5167	5.63375	1.89316	5e-05	0.000632065	yes
ENSMUSG00000029338.12	Antxr2	chr5:97882782-98031043	control	TBI	0.532562	1.9767	1.89207	5e-05	0.000632065	yes
ENSMUSG00000025498.13	Irf7	chr7:141228783-141266481	control	TBI	1.62649	6.03478	1.89154	0.00495	0.0346591	yes
ENSMUSG00000001504.10	Irx2	chr13:72628819-72634198	control	TBI	0.371936	1.37986	1.89139	0.00035	0.00367125	yes
ENSMUSG00000060063.8	Alox5ap	chr5:149264766-149288153	control	TBI	3.65907	13.5468	1.8884	5e-05	0.000632065	yes
ENSMUSG00000030148.14	Clec4a2	chr6:123106427-123143999	control	TBI	0.370786	1.37054	1.88608	5e-05	0.000632065	yes
ENSMUSG00000070780.10	Rbm47	chr5:66016548-66191336	control	TBI	0.379636	1.40276	1.88558	0.0001	0.00119381	yes
ENSMUSG00000009356.11	Lpo	chr11:87806427-87828289	control	TBI	0.293082	1.08148	1.88363	0.0025	0.0196512	yes
ENSMUSG00000030793.3	Pycard	chr7:127992102-127993867	control	TBI	1.04727	3.85978	1.88189	5e-05	0.000632065	yes
ENSMUSG00000024998.16	Plce1	chr19:38481108-38785030	control	TBI	3.01937	11.0903	1.87698	5e-05	0.000632065	yes
ENSMUSG00000001228.13	Uhrf1	chr17:56303320-56323486	control	TBI	0.757068	2.77756	1.87532	5e-05	0.000632065	yes
ENSMUSG00000032068.13	Plet1	chr9:50488794-50507823	control	TBI	0.082143	0.300478	1.87105	0.0033	0.0247093	yes
ENSMUSG00000023043.6	Krt18	chr15:102028215-102032026	control	TBI	0.411796	1.50557	1.87031	5e-05	0.000632065	yes
ENSMUSG00000032554.14	Trf	chr9:103188031-103230444	control	TBI	147.229	538.213	1.87012	5e-05	0.000632065	yes
ENSMUSG00000028037.12	Ifi44	chr3:151730921-151749960	control	TBI	0.41403	1.51222	1.86886	5e-05	0.000632065	yes
ENSMUSG00000022148.14	Fyb	chr15:6579870-6663313	control	TBI	1.20815	4.39357	1.8626	5e-05	0.000632065	yes
ENSMUSG00000032000.16	Birc3	chr9:7848698-7873186	control	TBI	1.13868	4.13919	1.86198	5e-05	0.000632065	yes
ENSMUSG00000021423.5	Ly86	chr13:37345344-37419036	control	TBI	5.65794	20.5242	1.85898	5e-05	0.000632065	yes
ENSMUSG00000024965.8	Fermt3	chr19:6996130-7019469	control	TBI	1.08754	3.92453	1.85144	5e-05	0.000632065	yes
ENSMUSG00000035778.16	Ggta1	chr2:35400178-35463231	control	TBI	1.59738	5.74826	1.84742	5e-05	0.000632065	yes
ENSMUSG00000078945.9	Naip2	chr13:100144062-100202092	control	TBI	0.366574	1.319	1.84727	5e-05	0.000632065	yes
ENSMUSG00000020806.14	Rhbdf2	chr11:116598164-116627019	control	TBI	0.273443	0.982993	1.84594	5e-05	0.000632065	yes
ENSMUSG00000085873.1	Ttc39aos1	chr4:109403793-109406155	control	TBI	0.387017	1.39001	1.84463	0.00445	0.0317044	yes
ENSMUSG00000071068.6	Treml2	chr17:48300037-48312534	control	TBI	0.0836231	0.300336	1.84461	5e-05	0.000632065	yes
ENSMUSG00000027399.1	Il1a	chr2:129297369-129309972	control	TBI	0.423687	1.51962	1.84264	5e-05	0.000632065	yes
ENSMUSG00000098112.6	Bin2	chr15:100641076-100669553	control	TBI	1.29295	4.62121	1.8376	5e-05	0.000632065	yes
ENSMUSG00000031737.10	Irx5	chr8:92357795-92361456	control	TBI	0.0829869	0.295685	1.8331	0.00075	0.00708494	yes
ENSMUSG00000024659.13	Anxa1	chr19:20373427-20390944	control	TBI	1.14163	4.06309	1.83149	5e-05	0.000632065	yes
ENSMUSG00000022831.13	Hcls1	chr16:36934982-36963212	control	TBI	1.63752	5.82317	1.83029	5e-05	0.000632065	yes
ENSMUSG00000026177.10	Slc11a1	chr1:74375194-74386062	control	TBI	1.36335	4.83465	1.82626	0.00085	0.00789681	yes
ENSMUSG00000022346.13	Myc	chr15:61985340-61990374	control	TBI	1.28319	4.52168	1.81712	5e-05	0.000632065	yes
ENSMUSG00000020427.10	Igfbp3	chr11:7206085-7213923	control	TBI	6.09292	21.4574	1.81627	5e-05	0.000632065	yes
ENSMUSG00000072844.6	G530011O06Rik	chrX:169685198-170005736	control	TBI	1.55447	5.46104	1.81276	5e-05	0.000632065	yes
ENSMUSG00000033355.5	Rtp4	chr16:23609918-23614222	control	TBI	1.88374	6.61355	1.81183	5e-05	0.000632065	yes
ENSMUSG00000062488.9	Ifit3b	chr19:34607969-34613401	control	TBI	1.70251	5.97579	1.81147	5e-05	0.000632065	yes
ENSMUSG00000040428.16	Plekha4	chr7:45526329-45554229	control	TBI	0.567847	1.98777	1.80758	5e-05	0.000632065	yes
ENSMUSG00000027322.10	Siglec1	chr2:131069219-131086765	control	TBI	0.133871	0.468542	1.80734	5e-05	0.000632065	yes
ENSMUSG00000026875.13	Traf1	chr2:34941749-34961772	control	TBI	0.276326	0.964241	1.80302	0.00035	0.00367125	yes
ENSMUSG00000044456.15	Rin3	chr12:102283047-102390855	control	TBI	0.26776	0.934087	1.80262	5e-05	0.000632065	yes
ENSMUSG00000055172.10	C1ra	chr6:124512404-124523443	control	TBI	0.809286	2.81951	1.80072	5e-05	0.000632065	yes
ENSMUSG00000030847.7	Bag3	chr7:128523582-128546977	control	TBI	0.681894	2.37051	1.79758	5e-05	0.000632065	yes
ENSMUSG00000073599.8	Ecscr	chr18:35703224-35730869	control	TBI	1.89581	6.58299	1.79593	5e-05	0.000632065	yes
ENSMUSG00000022385.10	Gtse1	chr15:85859706-85876572	control	TBI	0.126822	0.439464	1.79294	5e-05	0.000632065	yes
ENSMUSG00000004040.15	Stat3	chr11:100859350-100939540	control	TBI	12.9298	44.7443	1.791	5e-05	0.000632065	yes
ENSMUSG00000021948.14	Prkcd	chr14:30595355-30626210	control	TBI	7.61745	26.3261	1.78911	5e-05	0.000632065	yes
ENSMUSG00000086320.1	Gm12840	chr4:117700187-117700923	control	TBI	3.58136	12.3729	1.7886	5e-05	0.000632065	yes
ENSMUSG00000042821.7	Snai1	chr2:167538194-167542814	control	TBI	0.133761	0.461983	1.78819	0.00095	0.00869059	yes
ENSMUSG00000035095.11	Fam167a	chr14:63436393-63465498	control	TBI	0.319941	1.1028	1.7853	5e-05	0.000632065	yes
ENSMUSG00000046879.6	Irgm1	chr11:48861967-48871683	control	TBI	5.14098	17.7115	1.78457	5e-05	0.000632065	yes
ENSMUSG00000045934.14	Mtmr11	chr3:96162003-96177564	control	TBI	1.19515	4.10522	1.78027	5e-05	0.000632065	yes
ENSMUSG00000027435.8	Cd93	chr2:148436639-148443563	control	TBI	2.3414	8.02656	1.77741	5e-05	0.000632065	yes
ENSMUSG00000028268.13	Gbp3	chr3:142560025-142573209	control	TBI	2.72469	9.31529	1.77351	5e-05	0.000632065	yes
ENSMUSG00000063354.6	Slc39a4	chr15:76612384-76616852	control	TBI	0.156171	0.533512	1.7724	5e-05	0.000632065	yes
ENSMUSG00000097815.1	Gm26809	chr6:18844219-18848207	control	TBI	3.33654	11.3463	1.7658	5e-05	0.000632065	yes
ENSMUSG00000072812.4	Ahnak2	chr12:112772193-112802657	control	TBI	0.420837	1.43096	1.76565	5e-05	0.000632065	yes
ENSMUSG00000005547.13	Cyp2a5	chr7:26835304-26843548	control	TBI	0.217052	0.736744	1.76312	0.0024	0.0189667	yes
ENSMUSG00000002111.8	Spi1	chr2:91082389-91115756	control	TBI	1.9681	6.66313	1.75939	5e-05	0.000632065	yes
ENSMUSG00000037020.15	Wdr62	chr7:30240137-30290237	control	TBI	0.142404	0.481766	1.75834	0.0019	0.0155626	yes
ENSMUSG00000020120.14	Plek	chr11:16971205-17079371	control	TBI	4.54966	15.3823	1.75744	5e-05	0.000632065	yes
ENSMUSG00000036718.16	Micall2	chr5:139706695-139736336	control	TBI	0.285853	0.965049	1.75533	5e-05	0.000632065	yes
ENSMUSG00000046794.8	Ppp1r3b	chr8:35375740-35388124	control	TBI	0.282453	0.952891	1.7543	5e-05	0.000632065	yes
ENSMUSG00000002325.13	Irf9	chr14:55591707-55610030	control	TBI	3.66551	12.3628	1.75392	5e-05	0.000632065	yes
ENSMUSG00000017697.3	Ada	chr2:163726583-163750239	control	TBI	0.445816	1.50336	1.75367	5e-05	0.000632065	yes
ENSMUSG00000054555.10	Adam12	chr7:133883198-134232146	control	TBI	1.04798	3.51342	1.74526	5e-05	0.000632065	yes
ENSMUSG00000039997.15	Ifi203	chr1:173857219-173942672	control	TBI	0.445103	1.49045	1.74354	5e-05	0.000632065	yes
ENSMUSG00000027171.9	Prrg4	chr2:104830740-104849876	control	TBI	0.267439	0.89301	1.73947	5e-05	0.000632065	yes
ENSMUSG00000021319.6	Sfrp4	chr13:19623174-19632821	control	TBI	0.832307	2.77228	1.73588	5e-05	0.000632065	yes
ENSMUSG00000026786.13	Apbb1ip	chr2:22774093-22875653	control	TBI	0.397052	1.31921	1.73227	5e-05	0.000632065	yes
ENSMUSG00000043008.8	Klhl6	chr16:19946498-19983037	control	TBI	0.563109	1.86803	1.73003	5e-05	0.000632065	yes
ENSMUSG00000032643.11	Fhl3	chr4:124700700-124708611	control	TBI	0.268146	0.888053	1.72763	5e-05	0.000632065	yes
ENSMUSG00000042367.11	Gjb3	chr4:127325234-127330844	control	TBI	0.0877608	0.290395	1.72637	0.00225	0.0178997	yes
ENSMUSG00000042816.3	Gpr151	chr18:42578019-42579652	control	TBI	0.744829	2.46323	1.72557	5e-05	0.000632065	yes
ENSMUSG00000009585.16	Apobec3	chr15:79891658-79971119	control	TBI	1.54952	5.12051	1.72447	0.00075	0.00708494	yes
ENSMUSG00000030717.8	Nupr1	chr7:126623248-126630861	control	TBI	8.53205	28.0376	1.7164	5e-05	0.000632065	yes
ENSMUSG00000022912.8	Pros1	chr16:62854306-62929346	control	TBI	5.184	16.9948	1.71296	5e-05	0.000632065	yes
ENSMUSG00000031165.6	Was	chrX:8081452-8090498	control	TBI	0.428108	1.40128	1.7107	5e-05	0.000632065	yes
ENSMUSG00000032491.13	Nradd	chr9:110621134-110624452	control	TBI	0.688464	2.25289	1.71032	5e-05	0.000632065	yes
ENSMUSG00000035929.11	H2-Q4	chr17:35377020-35385290	control	TBI	1.40621	4.59556	1.70843	5e-05	0.000632065	yes
ENSMUSG00000032508.8	Myd88	chr9:119169454-119393797	control	TBI	1.80191	5.87764	1.70571	0.00295	0.0225482	yes
ENSMUSG00000036743.3	Psma8	chr18:14706150-14762299	control	TBI	0.136077	0.443612	1.70487	0.0003	0.00320845	yes
ENSMUSG00000031351.14	Zfp185	chrX:72987338-73031543	control	TBI	0.398167	1.29716	1.7039	5e-05	0.000632065	yes
ENSMUSG00000015652.8	Steap1	chr5:5736316-5749326	control	TBI	0.33289	1.08112	1.69942	0.0001	0.00119381	yes
ENSMUSG00000031765.7	Mt1	chr8:94179088-94180325	control	TBI	285.78	925.01	1.69456	5e-05	0.000632065	yes
ENSMUSG00000014599.9	Csf1	chr3:107741047-107760469	control	TBI	4.0234	13.0087	1.69299	5e-05	0.000632065	yes
ENSMUSG00000033880.10	Lgals3bp	chr11:118392750-118402092	control	TBI	4.73643	15.3108	1.69268	5e-05	0.000632065	yes
ENSMUSG00000087107.6	AI662270	chr11:83223575-83226604	control	TBI	0.45094	1.45368	1.6887	0.0016	0.0135228	yes
ENSMUSG00000023031.7	Cela1	chr15:100674424-100687920	control	TBI	1.27331	4.08111	1.68038	5e-05	0.000632065	yes
ENSMUSG00000034422.13	Parp14	chr16:35832873-35871544	control	TBI	1.0264	3.28732	1.67931	5e-05	0.000632065	yes
ENSMUSG00000022548.13	Apod	chr16:31296191-31314808	control	TBI	124.249	397.856	1.67901	5e-05	0.000632065	yes
ENSMUSG00000078920.2	Ifi47	chr11:48904655-49135387	control	TBI	0.504882	1.61025	1.67327	0.00735	0.0476068	yes
ENSMUSG00000053158.9	Fes	chr7:80377757-80387946	control	TBI	0.740596	2.35421	1.66848	5e-05	0.000632065	yes
ENSMUSG00000086480.1	Gm15287	chr13:111725516-111735124	control	TBI	0.466991	1.48273	1.66679	5e-05	0.000632065	yes
ENSMUSG00000041479.12	Syt15	chr14:34219594-34230421	control	TBI	0.233324	0.736012	1.65739	5e-05	0.000632065	yes
ENSMUSG00000024165.8	Hn1l	chr17:24942155-24960636	control	TBI	1.93706	6.10303	1.65566	5e-05	0.000632065	yes
ENSMUSG00000009772.14	Nuak2	chr1:132316125-132333488	control	TBI	0.320511	1.00944	1.65511	5e-05	0.000632065	yes
ENSMUSG00000032725.9	Folr2	chr7:101839989-101845331	control	TBI	0.325426	1.02158	1.65041	5e-05	0.000632065	yes
ENSMUSG00000044948.15	Cfap43	chr19:47737560-47919299	control	TBI	0.349809	1.09516	1.6465	0.00055	0.00543484	yes
ENSMUSG00000022945.10	Chaf1b	chr16:93883900-93906115	control	TBI	0.314941	0.985075	1.64515	0.0001	0.00119381	yes
ENSMUSG00000043832.12	Clec4a3	chr6:122952514-122969875	control	TBI	0.442415	1.38309	1.64442	5e-05	0.000632065	yes
ENSMUSG00000031264.12	Btk	chrX:134542335-134583570	control	TBI	0.260544	0.813596	1.64279	5e-05	0.000632065	yes
ENSMUSG00000063704.11	Mapk15	chr15:75993768-75999152	control	TBI	0.137262	0.428314	1.64173	0.0021	0.0169392	yes
ENSMUSG00000001496.14	Nkx2-1	chr12:56531957-56607476	control	TBI	0.120746	0.37655	1.64087	0.0004	0.00414788	yes
ENSMUSG00000092274.2	Neat1	chr19:5824707-5845478	control	TBI	7.52353	23.4542	1.64037	5e-05	0.000632065	yes
ENSMUSG00000086006.2	Gm13293	chr2:11338365-11398501	control	TBI	0.575474	1.7926	1.63923	5e-05	0.000632065	yes
ENSMUSG00000033581.15	Igf2bp2	chr16:22059008-22163299	control	TBI	0.318568	0.990005	1.63583	5e-05	0.000632065	yes
ENSMUSG00000041482.15	Piezo2	chr18:63010212-63387183	control	TBI	0.223164	0.693358	1.63549	5e-05	0.000632065	yes
ENSMUSG00000041390.17	Mdfic	chr6:15720660-15802169	control	TBI	1.2079	3.75077	1.63469	5e-05	0.000632065	yes
ENSMUSG00000050931.7	Sgms2	chr3:131318984-131491411	control	TBI	1.50353	4.66034	1.63208	0.0009	0.0083088	yes
ENSMUSG00000001930.16	Vwf	chr6:125546773-125686679	control	TBI	2.33082	7.2218	1.63152	5e-05	0.000632065	yes
ENSMUSG00000048865.15	Arhgap30	chr1:171388953-171410298	control	TBI	0.70709	2.17783	1.62292	5e-05	0.000632065	yes
ENSMUSG00000061132.12	Blnk	chr19:40928926-40994535	control	TBI	3.3278	10.2366	1.62109	5e-05	0.000632065	yes
ENSMUSG00000023918.11	Adgrf4	chr17:42656890-42692284	control	TBI	0.708908	2.17451	1.61702	0.00015	0.00171978	yes
ENSMUSG00000030787.3	Lyve1	chr7:110850606-110862953	control	TBI	0.483771	1.48222	1.61536	5e-05	0.000632065	yes
ENSMUSG00000033644.4	Piwil2	chr14:70372479-70429094	control	TBI	0.0954648	0.292086	1.61335	5e-05	0.000632065	yes
ENSMUSG00000085867.1	Gm5834	chr1:139939600-139994205	control	TBI	0.164932	0.503153	1.60912	0.00525	0.036294	yes
ENSMUSG00000044583.12	Tlr7	chrX:167304928-167330558	control	TBI	0.859045	2.61909	1.60826	5e-05	0.000632065	yes
ENSMUSG00000054520.14	Sh3bp2	chr5:34525837-34563641	control	TBI	0.742177	2.26016	1.60659	5e-05	0.000632065	yes
ENSMUSG00000024985.17	Tcf7l2	chr19:55741809-55933654	control	TBI	1.53579	4.67462	1.60587	0.0001	0.00119381	yes
ENSMUSG00000028378.6	Ptgr1	chr4:58965438-58987119	control	TBI	0.295461	0.898517	1.60458	5e-05	0.000632065	yes
ENSMUSG00000024696.8	Lpxn	chr19:12798605-12833807	control	TBI	0.511017	1.55332	1.60391	5e-05	0.000632065	yes
ENSMUSG00000024912.5	Fosl1	chr19:5447702-5455945	control	TBI	1.24594	3.78709	1.60386	5e-05	0.000632065	yes
ENSMUSG00000041548.4	Hspb8	chr5:116408490-116422864	control	TBI	6.53446	19.8508	1.60306	5e-05	0.000632065	yes
ENSMUSG00000043895.5	S1pr2	chr9:20965951-20976793	control	TBI	0.634026	1.92016	1.59861	5e-05	0.000632065	yes
ENSMUSG00000028413.12	B4galt1	chr4:40804601-40854005	control	TBI	0.878896	2.66024	1.5978	5e-05	0.000632065	yes
ENSMUSG00000054545.16	Ugt1a6a	chr1:88055387-88220002	control	TBI	0.673317	2.03325	1.59443	5e-05	0.000632065	yes
ENSMUSG00000024079.4	Eif2ak2	chr17:78852563-78906992	control	TBI	2.43718	7.33935	1.59044	5e-05	0.000632065	yes
ENSMUSG00000006445.3	Epha2	chr4:141301239-141329384	control	TBI	0.536638	1.61437	1.58895	5e-05	0.000632065	yes
ENSMUSG00000028195.4	Cyr61	chr3:145646975-145649981	control	TBI	5.2609	15.8126	1.58769	5e-05	0.000632065	yes
ENSMUSG00000045394.8	Epcam	chr17:87635978-87651106	control	TBI	0.222561	0.668039	1.58573	5e-05	0.000632065	yes
ENSMUSG00000028076.11	Cd1d1	chr3:86995833-86999441	control	TBI	0.425368	1.27282	1.58125	0.00045	0.00457448	yes
ENSMUSG00000030339.7	Ltbr	chr6:125306570-125313885	control	TBI	2.91935	8.73142	1.58057	5e-05	0.000632065	yes
ENSMUSG00000021848.14	Otx2	chr14:48657678-48667644	control	TBI	1.18254	3.53473	1.57971	5e-05	0.000632065	yes
ENSMUSG00000024810.15	Il33	chr19:29925113-29960718	control	TBI	16.9138	50.5452	1.57937	5e-05	0.000632065	yes
ENSMUSG00000015312.8	Gadd45b	chr10:80930090-80932204	control	TBI	9.84223	29.3995	1.57873	5e-05	0.000632065	yes
ENSMUSG00000047330.8	Kcne4	chr1:78791622-79224511	control	TBI	0.477207	1.42543	1.57871	5e-05	0.000632065	yes
ENSMUSG00000024672.10	Ms4a7	chr19:11321038-11336146	control	TBI	0.367171	1.0963	1.57812	0.00065	0.00628005	yes
ENSMUSG00000031799.9	Tpm4	chr8:72134974-72160855	control	TBI	17.0086	50.7422	1.57692	5e-05	0.000632065	yes
ENSMUSG00000056501.3	Cebpb	chr2:167553313-167690418	control	TBI	6.0374	17.9929	1.57543	0.0014	0.0121331	yes
ENSMUSG00000024300.15	Myo1f	chr17:33555718-33607764	control	TBI	0.646427	1.92454	1.57396	5e-05	0.000632065	yes
ENSMUSG00000059498.12	Fcgr3	chr1:171051173-171064935	control	TBI	8.40965	25.012	1.5725	5e-05	0.000632065	yes
ENSMUSG00000000628.9	Hk2	chr6:82725024-82774454	control	TBI	1.07247	3.18907	1.57219	5e-05	0.000632065	yes
ENSMUSG00000023067.12	Cdkn1a	chr17:29090978-29100722	control	TBI	4.19582	12.4574	1.56998	5e-05	0.000632065	yes
ENSMUSG00000017009.3	Sdc4	chr2:164424246-164443887	control	TBI	36.669	108.866	1.56992	5e-05	0.000632065	yes
ENSMUSG00000074813.11	Gm14005	chr2:128189986-128429349	control	TBI	0.882198	2.61817	1.56939	0.00115	0.0102454	yes
ENSMUSG00000048416.14	Mlf1	chr3:67365460-67400003	control	TBI	0.571371	1.69254	1.56669	5e-05	0.000632065	yes
ENSMUSG00000061808.3	Ttr	chr18:20558073-20674324	control	TBI	207.066	613.322	1.56655	5e-05	0.000632065	yes
ENSMUSG00000030109.14	Slc6a12	chr6:121343075-121365775	control	TBI	0.277018	0.818081	1.56226	0.00075	0.00708494	yes
ENSMUSG00000038527.9	C1rl	chr6:124492162-124510643	control	TBI	0.117489	0.346121	1.55876	0.0002	0.00223665	yes
ENSMUSG00000063458.11	1700112E06Rik	chr14:22019711-23094571	control	TBI	0.291437	0.857602	1.55712	0.0062	0.0415822	yes
ENSMUSG00000032327.13	Stra6	chr9:58028676-58153996	control	TBI	0.617065	1.81343	1.55523	5e-05	0.000632065	yes
ENSMUSG00000060969.8	Irx1	chr13:71957920-71963723	control	TBI	0.230305	0.676754	1.55508	5e-05	0.000632065	yes
ENSMUSG00000029925.12	Tbxas1	chr6:38694389-39084585	control	TBI	0.880764	2.58771	1.55485	0.00725	0.0471349	yes
ENSMUSG00000006546.3	Cryba2	chr1:74889933-74893143	control	TBI	0.278315	0.817562	1.55461	0.0041	0.0296757	yes
ENSMUSG00000056220.13	Pla2g4a	chr1:149829617-149961290	control	TBI	1.71252	5.01828	1.55107	5e-05	0.000632065	yes
ENSMUSG00000005950.13	P2rx5	chr11:73160420-73172685	control	TBI	0.289557	0.848226	1.5506	0.0001	0.00119381	yes
ENSMUSG00000041974.9	Spidr	chr16:15889226-16146851	control	TBI	1.36344	3.9882	1.54849	5e-05	0.000632065	yes
ENSMUSG00000068323.11	Slc4a5	chr6:83219827-83304945	control	TBI	0.294062	0.858097	1.54502	0.0018	0.0149033	yes
ENSMUSG00000021453.2	Gadd45g	chr13:51846677-51848468	control	TBI	7.75848	22.6292	1.54434	5e-05	0.000632065	yes
ENSMUSG00000040312.13	Cchcr1	chr17:35517099-35531015	control	TBI	1.06717	3.10937	1.54283	5e-05	0.000632065	yes
ENSMUSG00000082361.5	Btc	chr5:91357260-91402994	control	TBI	0.217766	0.634487	1.54282	0.0001	0.00119381	yes
ENSMUSG00000001281.8	Itgb7	chr15:102215994-102231935	control	TBI	0.160297	0.466807	1.54208	0.00055	0.00543484	yes
ENSMUSG00000015950.12	Ncf1	chr5:134184018-134229625	control	TBI	2.481	7.21989	1.54106	5e-05	0.000632065	yes
ENSMUSG00000039457.3	Ppl	chr16:5086290-5132481	control	TBI	0.209884	0.610461	1.54031	5e-05	0.000632065	yes
ENSMUSG00000022422.12	Dscc1	chr15:55076098-55090491	control	TBI	0.11197	0.32513	1.5379	0.0055	0.0377084	yes
ENSMUSG00000003477.5	Inmt	chr6:55170625-55175043	control	TBI	0.598102	1.73603	1.53733	5e-05	0.000632065	yes
ENSMUSG00000091549.1	Gm6548	chr17:78850791-78851956	control	TBI	1.28996	3.7356	1.53401	5e-05	0.000632065	yes
ENSMUSG00000030342.8	Cd9	chr6:125460265-125509135	control	TBI	28.9112	83.6928	1.53347	5e-05	0.000632065	yes
ENSMUSG00000024014.7	Pim1	chr17:29461895-29496111	control	TBI	1.43202	4.14532	1.53343	5e-05	0.000632065	yes
ENSMUSG00000033788.14	Dysf	chr6:84008589-84211060	control	TBI	0.744868	2.15233	1.53084	0.00175	0.0145334	yes
ENSMUSG00000023341.13	Mx2	chr16:97535307-97560900	control	TBI	0.452627	1.3078	1.53075	5e-05	0.000632065	yes
ENSMUSG00000030220.12	Arhgdib	chr6:136923654-136968865	control	TBI	5.43475	15.6599	1.52679	5e-05	0.000632065	yes
ENSMUSG00000053931.10	Cnn3	chr3:121424235-121458207	control	TBI	35.6633	102.646	1.52517	5e-05	0.000632065	yes
ENSMUSG00000037321.16	Tap1	chr17:34181987-34197225	control	TBI	1.12282	3.22103	1.5204	5e-05	0.000632065	yes
ENSMUSG00000027454.9	Gins1	chr2:150905399-150931280	control	TBI	0.628635	1.80296	1.52007	0.0001	0.00119381	yes
ENSMUSG00000023224.11	Serping1	chr2:84765386-84775444	control	TBI	3.09851	8.88175	1.51927	5e-05	0.000632065	yes
ENSMUSG00000030403.8	Vasp	chr7:19256928-19271817	control	TBI	3.53649	10.1227	1.5172	5e-05	0.000632065	yes
ENSMUSG00000026579.8	F5	chr1:164115263-164220277	control	TBI	0.474866	1.3582	1.51611	5e-05	0.000632065	yes
ENSMUSG00000078922.8	Tgtp1	chr11:48904655-49135387	control	TBI	0.407982	1.16461	1.51327	0.0067	0.0441909	yes
ENSMUSG00000071537.5	Klrg2	chr6:38625692-38637242	control	TBI	0.144427	0.412271	1.51325	0.00015	0.00171978	yes
ENSMUSG00000026029.13	Casp8	chr1:58795373-58847503	control	TBI	1.22255	3.48803	1.51252	5e-05	0.000632065	yes
ENSMUSG00000076928.4	Trac	chr14:54220520-54224206	control	TBI	0.393592	1.12184	1.5111	0.0038	0.0278419	yes
ENSMUSG00000037280.11	Galnt6	chr15:100691812-100729376	control	TBI	2.95832	8.42531	1.50995	5e-05	0.000632065	yes
ENSMUSG00000038147.12	Cd84	chr1:171839696-171890718	control	TBI	1.93438	5.50764	1.50956	5e-05	0.000632065	yes
ENSMUSG00000002233.12	Rhoc	chr3:104788374-104794459	control	TBI	9.35905	26.6409	1.50921	5e-05	0.000632065	yes
ENSMUSG00000031490.5	Eif4ebp1	chr8:27260326-27275656	control	TBI	2.74034	7.79281	1.50779	5e-05	0.000632065	yes
ENSMUSG00000030353.14	Tead4	chr6:128224287-128300823	control	TBI	0.231811	0.658522	1.50628	0.0016	0.0135228	yes
ENSMUSG00000002603.14	Tgfb1	chr7:25687001-25705077	control	TBI	0.579276	1.6375	1.49917	5e-05	0.000632065	yes
ENSMUSG00000017453.4	Pipox	chr11:77880614-77894096	control	TBI	0.393955	1.11362	1.49916	0.00025	0.00271939	yes
ENSMUSG00000021187.13	Tc2n	chr12:101645442-101718523	control	TBI	0.262072	0.740132	1.49782	0.0007	0.00669539	yes
ENSMUSG00000017756.8	Slc12a7	chr13:73763696-73816743	control	TBI	0.551055	1.55325	1.49502	5e-05	0.000632065	yes
ENSMUSG00000070327.12	Rnf213	chr11:119393099-119487418	control	TBI	1.78849	5.02709	1.49098	5e-05	0.000632065	yes
ENSMUSG00000038843.16	Gcnt1	chr19:17326140-17356667	control	TBI	1.05838	2.97066	1.48893	5e-05	0.000632065	yes
ENSMUSG00000039236.17	Isg20	chr7:78913423-78920362	control	TBI	0.509772	1.43018	1.48828	0.0001	0.00119381	yes
ENSMUSG00000099440.1	Gm29593	chr19:45311299-45312247	control	TBI	0.369424	1.03621	1.48797	0.0052	0.0360266	yes
ENSMUSG00000040690.14	Col16a1	chr4:130047839-130099283	control	TBI	3.23054	9.05203	1.48646	5e-05	0.000632065	yes
ENSMUSG00000012705.15	Retn	chr8:3655769-3660110	control	TBI	0.27575	0.771236	1.48381	0.00205	0.016592	yes
ENSMUSG00000042228.13	Lyn	chr4:3678114-3813122	control	TBI	2.84103	7.91145	1.47753	5e-05	0.000632065	yes
ENSMUSG00000038587.8	Akap12	chr10:4266328-4359468	control	TBI	9.64131	26.8429	1.47724	5e-05	0.000632065	yes
ENSMUSG00000032369.12	Plscr1	chr9:92249749-92272278	control	TBI	0.709796	1.97596	1.47708	5e-05	0.000632065	yes
ENSMUSG00000032577.15	Mapkapk3	chr9:107254926-107289877	control	TBI	1.03112	2.86922	1.47645	5e-05	0.000632065	yes
ENSMUSG00000037921.13	Ddx60	chr8:61928086-62037701	control	TBI	0.436542	1.20755	1.46789	0.00555	0.0379694	yes
ENSMUSG00000040274.10	Cdk6	chr5:3341484-3531008	control	TBI	0.755728	2.08558	1.46451	0.0002	0.00223665	yes
ENSMUSG00000054986.12	Sec14l3	chr11:4064840-4077736	control	TBI	0.282609	0.779552	1.46384	5e-05	0.000632065	yes
ENSMUSG00000030225.10	Dera	chr6:137754545-137857340	control	TBI	0.943844	2.60339	1.46377	5e-05	0.000632065	yes
ENSMUSG00000038037.4	Socs1	chr16:10783807-10785536	control	TBI	0.370494	1.01951	1.46035	0.0002	0.00223665	yes
ENSMUSG00000030786.17	Itgam	chr7:128062639-128128160	control	TBI	3.7792	10.3492	1.45337	5e-05	0.000632065	yes
ENSMUSG00000014158.10	Trpv4	chr5:114622151-114658421	control	TBI	0.384985	1.05426	1.45336	5e-05	0.000632065	yes
ENSMUSG00000008540.10	Mgst1	chr6:138140315-138156755	control	TBI	5.9953	16.4141	1.45304	5e-05	0.000632065	yes
ENSMUSG00000000359.3	Rem1	chr2:152626950-152635198	control	TBI	0.207214	0.56619	1.45017	0.00695	0.0456036	yes
ENSMUSG00000075122.4	Cd80	chr16:38458932-38486933	control	TBI	0.107358	0.292837	1.44767	0.00555	0.0379694	yes
ENSMUSG00000029915.13	Clec5a	chr6:40574893-40585821	control	TBI	1.32784	3.62158	1.44753	5e-05	0.000632065	yes
ENSMUSG00000070034.12	Sp110	chr1:85575675-85598817	control	TBI	0.631554	1.72112	1.44637	5e-05	0.000632065	yes
ENSMUSG00000040856.16	Dlk1	chr12:109452822-109463336	control	TBI	0.447821	1.21989	1.44576	0.0001	0.00119381	yes
ENSMUSG00000078853.7	Igtp	chr11:58199555-58222779	control	TBI	2.28479	6.22299	1.44555	5e-05	0.000632065	yes
ENSMUSG00000058099.14	Nfam1	chr15:82997720-83033306	control	TBI	0.523451	1.42275	1.44256	5e-05	0.000632065	yes
ENSMUSG00000052688.11	Rab7b	chr1:131688694-131715439	control	TBI	1.20984	3.28709	1.44199	5e-05	0.000632065	yes
ENSMUSG00000035356.15	Nfkbiz	chr16:55811374-55838899	control	TBI	2.00533	5.44816	1.44193	5e-05	0.000632065	yes
ENSMUSG00000011179.7	Odc1	chr12:17544872-17551502	control	TBI	22.2283	60.3283	1.44044	5e-05	0.000632065	yes
ENSMUSG00000037447.15	Arid5a	chr1:36307732-36324029	control	TBI	4.25851	11.5378	1.43795	5e-05	0.000632065	yes
ENSMUSG00000032548.13	Slco2a1	chr9:102988711-103096002	control	TBI	0.174146	0.471418	1.43671	5e-05	0.000632065	yes
ENSMUSG00000024235.9	Map3k8	chr18:4331326-4353015	control	TBI	1.23232	3.33471	1.43618	5e-05	0.000632065	yes
ENSMUSG00000004885.5	Crabp2	chr3:87948665-87953376	control	TBI	2.04589	5.51634	1.43099	5e-05	0.000632065	yes
ENSMUSG00000048540.8	Nhlh2	chr3:102010075-102015492	control	TBI	0.304967	0.821877	1.43027	5e-05	0.000632065	yes
ENSMUSG00000004791.6	Pgf	chr12:85166638-85177296	control	TBI	1.01206	2.72625	1.42962	5e-05	0.000632065	yes
ENSMUSG00000034227.7	Foxj1	chr11:116330703-116335399	control	TBI	1.69446	4.56063	1.42841	5e-05	0.000632065	yes
ENSMUSG00000074071.8	Fam169b	chr7:68266338-68363089	control	TBI	0.118444	0.318736	1.42816	0.0066	0.043667	yes
ENSMUSG00000013076.14	Amotl1	chr9:14541965-14615483	control	TBI	5.2822	14.1883	1.42549	5e-05	0.000632065	yes
ENSMUSG00000032122.13	Slc37a2	chr9:37229148-37255738	control	TBI	1.01084	2.71213	1.42387	5e-05	0.000632065	yes
ENSMUSG00000017499.14	Cdc6	chr11:98907800-98923940	control	TBI	0.207542	0.555934	1.42151	0.0019	0.0155626	yes
ENSMUSG00000033107.5	Rnf125	chr18:20944624-20983848	control	TBI	1.52882	4.0917	1.42029	5e-05	0.000632065	yes
ENSMUSG00000079227.8	Ccr5	chr9:124121542-124147699	control	TBI	1.88844	5.05318	1.42	5e-05	0.000632065	yes
ENSMUSG00000039680.9	Mrps6	chr16:92058269-92112227	control	TBI	17.7481	47.442	1.4185	5e-05	0.000632065	yes
ENSMUSG00000022575.4	Gsdmd	chr15:75862338-75867404	control	TBI	0.7693	2.05583	1.4181	5e-05	0.000632065	yes
ENSMUSG00000047139.8	Cd24a	chr10:43579168-43584262	control	TBI	6.16954	16.4631	1.416	5e-05	0.000632065	yes
ENSMUSG00000015568.14	Lpl	chr8:68880490-68907448	control	TBI	4.32764	11.5451	1.41563	5e-05	0.000632065	yes
ENSMUSG00000040322.9	Slc25a24	chr3:109123148-109168457	control	TBI	0.911093	2.42711	1.41357	5e-05	0.000632065	yes
ENSMUSG00000003617.15	Cp	chr3:19957053-20035315	control	TBI	8.20364	21.8109	1.41071	5e-05	0.000632065	yes
ENSMUSG00000022500.13	Litaf	chr16:10959274-11066157	control	TBI	7.64516	20.2887	1.40806	5e-05	0.000632065	yes
ENSMUSG00000041959.13	S100a10	chr3:93555079-93564643	control	TBI	30.0592	79.5929	1.40483	5e-05	0.000632065	yes
ENSMUSG00000025383.1	Il23a	chr10:128296139-128298084	control	TBI	0.254667	0.673894	1.40391	0.00095	0.00869059	yes
ENSMUSG00000097415.1	AU020206	chr7:75769761-75782099	control	TBI	0.394749	1.04304	1.40179	0.00355	0.026262	yes
ENSMUSG00000021457.13	Syk	chr13:52583172-52648792	control	TBI	0.952877	2.51632	1.40095	5e-05	0.000632065	yes
ENSMUSG00000075225.10	Ccdc162	chr10:41538845-41709300	control	TBI	0.269709	0.710964	1.39837	0.00745	0.0480914	yes
ENSMUSG00000031101.6	Sash3	chrX:48146435-48161565	control	TBI	0.377758	0.99417	1.39603	5e-05	0.000632065	yes
ENSMUSG00000005470.8	Asf1b	chr8:83955506-83970197	control	TBI	0.282752	0.743883	1.39554	0.00265	0.0205679	yes
ENSMUSG00000000958.8	Slc7a7	chr14:54360840-54417780	control	TBI	0.601052	1.57637	1.39105	0.00705	0.0460856	yes
ENSMUSG00000048612.14	Myof	chr19:37899035-38043577	control	TBI	1.03339	2.70506	1.38828	5e-05	0.000632065	yes
ENSMUSG00000090958.1	Lrrc32	chr7:98494221-98501831	control	TBI	0.647869	1.69011	1.38334	5e-05	0.000632065	yes
ENSMUSG00000027555.8	Car13	chr3:14641726-14663002	control	TBI	0.726029	1.89194	1.38177	5e-05	0.000632065	yes
ENSMUSG00000039476.12	Prrx2	chr2:30834971-30881251	control	TBI	0.806959	2.0963	1.37728	0.0045	0.0319771	yes
ENSMUSG00000031328.14	Flna	chrX:74223460-74249820	control	TBI	14.3162	37.1778	1.37679	5e-05	0.000632065	yes
ENSMUSG00000022488.8	Nckap1l	chr15:103453824-103498800	control	TBI	2.49837	6.48278	1.37563	5e-05	0.000632065	yes
ENSMUSG00000052684.4	Jun	chr4:95049033-95167318	control	TBI	11.52	29.8561	1.37388	5e-05	0.000632065	yes
ENSMUSG00000037960.10	1110007C09Rik	chr13:49202950-49216026	control	TBI	4.60409	11.9259	1.37311	5e-05	0.000632065	yes
ENSMUSG00000029163.9	Emilin1	chr5:30913401-30921277	control	TBI	0.715164	1.85196	1.37271	0.0002	0.00223665	yes
ENSMUSG00000027115.13	Kif18a	chr2:109092296-109341747	control	TBI	0.675023	1.74495	1.37018	5e-05	0.000632065	yes
ENSMUSG00000081219.1	Bambi-ps1	chr2:122466934-122467526	control	TBI	0.439673	1.13589	1.36932	0.00725	0.0471349	yes
ENSMUSG00000006219.11	Fblim1	chr4:141576061-141606096	control	TBI	0.320857	0.828887	1.36925	0.00125	0.011008	yes
ENSMUSG00000040345.9	Arhgap9	chr10:127323726-127341589	control	TBI	0.397793	1.02762	1.36922	0.0017	0.0141798	yes
ENSMUSG00000023186.13	Vwa5a	chr9:38718267-38743337	control	TBI	4.93061	12.7215	1.36743	5e-05	0.000632065	yes
ENSMUSG00000034486.8	Gbx2	chr1:89927955-89933290	control	TBI	0.272665	0.700817	1.36191	0.00645	0.0428676	yes
ENSMUSG00000042190.11	Cmklr1	chr5:113612353-113650426	control	TBI	0.8785	2.25744	1.36157	5e-05	0.000632065	yes
ENSMUSG00000074364.5	Ehd2	chr7:15946976-15967567	control	TBI	1.13631	2.91165	1.35748	5e-05	0.000632065	yes
ENSMUSG00000030966.11	Trim21	chr7:102557921-102565469	control	TBI	0.822376	2.1046	1.35568	5e-05	0.000632065	yes
ENSMUSG00000035021.12	Baz1a	chr12:54892988-55014348	control	TBI	1.7765	4.54568	1.35546	0.00435	0.031108	yes
ENSMUSG00000026023.15	Cdk15	chr1:59256905-59352993	control	TBI	0.279775	0.712271	1.34816	0.0002	0.00223665	yes
ENSMUSG00000007122.10	Casq1	chr1:172209893-172219868	control	TBI	0.34056	0.865131	1.34501	0.00185	0.0152511	yes
ENSMUSG00000037443.12	Cep85	chr4:134129857-134187112	control	TBI	7.28569	18.4928	1.34383	5e-05	0.000632065	yes
ENSMUSG00000035455.11	Fignl1	chr11:11787430-11808962	control	TBI	0.387885	0.983763	1.34268	5e-05	0.000632065	yes
ENSMUSG00000050195.8	Scd4	chr19:44333091-44346743	control	TBI	0.175695	0.44457	1.33933	0.0002	0.00223665	yes
ENSMUSG00000026043.17	Col3a1	chr1:45311537-45349706	control	TBI	3.10193	7.84842	1.33923	5e-05	0.000632065	yes
ENSMUSG00000002870.8	Mcm2	chr6:88883473-88898780	control	TBI	1.40103	3.54349	1.33868	5e-05	0.000632065	yes
ENSMUSG00000031506.10	Ptpn7	chr1:135132699-135145317	control	TBI	0.236336	0.597427	1.33792	5e-05	0.000632065	yes
ENSMUSG00000052305.5	Hbb-bs	chr7:103826533-103828096	control	TBI	323.819	817.761	1.33649	5e-05	0.000632065	yes
ENSMUSG00000062510.11	Nsl1	chr1:191063011-191086474	control	TBI	0.19714	0.497255	1.33477	0.0072	0.0468736	yes
ENSMUSG00000075602.9	Ly6a	chr15:74994876-74998031	control	TBI	13.4163	33.8376	1.33464	5e-05	0.000632065	yes
ENSMUSG00000060594.5	Layn	chr9:51056779-51077094	control	TBI	2.33207	5.87256	1.33238	5e-05	0.000632065	yes
ENSMUSG00000020143.14	Dock2	chr11:34226814-34783892	control	TBI	0.989301	2.48538	1.32898	5e-05	0.000632065	yes
ENSMUSG00000022074.5	Tnfrsf10b	chr14:69767471-69784403	control	TBI	0.195511	0.488944	1.32242	5e-05	0.000632065	yes
ENSMUSG00000052942.12	Glis3	chr19:28258850-28720027	control	TBI	1.75946	4.39751	1.32155	5e-05	0.000632065	yes
ENSMUSG00000040483.14	Xaf1	chr11:72301628-72313733	control	TBI	4.52295	11.3039	1.32149	5e-05	0.000632065	yes
ENSMUSG00000026480.11	Ncf2	chr1:152800193-152836991	control	TBI	1.44308	3.60635	1.32138	5e-05	0.000632065	yes
ENSMUSG00000029826.13	Zc3hav1	chr6:38305285-38354603	control	TBI	1.91492	4.76476	1.31512	5e-05	0.000632065	yes
ENSMUSG00000063060.5	Sox7	chr14:63943673-63950732	control	TBI	0.227252	0.565161	1.31437	5e-05	0.000632065	yes
ENSMUSG00000018581.14	Dnah11	chr12:117804288-118199043	control	TBI	0.171815	0.427161	1.31393	0.0053	0.0365734	yes
ENSMUSG00000032322.13	Pstpip1	chr9:56089961-56128888	control	TBI	0.930956	2.31347	1.31327	0.00025	0.00271939	yes
ENSMUSG00000026749.10	Nek6	chr2:38511642-38644087	control	TBI	8.35962	20.7561	1.31203	5e-05	0.000632065	yes
ENSMUSG00000035179.3	Ppp1r32	chr19:10474256-10482897	control	TBI	0.259481	0.644106	1.31167	0.00085	0.00789681	yes
ENSMUSG00000025001.10	Hells	chr19:38930914-38971051	control	TBI	1.2823	3.17944	1.31004	0.00025	0.00271939	yes
ENSMUSG00000019929.14	Dcn	chr10:97479499-97518162	control	TBI	11.281	27.8958	1.30616	5e-05	0.000632065	yes
ENSMUSG00000040253.14	Gbp7	chr3:142530341-142550149	control	TBI	2.39769	5.92502	1.30517	5e-05	0.000632065	yes
ENSMUSG00000005686.15	Ampd3	chr7:110768205-110844457	control	TBI	4.26762	10.5396	1.30432	5e-05	0.000632065	yes
ENSMUSG00000035202.7	Lars2	chr9:123366939-123462664	control	TBI	1014.44	2502.97	1.30296	5e-05	0.000632065	yes
ENSMUSG00000040296.14	Ddx58	chr4:40203772-40239828	control	TBI	2.52519	6.22996	1.30283	5e-05	0.000632065	yes
ENSMUSG00000030536.9	Iqgap1	chr7:80711582-80803331	control	TBI	4.62426	11.3949	1.30109	5e-05	0.000632065	yes
ENSMUSG00000022667.16	Cd200r1	chr16:44765735-44794978	control	TBI	0.340352	0.836757	1.29778	0.00025	0.00271939	yes
ENSMUSG00000024909.13	Efemp2	chr19:5473972-5481853	control	TBI	4.95193	12.164	1.29656	5e-05	0.000632065	yes
ENSMUSG00000071398.7	2410004P03Rik	chr12:17003318-17011727	control	TBI	0.25547	0.627226	1.29583	0.0078	0.0498287	yes
ENSMUSG00000037962.6	Fam101a	chr5:125003220-125012547	control	TBI	0.502864	1.2333	1.29428	0.00155	0.0131585	yes
ENSMUSG00000028108.14	Ecm1	chr3:95734146-95739569	control	TBI	1.9676	4.81318	1.29055	0.00125	0.011008	yes
ENSMUSG00000063286.6	Gm8995	chr7:106504391-106511671	control	TBI	0.885544	2.16254	1.28809	5e-05	0.000632065	yes
ENSMUSG00000020256.13	Aldh1l2	chr10:83487449-83534140	control	TBI	1.11486	2.72203	1.28782	5e-05	0.000632065	yes
ENSMUSG00000055978.4	Fut2	chr7:45648594-45666308	control	TBI	0.245945	0.599287	1.28491	5e-05	0.000632065	yes
ENSMUSG00000000275.15	Trim25	chr11:88999375-89020293	control	TBI	1.21348	2.95404	1.28354	5e-05	0.000632065	yes
ENSMUSG00000035299.15	Mid1	chrX:169685198-170005736	control	TBI	0.848872	2.06643	1.28352	0.00105	0.00948725	yes
ENSMUSG00000044177.4	Wfikkn2	chr11:94235955-94246005	control	TBI	0.323924	0.787574	1.28176	5e-05	0.000632065	yes
ENSMUSG00000036995.7	Asap3	chr4:136206364-136245216	control	TBI	0.73505	1.7858	1.28066	5e-05	0.000632065	yes
ENSMUSG00000001827.10	Folr1	chr7:101858330-101870788	control	TBI	3.27662	7.95249	1.2792	5e-05	0.000632065	yes
ENSMUSG00000029484.11	Anxa3	chr5:96793338-96845966	control	TBI	8.5302	20.6834	1.27782	5e-05	0.000632065	yes
ENSMUSG00000070469.10	Adamtsl3	chr7:82335693-82614450	control	TBI	0.542716	1.31387	1.27555	0.0001	0.00119381	yes
ENSMUSG00000037086.3	Prr32	chrX:45090903-45092791	control	TBI	0.66417	1.60726	1.27498	5e-05	0.000632065	yes
ENSMUSG00000027315.12	Spint1	chr2:119237361-119249527	control	TBI	0.807517	1.95072	1.27244	5e-05	0.000632065	yes
ENSMUSG00000053746.8	Ptrh1	chr2:32775785-32784428	control	TBI	1.22509	2.95503	1.27028	0.00075	0.00708494	yes
ENSMUSG00000070436.10	Serpinh1	chr7:99345374-99353230	control	TBI	9.65297	23.2506	1.26822	5e-05	0.000632065	yes
ENSMUSG00000028044.6	Cks1b	chr3:89415471-89418383	control	TBI	1.16329	2.80175	1.26812	5e-05	0.000632065	yes
ENSMUSG00000031786.6	Drc7	chr8:95055102-95078141	control	TBI	0.562201	1.35336	1.26738	5e-05	0.000632065	yes
ENSMUSG00000030450.10	Oca2	chr7:56239759-56536517	control	TBI	0.145098	0.348622	1.26464	0.0062	0.0415822	yes
ENSMUSG00000022512.2	Cldn1	chr16:26356641-26371841	control	TBI	1.0441	2.50385	1.26189	5e-05	0.000632065	yes
ENSMUSG00000029370.9	Rassf6	chr5:90603075-90640657	control	TBI	0.367302	0.879679	1.26001	0.0015	0.0128195	yes
ENSMUSG00000032372.13	Plscr2	chr9:92275601-92297752	control	TBI	0.931066	2.22964	1.25985	5e-05	0.000632065	yes
ENSMUSG00000025887.9	Casp12	chr9:5345429-5373032	control	TBI	0.667658	1.59574	1.25704	5e-05	0.000632065	yes
ENSMUSG00000054435.15	Gimap4	chr6:48684548-48692060	control	TBI	0.342643	0.818038	1.25546	0.0017	0.0141798	yes
ENSMUSG00000023232.16	Serinc2	chr4:130253494-130279205	control	TBI	0.979676	2.33104	1.2506	5e-05	0.000632065	yes
ENSMUSG00000008090.13	Fgfrl1	chr5:108692381-108706924	control	TBI	3.75678	8.92218	1.2479	5e-05	0.000632065	yes
ENSMUSG00000030579.9	Tyrobp	chr7:30413787-30417577	control	TBI	14.6373	34.7624	1.24788	5e-05	0.000632065	yes
ENSMUSG00000029994.16	Anxa4	chr6:86733488-86793584	control	TBI	2.24699	5.33242	1.2468	5e-05	0.000632065	yes
ENSMUSG00000047810.8	Ccdc88b	chr19:6844622-6858211	control	TBI	0.410474	0.973335	1.24565	5e-05	0.000632065	yes
ENSMUSG00000061816.14	Myl1	chr1:66924294-66945404	control	TBI	0.308785	0.7308	1.24288	0.007	0.0458372	yes
ENSMUSG00000033685.11	Ucp2	chr7:100493336-100502020	control	TBI	2.39493	5.66357	1.24173	0.0007	0.00669539	yes
ENSMUSG00000030474.8	Siglece	chr7:43651069-43660161	control	TBI	0.224428	0.530511	1.24113	0.00095	0.00869059	yes
ENSMUSG00000022026.6	Olfm4	chr14:80000301-80021930	control	TBI	0.378476	0.894348	1.24063	0.0002	0.00223665	yes
ENSMUSG00000022014.13	Epsti1	chr14:77904238-78002656	control	TBI	0.585279	1.38238	1.23996	5e-05	0.000632065	yes
ENSMUSG00000018899.15	Irf1	chr11:53770013-53778374	control	TBI	3.95164	9.30986	1.23631	5e-05	0.000632065	yes
ENSMUSG00000055320.15	Tead1	chr7:112613467-112906807	control	TBI	1.99619	4.70099	1.23572	5e-05	0.000632065	yes
ENSMUSG00000002831.12	Plin4	chr17:56079656-56109803	control	TBI	1.60216	3.77274	1.23559	0.0011	0.009869	yes
ENSMUSG00000069919.7	Hba-a1	chr11:32283510-32284465	control	TBI	147.187	345.725	1.23198	5e-05	0.000632065	yes
ENSMUSG00000055235.10	Wdr86	chr5:24711737-24730727	control	TBI	0.42745	1.00397	1.23188	0.00025	0.00271939	yes
ENSMUSG00000079445.3	B3gnt7	chr1:86302831-86307305	control	TBI	0.293412	0.689059	1.2317	0.00045	0.00457448	yes
ENSMUSG00000085478.1	Gm11851	chr4:17656674-17657963	control	TBI	0.501902	1.17868	1.23169	0.0033	0.0247093	yes
ENSMUSG00000028763.16	Hspg2	chr4:137468768-137570630	control	TBI	0.381622	0.896031	1.2314	5e-05	0.000632065	yes
ENSMUSG00000069833.11	Ahnak	chr19:8989283-9076919	control	TBI	9.59979	22.5253	1.23047	5e-05	0.000632065	yes
ENSMUSG00000045333.14	Zfp423	chr8:87661809-87959595	control	TBI	3.87278	9.07744	1.22892	0.00185	0.0152511	yes
ENSMUSG00000042286.12	Stab1	chr14:31134852-31168641	control	TBI	2.6667	6.24697	1.2281	0.0001	0.00119381	yes
ENSMUSG00000029134.13	Plb1	chr5:32232707-32366520	control	TBI	0.644953	1.50924	1.22656	0.0075	0.0483488	yes
ENSMUSG00000026418.15	Tnni1	chr1:135779433-135810989	control	TBI	3.10509	7.26436	1.2262	5e-05	0.000632065	yes
ENSMUSG00000047230.6	Cldn2	chrX:139800827-139811386	control	TBI	0.416072	0.972959	1.22555	0.0003	0.00320845	yes
ENSMUSG00000016256.10	Ctsz	chr2:174415803-174439039	control	TBI	17.7052	41.3126	1.22241	5e-05	0.000632065	yes
ENSMUSG00000042312.9	S100a13	chr3:90514434-90524581	control	TBI	11.3558	26.4598	1.22037	5e-05	0.000632065	yes
ENSMUSG00000048677.8	Tpcn2	chr7:145253922-145283927	control	TBI	0.442479	1.02936	1.21806	5e-05	0.000632065	yes
ENSMUSG00000018008.7	Cyth4	chr15:78597046-78622019	control	TBI	2.9648	6.89486	1.21759	5e-05	0.000632065	yes
ENSMUSG00000039994.14	Timeless	chr10:128225837-128252941	control	TBI	1.31667	3.06142	1.21731	0.0001	0.00119381	yes
ENSMUSG00000037762.6	Slc16a9	chr10:70245099-70288176	control	TBI	1.03693	2.41044	1.21698	5e-05	0.000632065	yes
ENSMUSG00000050105.5	Grrp1	chr4:134251109-134254106	control	TBI	2.39491	5.55337	1.21339	5e-05	0.000632065	yes
ENSMUSG00000029552.18	Tes	chr6:17065009-17171833	control	TBI	1.2531	2.90493	1.213	5e-05	0.000632065	yes
ENSMUSG00000036905.8	C1qb	chr4:136880128-136886187	control	TBI	23.2735	53.9477	1.21287	5e-05	0.000632065	yes
ENSMUSG00000024349.9	Tmem173	chr18:35733677-35740554	control	TBI	0.986577	2.28646	1.21261	5e-05	0.000632065	yes
ENSMUSG00000051435.10	Fhad1	chr4:141885653-142015082	control	TBI	5.63702	13.0488	1.21091	5e-05	0.000632065	yes
ENSMUSG00000089726.2	Mir17hg	chr14:115042878-115046727	control	TBI	0.395261	0.913924	1.20927	5e-05	0.000632065	yes
ENSMUSG00000018339.10	Gpx3	chr11:54902452-54910377	control	TBI	1.92943	4.45389	1.20689	5e-05	0.000632065	yes
ENSMUSG00000089774.2	Slc5a3	chr16:92058269-92112227	control	TBI	7.91505	18.2685	1.20668	5e-05	0.000632065	yes
ENSMUSG00000025510.12	Cd151	chr7:141461093-141471479	control	TBI	10.0266	23.1249	1.20561	5e-05	0.000632065	yes
ENSMUSG00000024339.11	Tap2	chr17:34197720-34216321	control	TBI	1.62292	3.74298	1.20559	5e-05	0.000632065	yes
ENSMUSG00000019577.5	Pdk4	chr6:5483350-5496309	control	TBI	1.70954	3.94182	1.20525	5e-05	0.000632065	yes
ENSMUSG00000023064.4	Sncg	chr14:34370273-34374789	control	TBI	2.38603	5.49773	1.20422	5e-05	0.000632065	yes
ENSMUSG00000030110.12	Ret	chr6:118151744-118197718	control	TBI	0.746446	1.71985	1.20417	5e-05	0.000632065	yes
ENSMUSG00000053007.7	Creb5	chr6:53287269-53700376	control	TBI	0.688412	1.58546	1.20355	5e-05	0.000632065	yes
ENSMUSG00000055994.14	Nod2	chr8:88647314-88688474	control	TBI	0.147897	0.34057	1.20336	0.00095	0.00869059	yes
ENSMUSG00000024663.16	Rab3il1	chr19:10001668-10038380	control	TBI	3.06429	7.05564	1.20322	5e-05	0.000632065	yes
ENSMUSG00000002332.14	Dhrs1	chr14:55739019-55745690	control	TBI	33.2312	76.4309	1.20162	5e-05	0.000632065	yes
ENSMUSG00000070637.2	Gm694	chr4:141432671-141436105	control	TBI	2.0953	4.817	1.20098	5e-05	0.000632065	yes
ENSMUSG00000000125.5	Wnt3	chr11:103774149-103817957	control	TBI	0.570659	1.31164	1.20067	5e-05	0.000632065	yes
ENSMUSG00000071203.6	Naip5	chr13:100211738-100246323	control	TBI	0.126752	0.291095	1.19948	5e-05	0.000632065	yes
ENSMUSG00000031146.6	Plp2	chrX:7657259-7671390	control	TBI	2.25247	5.16372	1.19691	5e-05	0.000632065	yes
ENSMUSG00000027954.8	Efna1	chr3:89271732-89281142	control	TBI	1.8769	4.30055	1.19617	5e-05	0.000632065	yes
ENSMUSG00000097204.2	Gm17690	chr3:96162003-96177564	control	TBI	1.64515	3.76492	1.1944	0.0056	0.0381884	yes
ENSMUSG00000027639.15	Samhd1	chr2:157097532-157135265	control	TBI	3.4077	7.79446	1.19365	5e-05	0.000632065	yes
ENSMUSG00000039963.17	Ccdc40	chr11:119228571-119265236	control	TBI	0.618199	1.41358	1.19322	0.0022	0.0175678	yes
ENSMUSG00000025013.13	Tll2	chr19:41083980-41206774	control	TBI	0.270899	0.618677	1.19143	5e-05	0.000632065	yes
ENSMUSG00000046731.4	Kctd11	chr11:69878260-69881406	control	TBI	0.437711	0.999364	1.19103	5e-05	0.000632065	yes
ENSMUSG00000026355.10	Mcm6	chr1:128331589-128359664	control	TBI	3.06114	6.98102	1.18937	5e-05	0.000632065	yes
ENSMUSG00000027377.2	Mall	chr2:127704385-127729932	control	TBI	0.194846	0.444189	1.18884	0.0021	0.0169392	yes
ENSMUSG00000031502.9	Col4a1	chr8:11187754-11449287	control	TBI	9.06737	20.6346	1.18631	5e-05	0.000632065	yes
ENSMUSG00000038007.13	Acer2	chr4:86874395-86934822	control	TBI	2.37818	5.40833	1.18533	5e-05	0.000632065	yes
ENSMUSG00000061232.14	H2-K1	chr17:33996016-34000333	control	TBI	12.085	27.4584	1.18403	5e-05	0.000632065	yes
ENSMUSG00000037552.16	Plekhg2	chr7:28359603-28372599	control	TBI	0.807397	1.83428	1.18386	0.00665	0.0439217	yes
ENSMUSG00000019732.13	Calr3	chr8:72424175-72443870	control	TBI	0.592882	1.34585	1.18271	0.00015	0.00171978	yes
ENSMUSG00000042485.6	Mustn1	chr14:30879256-30881608	control	TBI	1.27659	2.89341	1.18047	5e-05	0.000632065	yes
ENSMUSG00000000562.5	Adora3	chr3:105870857-105924042	control	TBI	0.376772	0.85268	1.17831	0.00075	0.00708494	yes
ENSMUSG00000054717.6	Hmgb2	chr8:57511842-57515999	control	TBI	1.81025	4.0957	1.17792	5e-05	0.000632065	yes
ENSMUSG00000092203.6	1110038B12Rik	chr17:34950237-34952471	control	TBI	10.9792	24.794	1.17522	5e-05	0.000632065	yes
ENSMUSG00000004665.9	Cnn2	chr10:79988583-79996062	control	TBI	2.46033	5.54915	1.17342	5e-05	0.000632065	yes
ENSMUSG00000000317.10	Bcl6b	chr11:70224127-70229798	control	TBI	0.538851	1.21343	1.17113	0.00015	0.00171978	yes
ENSMUSG00000039616.9	Mocos	chr18:24653690-24701556	control	TBI	0.396098	0.891866	1.17097	5e-05	0.000632065	yes
ENSMUSG00000019767.11	Ccdc170	chr10:4482501-4562231	control	TBI	0.186037	0.418366	1.16917	0.00365	0.026908	yes
ENSMUSG00000029084.5	Cd38	chr5:43868552-43912375	control	TBI	1.24854	2.80756	1.16907	5e-05	0.000632065	yes
ENSMUSG00000043164.3	Tmem212	chr3:27866065-27896368	control	TBI	0.53014	1.18998	1.16649	0.00475	0.033492	yes
ENSMUSG00000015839.6	Nfe2l2	chr2:75675512-75704641	control	TBI	7.23623	16.2295	1.16531	5e-05	0.000632065	yes
ENSMUSG00000095115.1	Itpripl2	chr7:118485113-118491975	control	TBI	1.34048	3.0042	1.16423	5e-05	0.000632065	yes
ENSMUSG00000051735.6	Rinl	chr7:28788968-28798963	control	TBI	0.392701	0.87986	1.16384	5e-05	0.000632065	yes
ENSMUSG00000090486.2	BC035947	chr1:78497025-78538173	control	TBI	0.180599	0.404405	1.16301	0.0008	0.00748325	yes
ENSMUSG00000037738.9	Nek5	chr8:22073615-22125053	control	TBI	0.168042	0.37617	1.16256	0.00145	0.012459	yes
ENSMUSG00000032243.8	Itga11	chr9:62677825-62783982	control	TBI	0.323122	0.722268	1.16045	5e-05	0.000632065	yes
ENSMUSG00000019848.13	Popdc3	chr10:45178097-45318452	control	TBI	0.478666	1.06994	1.16043	0.0002	0.00223665	yes
ENSMUSG00000064210.6	Ano6	chr15:95787855-95975464	control	TBI	4.56566	10.1986	1.15947	5e-05	0.000632065	yes
ENSMUSG00000042353.9	Frem3	chr8:80611079-80695356	control	TBI	0.234716	0.524287	1.15944	5e-05	0.000632065	yes
ENSMUSG00000038059.6	Smim3	chr18:60474192-60501983	control	TBI	5.25243	11.7292	1.15904	5e-05	0.000632065	yes
ENSMUSG00000079547.3	H2-DMb1	chr17:34153071-34160230	control	TBI	0.605317	1.35152	1.15882	0.0015	0.0128195	yes
ENSMUSG00000039168.14	Dap	chr15:31224313-31274341	control	TBI	1.94459	4.34078	1.15849	5e-05	0.000632065	yes
ENSMUSG00000045871.4	Slitrk6	chr14:110748577-110755149	control	TBI	0.631228	1.40828	1.1577	5e-05	0.000632065	yes
ENSMUSG00000062210.12	Tnfaip8	chr18:49979426-50107173	control	TBI	3.92191	8.74861	1.1575	5e-05	0.000632065	yes
ENSMUSG00000059182.6	Skap2	chr6:51857421-52012549	control	TBI	6.43671	14.334	1.15505	5e-05	0.000632065	yes
ENSMUSG00000069874.6	Irgm2	chr11:58199555-58222779	control	TBI	1.18428	2.62578	1.14873	5e-05	0.000632065	yes
ENSMUSG00000024989.13	Cep55	chr19:38055024-38074425	control	TBI	0.166082	0.367976	1.14771	0.0045	0.0319771	yes
ENSMUSG00000040711.7	Sh3pxd2b	chr11:32347819-32428173	control	TBI	1.63139	3.60164	1.14255	5e-05	0.000632065	yes
ENSMUSG00000013707.3	Tnfaip8l2	chr3:95139520-95142360	control	TBI	1.12552	2.48264	1.14128	5e-05	0.000632065	yes
ENSMUSG00000069917.7	Hba-a2	chr11:32296488-32297298	control	TBI	94.2227	207.717	1.14047	5e-05	0.000632065	yes
ENSMUSG00000052310.9	Slc39a1	chr3:90248171-90253612	control	TBI	12.6127	27.7611	1.13819	5e-05	0.000632065	yes
ENSMUSG00000020282.17	Rhbdf1	chr11:32209584-32222300	control	TBI	2.45112	5.38155	1.13458	0.0005	0.00499765	yes
ENSMUSG00000037580.9	Gch1	chr14:47153894-47189413	control	TBI	0.529378	1.16213	1.1344	5e-05	0.000632065	yes
ENSMUSG00000020974.5	Pole2	chr12:69201778-69228190	control	TBI	0.350592	0.769508	1.13414	0.00075	0.00708494	yes
ENSMUSG00000046854.15	Pip5kl1	chr2:32574183-32583782	control	TBI	2.90377	6.37098	1.13359	5e-05	0.000632065	yes
ENSMUSG00000020334.6	Slc22a4	chr11:53983122-54028090	control	TBI	2.2663	4.96491	1.13143	5e-05	0.000632065	yes
ENSMUSG00000019230.13	Lhx9	chr1:138825185-138848577	control	TBI	0.824464	1.80496	1.13043	5e-05	0.000632065	yes
ENSMUSG00000031871.8	Cdh5	chr8:104101624-104144502	control	TBI	3.12934	6.84284	1.12874	5e-05	0.000632065	yes
ENSMUSG00000034595.16	Ppp1r18	chr17:35860917-35875596	control	TBI	1.7359	3.794	1.12804	5e-05	0.000632065	yes
ENSMUSG00000069306.5	Hist1h4m	chr13:21811745-21812147	control	TBI	2.9279	6.39809	1.12777	0.00145	0.012459	yes
ENSMUSG00000020717.18	Pecam1	chr11:106654216-106750628	control	TBI	7.81914	17.0264	1.12269	5e-05	0.000632065	yes
ENSMUSG00000029759.8	Pon3	chr6:5220851-5256286	control	TBI	0.736488	1.60187	1.12102	0.0008	0.00748325	yes
ENSMUSG00000030669.12	Calca	chr7:114631479-114636357	control	TBI	0.563019	1.22399	1.12034	0.0012	0.0106314	yes
ENSMUSG00000038507.6	Parp12	chr6:39086409-39118349	control	TBI	3.42063	7.43342	1.11976	5e-05	0.000632065	yes
ENSMUSG00000036390.7	Gadd45a	chr6:67035095-67080654	control	TBI	5.35776	11.6373	1.11906	5e-05	0.000632065	yes
ENSMUSG00000105022.1	RP23-151D16.2	chr3:36529221-36532331	control	TBI	0.219173	0.475784	1.11824	0.00045	0.00457448	yes
ENSMUSG00000032344.16	Mb21d1	chr9:78427506-78443237	control	TBI	0.338567	0.734958	1.11822	0.0001	0.00119381	yes
ENSMUSG00000074457.9	S100a16	chr3:90537253-90543151	control	TBI	27.4293	59.522	1.1177	5e-05	0.000632065	yes
ENSMUSG00000029313.17	Aff1	chr5:103692373-103855322	control	TBI	2.4389	5.28787	1.11646	5e-05	0.000632065	yes
ENSMUSG00000000957.9	Mmp14	chr14:54431611-54441265	control	TBI	3.13126	6.77955	1.11445	5e-05	0.000632065	yes
ENSMUSG00000038094.14	Atp13a4	chr16:29395852-29544864	control	TBI	2.49105	5.38688	1.1127	0.00125	0.011008	yes
ENSMUSG00000036446.4	Lum	chr10:97565500-97572703	control	TBI	1.2804	2.76853	1.11252	5e-05	0.000632065	yes
ENSMUSG00000022094.14	Slc39a14	chr14:70303468-70351425	control	TBI	7.69887	16.6157	1.10983	5e-05	0.000632065	yes
ENSMUSG00000028862.6	Map3k6	chr4:133240817-133252929	control	TBI	2.7339	5.89169	1.10772	5e-05	0.000632065	yes
ENSMUSG00000075010.4	AW112010	chr19:11047616-11050566	control	TBI	0.714929	1.54013	1.10718	0.0017	0.0141798	yes
ENSMUSG00000070407.5	Hs3st3b1	chr11:63885791-63922290	control	TBI	0.263122	0.566642	1.1067	5e-05	0.000632065	yes
ENSMUSG00000057967.11	Fgf18	chr11:33117429-33147400	control	TBI	0.699059	1.50294	1.1043	0.0006	0.0058652	yes
ENSMUSG00000034330.9	Plcg2	chr8:117498290-117635140	control	TBI	1.29497	2.78234	1.10338	5e-05	0.000632065	yes
ENSMUSG00000060519.10	Tor3a	chr1:156653616-156674356	control	TBI	1.96937	4.22981	1.10286	5e-05	0.000632065	yes
ENSMUSG00000028970.8	Abcb1b	chr5:8773576-8866315	control	TBI	1.33859	2.8738	1.10225	0.00255	0.0199703	yes
ENSMUSG00000036256.12	Igfbp7	chr5:77310146-77408041	control	TBI	30.2782	64.9611	1.1013	5e-05	0.000632065	yes
ENSMUSG00000052151.10	Ppap2c	chr10:79526429-79533787	control	TBI	1.00778	2.16172	1.10099	5e-05	0.000632065	yes
ENSMUSG00000074825.4	Itpripl1	chr2:127138771-127143442	control	TBI	0.815585	1.74941	1.10096	5e-05	0.000632065	yes
ENSMUSG00000042607.14	Asb4	chr6:5383385-5433022	control	TBI	0.288326	0.618347	1.10071	0.00165	0.0138352	yes
ENSMUSG00000042684.8	Npl	chr1:153503014-153550045	control	TBI	2.28126	4.87677	1.0961	5e-05	0.000632065	yes
ENSMUSG00000027994.13	Ccdc109b	chr3:129914959-129970206	control	TBI	1.02614	2.18911	1.09311	0.00025	0.00271939	yes
ENSMUSG00000001123.14	Lgals9	chr11:78962973-78984946	control	TBI	1.82242	3.88704	1.09282	5e-05	0.000632065	yes
ENSMUSG00000015852.12	Fcrls	chr3:87250757-87263738	control	TBI	7.24944	15.4405	1.09078	5e-05	0.000632065	yes
ENSMUSG00000001435.13	Col18a1	chr10:77032240-77166548	control	TBI	1.06791	2.27395	1.0904	0.00025	0.00271939	yes
ENSMUSG00000056612.6	Ppp1r14b	chr19:6975047-6977324	control	TBI	13.3203	28.354	1.08993	5e-05	0.000632065	yes
ENSMUSG00000027803.13	Wwtr1	chr3:57455648-57575910	control	TBI	5.90915	12.568	1.08874	5e-05	0.000632065	yes
ENSMUSG00000026796.15	Fam129b	chr2:32876113-32965345	control	TBI	6.29232	13.3755	1.08793	0.0005	0.00499765	yes
ENSMUSG00000007080.13	Pole	chr5:110286305-110337474	control	TBI	0.385773	0.818777	1.08572	0.00015	0.00171978	yes
ENSMUSG00000018822.7	Sfrp5	chr19:42197970-42202252	control	TBI	0.435436	0.921931	1.0822	0.00055	0.00543484	yes
ENSMUSG00000026433.12	Rab29	chr1:131867223-131872887	control	TBI	1.94677	4.12161	1.08213	5e-05	0.000632065	yes
ENSMUSG00000001128.7	Cfp	chrX:20925453-20931555	control	TBI	1.59552	3.37628	1.08141	0.00215	0.0172624	yes
ENSMUSG00000002983.15	Relb	chr7:19606216-19629438	control	TBI	1.6178	3.42167	1.08066	5e-05	0.000632065	yes
ENSMUSG00000026946.8	Nmi	chr2:51948486-51973494	control	TBI	2.2792	4.8194	1.08033	5e-05	0.000632065	yes
ENSMUSG00000045672.14	Col27a1	chr4:63214003-63334991	control	TBI	0.504095	1.0659	1.08031	5e-05	0.000632065	yes
ENSMUSG00000023367.13	Tmem176a	chr6:48833817-48847071	control	TBI	5.00706	10.5795	1.07924	0.0021	0.0169392	yes
ENSMUSG00000050708.13	Ftl1	chr7:45457943-45459884	control	TBI	164.464	346.495	1.07506	5e-05	0.000632065	yes
ENSMUSG00000042608.14	Stk40	chr4:126103956-126141029	control	TBI	5.29202	11.1486	1.07497	5e-05	0.000632065	yes
ENSMUSG00000024727.8	Trpm6	chr19:18749982-18892510	control	TBI	0.175573	0.369872	1.07496	5e-05	0.000632065	yes
ENSMUSG00000031805.16	Jak3	chr8:71676295-71690575	control	TBI	0.542759	1.14304	1.0745	5e-05	0.000632065	yes
ENSMUSG00000049134.14	Nrap	chr19:56287136-56390037	control	TBI	0.203793	0.428907	1.07356	0.00015	0.00171978	yes
ENSMUSG00000034792.8	Gna15	chr10:81502305-81524225	control	TBI	0.71979	1.51469	1.07338	0.0007	0.00669539	yes
ENSMUSG00000029641.8	Rasl11a	chr5:146845070-146847726	control	TBI	3.44552	7.24228	1.07172	5e-05	0.000632065	yes
ENSMUSG00000095677.1	Dynlt1f	chr17:6648940-6655939	control	TBI	0.731879	1.53739	1.07081	0.0022	0.0175678	yes
ENSMUSG00000026483.12	Fam129a	chr1:151571185-151721939	control	TBI	0.990587	2.07941	1.06982	0.002	0.0162631	yes
ENSMUSG00000031880.6	Rrad	chr8:104628065-104631321	control	TBI	0.76527	1.60544	1.06893	0.0002	0.00223665	yes
ENSMUSG00000027947.10	Il6ra	chr3:89864058-89914053	control	TBI	1.09663	2.30021	1.06869	5e-05	0.000632065	yes
ENSMUSG00000038387.7	Rras	chr7:45017977-45021646	control	TBI	3.34636	7.01792	1.06845	5e-05	0.000632065	yes
ENSMUSG00000027293.12	Ehd4	chr2:120089174-120154606	control	TBI	3.00645	6.302	1.06775	5e-05	0.000632065	yes
ENSMUSG00000020681.13	Ace	chr11:105965607-105989964	control	TBI	3.48654	7.30397	1.06689	5e-05	0.000632065	yes
ENSMUSG00000009566.11	Fpgs	chr2:32646594-32704145	control	TBI	1.93044	4.04253	1.06633	0.0009	0.0083088	yes
ENSMUSG00000021408.13	Ripk1	chr13:33917917-34037147	control	TBI	2.44086	5.11131	1.0663	0.0003	0.00320845	yes
ENSMUSG00000032303.6	Chrna3	chr9:55011342-55026559	control	TBI	0.285309	0.597266	1.06585	0.0002	0.00223665	yes
ENSMUSG00000027474.11	Ccm2l	chr2:153065954-153081735	control	TBI	0.862138	1.79043	1.05432	0.00155	0.0131585	yes
ENSMUSG00000042549.10	Map2k3os	chr11:60920916-60931867	control	TBI	0.555085	1.15236	1.0538	0.00105	0.00948725	yes
ENSMUSG00000040158.11	Tax1bp3	chr11:73177082-73183162	control	TBI	3.65207	7.57806	1.05311	5e-05	0.000632065	yes
ENSMUSG00000019850.10	Tnfaip3	chr10:19000909-19015657	control	TBI	1.6109	3.34218	1.05292	5e-05	0.000632065	yes
ENSMUSG00000030406.6	Gipr	chr7:19157124-19166127	control	TBI	0.261898	0.543024	1.05201	0.002	0.0162631	yes
ENSMUSG00000046402.10	Rbp1	chr9:98422960-98446575	control	TBI	3.25566	6.74873	1.05167	5e-05	0.000632065	yes
ENSMUSG00000049734.9	Trex1	chr9:109057932-109074124	control	TBI	4.90527	10.168	1.05164	0.00185	0.0152511	yes
ENSMUSG00000050777.7	Tmem37	chr1:120067376-120074074	control	TBI	0.477252	0.989187	1.05149	0.0016	0.0135228	yes
ENSMUSG00000046711.14	Hmga1	chr17:27556619-27565749	control	TBI	18.4778	38.281	1.05084	5e-05	0.000632065	yes
ENSMUSG00000030218.2	Mgp	chr6:136872434-136875823	control	TBI	29.265	60.5396	1.0487	5e-05	0.000632065	yes
ENSMUSG00000028012.14	Rrh	chr3:129804407-129822587	control	TBI	0.208937	0.432213	1.04867	0.00525	0.036294	yes
ENSMUSG00000002847.6	Pla1a	chr16:38396118-38433145	control	TBI	0.676163	1.39846	1.0484	5e-05	0.000632065	yes
ENSMUSG00000044626.11	Liph	chr16:21953825-21995542	control	TBI	0.175195	0.361807	1.04626	0.0011	0.009869	yes
ENSMUSG00000097636.6	5830416P10Rik	chr19:53441211-53464796	control	TBI	0.744549	1.53725	1.04591	0.00055	0.00543484	yes
ENSMUSG00000048277.14	Syngr2	chr11:117809667-117839908	control	TBI	4.61289	9.51956	1.04522	5e-05	0.000632065	yes
ENSMUSG00000070427.3	Il18bp	chr7:102015078-102018155	control	TBI	1.37344	2.82895	1.04248	5e-05	0.000632065	yes
ENSMUSG00000029155.15	Spata18	chr5:73651378-73679512	control	TBI	0.194547	0.399594	1.03841	0.00735	0.0476068	yes
ENSMUSG00000026649.13	Cfap126	chr1:171113917-171126967	control	TBI	0.850704	1.74661	1.03783	0.00185	0.0152511	yes
ENSMUSG00000031380.10	Figf	chrX:164373377-164402650	control	TBI	0.348293	0.715004	1.03765	0.0011	0.009869	yes
ENSMUSG00000022894.5	Adamts5	chr16:85858169-85901125	control	TBI	0.415184	0.851678	1.03656	5e-05	0.000632065	yes
ENSMUSG00000044562.10	Rasip1	chr7:45621810-45639093	control	TBI	1.52753	3.12891	1.03445	5e-05	0.000632065	yes
ENSMUSG00000021025.7	Nfkbia	chr12:55489410-55492647	control	TBI	10.5537	21.6012	1.03336	5e-05	0.000632065	yes
ENSMUSG00000041143.15	Tmco4	chr4:138972887-139059171	control	TBI	0.77337	1.58017	1.03085	0.00025	0.00271939	yes
ENSMUSG00000023348.11	Trip6	chr5:137309653-137314404	control	TBI	1.00546	2.05301	1.02988	0.0019	0.0155626	yes
ENSMUSG00000045838.8	A430105I19Rik	chr2:118754157-118762661	control	TBI	1.65413	3.37622	1.02934	5e-05	0.000632065	yes
ENSMUSG00000005968.13	Tuft1	chr3:94612756-94658872	control	TBI	0.806541	1.6437	1.02713	0.0012	0.0106314	yes
ENSMUSG00000037242.8	Clic4	chr4:135213968-135272814	control	TBI	22.1754	45.1653	1.02626	5e-05	0.000632065	yes
ENSMUSG00000026051.8	1500015O10Rik	chr1:43730601-43743895	control	TBI	3.75722	7.64919	1.02564	5e-05	0.000632065	yes
ENSMUSG00000031167.15	Rbm3	chrX:8138974-8147964	control	TBI	71.8876	146.115	1.02329	5e-05	0.000632065	yes
ENSMUSG00000073650.7	Catip	chr1:74362107-74369321	control	TBI	0.552827	1.12311	1.0226	0.00185	0.0152511	yes
ENSMUSG00000030089.14	Slc41a3	chr6:90604724-90646412	control	TBI	0.975927	1.98185	1.022	5e-05	0.000632065	yes
ENSMUSG00000039158.11	Akna	chr4:63367124-63403354	control	TBI	0.446025	0.904086	1.01934	5e-05	0.000632065	yes
ENSMUSG00000020097.13	Sgpl1	chr10:61098641-61147703	control	TBI	8.89248	18.0235	1.01922	5e-05	0.000632065	yes
ENSMUSG00000032431.6	Crtap	chr9:114368302-114390675	control	TBI	2.29111	4.64294	1.01899	0.00035	0.00367125	yes
ENSMUSG00000025270.12	Alas2	chrX:150519518-150643878	control	TBI	5.91576	11.985	1.01859	5e-05	0.000632065	yes
ENSMUSG00000041445.8	Mmrn2	chr14:34375503-34404287	control	TBI	1.27635	2.58564	1.0185	5e-05	0.000632065	yes
ENSMUSG00000071001.4	Hrct1	chr4:43727187-43728639	control	TBI	0.449548	0.910559	1.01828	0.0012	0.0106314	yes
ENSMUSG00000038732.13	Mboat1	chr13:30136497-30246717	control	TBI	0.6577	1.33161	1.01767	0.00015	0.00171978	yes
ENSMUSG00000087006.3	Gm13889	chr2:93955809-94010807	control	TBI	11.2337	22.7356	1.01711	5e-05	0.000632065	yes
ENSMUSG00000033088.17	Triobp	chr15:78947723-79005867	control	TBI	2.14341	4.33486	1.01607	5e-05	0.000632065	yes
ENSMUSG00000018819.9	Lsp1	chr7:142460808-142516009	control	TBI	3.25761	6.5857	1.01552	0.0001	0.00119381	yes
ENSMUSG00000026104.13	Stat1	chr1:51987147-52161865	control	TBI	10.4735	21.1567	1.01437	5e-05	0.000632065	yes
ENSMUSG00000048376.5	F2r	chr13:95601803-95618459	control	TBI	2.24693	4.53042	1.01169	5e-05	0.000632065	yes
ENSMUSG00000059900.13	Tmem40	chr6:115729130-115762410	control	TBI	1.15809	2.33347	1.01074	0.00035	0.00367125	yes
ENSMUSG00000027078.13	Ube2l6	chr2:84798827-84810335	control	TBI	3.07549	6.19613	1.01055	5e-05	0.000632065	yes
ENSMUSG00000026896.13	Ifih1	chr2:62595797-62646255	control	TBI	2.36133	4.75583	1.0101	5e-05	0.000632065	yes
ENSMUSG00000026193.14	Fn1	chr1:71585519-71662843	control	TBI	5.52229	11.1194	1.00974	5e-05	0.000632065	yes
ENSMUSG00000073411.10	H2-D1	chr17:35262729-35267499	control	TBI	15.857	31.9229	1.00947	5e-05	0.000632065	yes
ENSMUSG00000025408.14	Ddit3	chr10:127289695-127311786	control	TBI	21.3817	43.0367	1.00919	5e-05	0.000632065	yes
ENSMUSG00000022438.6	Parvb	chr15:84232042-84315688	control	TBI	1.17663	2.36791	1.00896	0.0022	0.0175678	yes
ENSMUSG00000019979.11	Apaf1	chr10:90989310-91082770	control	TBI	2.90829	5.85051	1.00839	0.0001	0.00119381	yes
ENSMUSG00000022665.13	Ccdc80	chr16:45093401-45127924	control	TBI	3.04854	6.13246	1.00835	5e-05	0.000632065	yes
ENSMUSG00000031253.14	Srpx2	chrX:133908425-133932446	control	TBI	0.515329	1.0363	1.00788	0.0001	0.00119381	yes
ENSMUSG00000028214.12	Gem	chr4:11704456-11714752	control	TBI	1.33294	2.67544	1.00516	5e-05	0.000632065	yes
ENSMUSG00000032487.8	Ptgs2	chr1:150100030-150108227	control	TBI	5.99756	12.0343	1.0047	5e-05	0.000632065	yes
ENSMUSG00000059555.6	Tor4a	chr2:25192965-25196886	control	TBI	0.782798	1.56951	1.0036	5e-05	0.000632065	yes
ENSMUSG00000051124.6	Gimap9	chr6:48676128-48679114	control	TBI	0.405422	0.812801	1.00348	0.00335	0.0250248	yes
ENSMUSG00000029810.14	Tmem176b	chr6:48833817-48847071	control	TBI	11.5734	23.1855	1.00241	5e-05	0.000632065	yes
ENSMUSG00000046805.9	Mpeg1	chr19:12460778-12465284	control	TBI	4.15182	8.31752	1.00241	5e-05	0.000632065	yes
ENSMUSG00000038612.15	Mcl1	chr3:95658787-95663176	control	TBI	25.1401	50.3238	1.00125	5e-05	0.000632065	yes
ENSMUSG00000070348.4	Ccnd1	chr7:144915099-144939869	control	TBI	13.1654	26.3471	1.00089	5e-05	0.000632065	yes
ENSMUSG00000005667.7	Mthfd2	chr6:83305690-83325908	control	TBI	2.85612	5.71404	1.00045	5e-05	0.000632065	yes
ENSMUSG00000021943.6	Gdf10	chr14:33923586-33935280	control	TBI	1.89098	0.945199	-1.00045	5e-05	0.000632065	yes
ENSMUSG00000036437.5	Npy1r	chr8:66697421-66706798	control	TBI	9.60671	4.79314	-1.00307	5e-05	0.000632065	yes
ENSMUSG00000076617.8	Ighm	chr12:113418557-113422730	control	TBI	13.3556	6.64978	-1.00606	5e-05	0.000632065	yes
ENSMUSG00000102600.1	Gm37266	chr17:51850238-51852525	control	TBI	2.35888	1.17313	-1.00774	5e-05	0.000632065	yes
ENSMUSG00000017978.17	Cadps2	chr6:23262772-23839421	control	TBI	41.4726	20.6118	-1.00869	5e-05	0.000632065	yes
ENSMUSG00000037579.6	Kcnh3	chr15:99224975-99242817	control	TBI	19.217	9.55009	-1.0088	5e-05	0.000632065	yes
ENSMUSG00000026354.8	Lct	chr1:128284755-128328318	control	TBI	1.16679	0.579185	-1.01045	0.00385	0.028165	yes
ENSMUSG00000092090.2	Gm3294	chr6:28981633-29028922	control	TBI	0.66944	0.33119	-1.0153	5e-05	0.000632065	yes
ENSMUSG00000034402.2	Kcnh5	chr12:74897216-75177332	control	TBI	18.4287	9.07988	-1.02121	5e-05	0.000632065	yes
ENSMUSG00000000805.17	Car4	chr11:84957785-84966044	control	TBI	25.341	12.4722	-1.02276	5e-05	0.000632065	yes
ENSMUSG00000037169.13	Mycn	chr12:12936095-12941914	control	TBI	3.5675	1.75301	-1.02508	5e-05	0.000632065	yes
ENSMUSG00000030605.14	Mfge8	chr7:79133768-79149060	control	TBI	46.5502	22.7514	-1.03283	5e-05	0.000632065	yes
ENSMUSG00000025993.9	Slc40a1	chr1:45908067-45926523	control	TBI	4.14866	2.026	-1.03401	5e-05	0.000632065	yes
ENSMUSG00000059742.9	Kcnh7	chr2:62664284-63184287	control	TBI	29.3325	14.3178	-1.03469	5e-05	0.000632065	yes
ENSMUSG00000055560.7	Zfp459	chr13:67405721-67421418	control	TBI	1.20868	0.58795	-1.03967	5e-05	0.000632065	yes
ENSMUSG00000038244.12	Mical2	chr7:112225855-112355194	control	TBI	101.516	49.3043	-1.04193	5e-05	0.000632065	yes
ENSMUSG00000030350.8	Prmt8	chr6:127689010-127769472	control	TBI	26.0122	12.6221	-1.04323	5e-05	0.000632065	yes
ENSMUSG00000038418.7	Egr1	chr18:34859822-34864984	control	TBI	19.4807	9.44688	-1.04414	5e-05	0.000632065	yes
ENSMUSG00000030592.15	Ryr1	chr7:29003339-29125151	control	TBI	1.11102	0.537967	-1.04629	5e-05	0.000632065	yes
ENSMUSG00000027401.9	Tgm3	chr2:130012348-130050399	control	TBI	0.797355	0.384643	-1.0517	5e-05	0.000632065	yes
ENSMUSG00000052229.5	Gpr17	chr18:31931506-31958619	control	TBI	10.0873	4.8639	-1.05235	5e-05	0.000632065	yes
ENSMUSG00000058743.5	Kcnj14	chr7:45816460-45824756	control	TBI	0.52548	0.253367	-1.05241	0.0006	0.0058652	yes
ENSMUSG00000019772.4	Vip	chr10:5639217-5647614	control	TBI	26.6424	12.8268	-1.05456	5e-05	0.000632065	yes
ENSMUSG00000029838.10	Ptn	chr6:36714928-36810220	control	TBI	254.681	122.467	-1.0563	5e-05	0.000632065	yes
ENSMUSG00000027971.15	Ndst4	chr3:125404075-125728899	control	TBI	5.08989	2.44223	-1.05944	0.00015	0.00171978	yes
ENSMUSG00000040998.17	Npnt	chr3:132881744-132950291	control	TBI	7.70989	3.69817	-1.0599	5e-05	0.000632065	yes
ENSMUSG00000047759.6	Hs3st3a1	chr11:64435155-64522841	control	TBI	0.373694	0.179039	-1.06158	0.00055	0.00543484	yes
ENSMUSG00000028871.7	Rspo1	chr4:124957646-125009099	control	TBI	3.07062	1.47047	-1.06226	0.0008	0.00748325	yes
ENSMUSG00000039385.4	Cdh6	chr15:13034199-13173639	control	TBI	8.03092	3.84549	-1.0624	5e-05	0.000632065	yes
ENSMUSG00000016624.14	Phf21b	chr15:84785380-84856049	control	TBI	2.88483	1.37984	-1.06399	0.00015	0.00171978	yes
ENSMUSG00000036915.15	Kirrel2	chr7:30447533-30457690	control	TBI	2.74306	1.3088	-1.06754	0.00295	0.0225482	yes
ENSMUSG00000043668.12	Tox3	chr8:90247039-90348343	control	TBI	3.85562	1.8386	-1.06835	5e-05	0.000632065	yes
ENSMUSG00000050288.6	Fzd2	chr11:102604395-102608058	control	TBI	1.98065	0.944046	-1.06904	5e-05	0.000632065	yes
ENSMUSG00000029054.7	Gabrd	chr4:155384979-155398112	control	TBI	26.5055	12.6106	-1.07166	5e-05	0.000632065	yes
ENSMUSG00000018634.10	Crhr1	chr11:104132854-104175523	control	TBI	6.52505	3.10339	-1.07214	5e-05	0.000632065	yes
ENSMUSG00000078137.1	Ankrd63	chr2:118699102-118703963	control	TBI	4.81864	2.28663	-1.0754	5e-05	0.000632065	yes
ENSMUSG00000066189.8	Cacng3	chr7:122670491-122769393	control	TBI	24.282	11.5092	-1.0771	5e-05	0.000632065	yes
ENSMUSG00000029822.14	Osbpl3	chr6:50293329-50456201	control	TBI	11.602	5.4705	-1.08464	5e-05	0.000632065	yes
ENSMUSG00000030048.5	Gkn3	chr6:87383255-87388935	control	TBI	1.48948	0.701394	-1.08651	0.0015	0.0128195	yes
ENSMUSG00000020080.8	Hkdc1	chr10:62383136-62422491	control	TBI	3.82434	1.79888	-1.08811	5e-05	0.000632065	yes
ENSMUSG00000046999.2	1110032F04Rik	chr3:68867916-68872163	control	TBI	9.02592	4.21209	-1.09954	5e-05	0.000632065	yes
ENSMUSG00000027955.15	Fam198b	chr3:79859292-79946280	control	TBI	1.635	0.761778	-1.10184	0.0071	0.046349	yes
ENSMUSG00000106905.1	RP23-42M8.5	chr6:127772372-127774650	control	TBI	2.09907	0.974933	-1.10637	5e-05	0.000632065	yes
ENSMUSG00000029471.12	Camkk2	chr5:122731169-122779409	control	TBI	75.4086	35.0085	-1.10703	5e-05	0.000632065	yes
ENSMUSG00000085069.2	Gm13111	chr4:154637575-154644724	control	TBI	3.2038	1.48007	-1.11412	5e-05	0.000632065	yes
ENSMUSG00000024650.4	Slc22a6	chr19:8617995-8628299	control	TBI	1.4079	0.648696	-1.11793	5e-05	0.000632065	yes
ENSMUSG00000047420.8	Fam180a	chr6:35312667-35326141	control	TBI	1.23488	0.568307	-1.11963	0.0003	0.00320845	yes
ENSMUSG00000061013.5	Mkx	chr18:6910458-7004780	control	TBI	8.85896	4.04034	-1.13266	5e-05	0.000632065	yes
ENSMUSG00000051262.9	Cml3	chr6:85721924-85765754	control	TBI	1.15388	0.524257	-1.13815	0.00175	0.0145334	yes
ENSMUSG00000021613.8	Hapln1	chr13:89540635-89611832	control	TBI	7.44683	3.37903	-1.14002	5e-05	0.000632065	yes
ENSMUSG00000016763.13	Scube1	chr15:83602582-83725021	control	TBI	7.5704	3.43215	-1.14126	5e-05	0.000632065	yes
ENSMUSG00000035258.13	Abi3bp	chr16:56477845-56690128	control	TBI	1.62505	0.736172	-1.14237	5e-05	0.000632065	yes
ENSMUSG00000032380.7	Dapk2	chr9:66158222-66272242	control	TBI	1.80887	0.818625	-1.14382	0.0006	0.0058652	yes
ENSMUSG00000007207.9	Stx1a	chr5:135023481-135051100	control	TBI	107.87	48.8173	-1.14383	5e-05	0.000632065	yes
ENSMUSG00000059187.11	Fam19a1	chr6:96113153-96657198	control	TBI	19.4414	8.73127	-1.15487	5e-05	0.000632065	yes
ENSMUSG00000013089.14	Etv5	chr16:22381308-22439719	control	TBI	25.2236	11.3157	-1.15645	5e-05	0.000632065	yes
ENSMUSG00000021390.5	Ogn	chr13:49464026-49652746	control	TBI	4.32477	1.93731	-1.15857	0.00015	0.00171978	yes
ENSMUSG00000083695.6	Rnf138rt1	chrX:163760138-163761329	control	TBI	0.670442	0.299906	-1.1606	0.0045	0.0319771	yes
ENSMUSG00000025776.12	Crispld1	chr1:17676026-17805417	control	TBI	2.62707	1.17407	-1.16193	5e-05	0.000632065	yes
ENSMUSG00000035775.2	Krt20	chr11:99428402-99438150	control	TBI	0.353812	0.157988	-1.16316	0.00435	0.031108	yes
ENSMUSG00000031239.5	Itm2a	chrX:107397098-107403376	control	TBI	18.8634	8.4202	-1.16366	5e-05	0.000632065	yes
ENSMUSG00000043366.12	Olfr78	chr7:102740720-102759471	control	TBI	0.31958	0.141856	-1.17175	0.0008	0.00748325	yes
ENSMUSG00000022537.16	Tmem44	chr16:30511854-30550842	control	TBI	20.4148	9.04325	-1.1747	5e-05	0.000632065	yes
ENSMUSG00000025404.14	R3hdm2	chr10:127380326-127499384	control	TBI	39.7163	17.5665	-1.17691	0.00015	0.00171978	yes
ENSMUSG00000046312.4	AI464131	chr4:41495603-41503076	control	TBI	8.56106	3.78598	-1.17712	5e-05	0.000632065	yes
ENSMUSG00000086022.1	Rad51ap2	chr12:11456078-11462928	control	TBI	1.49475	0.660328	-1.17865	5e-05	0.000632065	yes
ENSMUSG00000063796.7	Slc22a8	chr19:8591253-8611834	control	TBI	2.13688	0.935959	-1.19099	5e-05	0.000632065	yes
ENSMUSG00000022132.14	Cldn10	chr14:118787907-118875489	control	TBI	15.5563	6.74292	-1.20606	5e-05	0.000632065	yes
ENSMUSG00000105613.1	RP23-31J24.2	chr5:122779524-122786097	control	TBI	0.328352	0.140668	-1.22295	5e-05	0.000632065	yes
ENSMUSG00000104586.1	RP23-375H15.2	chr3:58117052-58167616	control	TBI	1.75147	0.746702	-1.22996	5e-05	0.000632065	yes
ENSMUSG00000031382.13	Asb11	chrX:164436993-164459170	control	TBI	2.63748	1.12346	-1.23121	5e-05	0.000632065	yes
ENSMUSG00000097618.1	Gm26507	chr18:58210251-58221885	control	TBI	0.423802	0.18039	-1.23227	0.00605	0.0407623	yes
ENSMUSG00000097182.2	A830009L08Rik	chr13:91368989-91388085	control	TBI	1.29574	0.549034	-1.2388	5e-05	0.000632065	yes
ENSMUSG00000066842.17	Hmcn1	chr1:150562523-150993435	control	TBI	0.952334	0.402114	-1.24386	5e-05	0.000632065	yes
ENSMUSG00000000126.10	Wnt9a	chr11:59306927-59333552	control	TBI	4.32161	1.81591	-1.25088	5e-05	0.000632065	yes
ENSMUSG00000024647.13	Cbln2	chr18:86711109-86718283	control	TBI	22.5536	9.42003	-1.25956	5e-05	0.000632065	yes
ENSMUSG00000022129.3	Dct	chr14:118012791-118052246	control	TBI	0.321318	0.134127	-1.26041	0.0022	0.0175678	yes
ENSMUSG00000041797.7	Abca9	chr11:110100748-110168196	control	TBI	2.63964	1.09918	-1.26392	5e-05	0.000632065	yes
ENSMUSG00000086905.1	Gm13716	chr2:85196931-85198675	control	TBI	5.77852	2.4013	-1.26689	5e-05	0.000632065	yes
ENSMUSG00000038496.15	Slc19a3	chr1:83012522-83038448	control	TBI	1.48994	0.618879	-1.26752	5e-05	0.000632065	yes
ENSMUSG00000032323.12	Cyp11a1	chr9:57998040-58027023	control	TBI	2.01223	0.83493	-1.26907	0.005	0.0349196	yes
ENSMUSG00000035355.14	Kcnh4	chr11:100740375-100759942	control	TBI	1.43136	0.588578	-1.28208	5e-05	0.000632065	yes
ENSMUSG00000026315.12	Serpinb8	chr1:107590005-107610484	control	TBI	4.15022	1.70475	-1.28362	5e-05	0.000632065	yes
ENSMUSG00000071341.4	Egr4	chr6:85511120-85513589	control	TBI	4.49539	1.84271	-1.28662	5e-05	0.000632065	yes
ENSMUSG00000046818.7	Ddit4l	chr3:137621611-137628333	control	TBI	7.34739	2.97448	-1.30459	5e-05	0.000632065	yes
ENSMUSG00000028713.16	Cyp4b1	chr4:115624724-115647723	control	TBI	0.371452	0.149597	-1.31209	0.007	0.0458372	yes
ENSMUSG00000030004.6	Nat8	chr6:85830387-85832082	control	TBI	0.538784	0.21593	-1.31914	0.0062	0.0415822	yes
ENSMUSG00000028971.4	Cort	chr4:149125033-149126763	control	TBI	7.29024	2.89485	-1.33248	5e-05	0.000632065	yes
ENSMUSG00000024256.6	Adcyap1	chr17:93199421-93205485	control	TBI	9.68911	3.83708	-1.33635	5e-05	0.000632065	yes
ENSMUSG00000030898.13	Cckbr	chr7:105425816-105470898	control	TBI	16.3017	6.44129	-1.3396	5e-05	0.000632065	yes
ENSMUSG00000006649.15	Nphs1	chr7:30458314-30487223	control	TBI	1.32315	0.521324	-1.34372	0.0021	0.0169392	yes
ENSMUSG00000024747.3	Aldh1a7	chr19:20692952-20727562	control	TBI	0.466311	0.182593	-1.35266	0.0005	0.00499765	yes
ENSMUSG00000047606.3	Ankrd34c	chr9:89725238-89738475	control	TBI	5.0783	1.97963	-1.35912	5e-05	0.000632065	yes
ENSMUSG00000026205.8	Slc23a3	chr1:75125540-75133890	control	TBI	0.599299	0.233281	-1.36121	0.001	0.00911307	yes
ENSMUSG00000000202.8	Btbd17	chr11:114791216-114795945	control	TBI	8.93016	3.44168	-1.37557	5e-05	0.000632065	yes
ENSMUSG00000028976.9	Slc2a5	chr4:150119282-150144169	control	TBI	1.86194	0.700849	-1.40963	0.00335	0.0250248	yes
ENSMUSG00000078815.7	Cacng6	chr7:3424194-3435667	control	TBI	0.397375	0.148212	-1.42284	0.0019	0.0155626	yes
ENSMUSG00000053216.13	Btn2a2	chr13:23477675-23488857	control	TBI	0.371879	0.13749	-1.4355	0.0004	0.00414788	yes
ENSMUSG00000072591.9	5930412G12Rik	chr5:128579105-128600693	control	TBI	1.65801	0.612102	-1.43761	0.0048	0.0337573	yes
ENSMUSG00000045903.8	Npas4	chr19:4984354-4989971	control	TBI	5.82103	2.14787	-1.43837	5e-05	0.000632065	yes
ENSMUSG00000090667.2	Gm765	chr6:98121795-98342754	control	TBI	1.32824	0.484747	-1.45421	5e-05	0.000632065	yes
ENSMUSG00000027270.13	Lamp5	chr2:136052238-136069917	control	TBI	81.9348	29.305	-1.48333	5e-05	0.000632065	yes
ENSMUSG00000098424.1	Gm27202	chr4:154645082-154645701	control	TBI	1.5087	0.531085	-1.50629	0.0037	0.0272241	yes
ENSMUSG00000029343.16	Crybb1	chr5:112255814-112269585	control	TBI	2.36097	0.82031	-1.52514	5e-05	0.000632065	yes
ENSMUSG00000051354.12	Samd3	chr10:26229706-26272172	control	TBI	1.18231	0.409459	-1.52982	5e-05	0.000632065	yes
ENSMUSG00000034584.3	Exph5	chr9:53301669-53377514	control	TBI	8.67985	2.9882	-1.53839	5e-05	0.000632065	yes
ENSMUSG00000049796.4	Crh	chr3:19693400-19695396	control	TBI	5.51119	1.86313	-1.56463	5e-05	0.000632065	yes
ENSMUSG00000050423.10	Ppp1r3g	chr13:35958838-35970388	control	TBI	3.68573	1.21922	-1.59599	5e-05	0.000632065	yes
ENSMUSG00000039628.8	Hs3st6	chr17:24753002-24758683	control	TBI	0.370257	0.12215	-1.59987	0.0065	0.0431249	yes
ENSMUSG00000040113.13	Mettl11b	chr1:163702255-163725232	control	TBI	0.864044	0.284591	-1.60222	5e-05	0.000632065	yes
ENSMUSG00000027524.8	Edn3	chr2:174760618-174784042	control	TBI	2.01521	0.662338	-1.60529	5e-05	0.000632065	yes
ENSMUSG00000022342.5	Kcnv1	chr15:45106283-45114934	control	TBI	33.0693	10.849	-1.60793	5e-05	0.000632065	yes
ENSMUSG00000055972.5	2810407A14Rik	chr16:87784074-87839293	control	TBI	0.41285	0.134371	-1.61939	0.00035	0.00367125	yes
ENSMUSG00000045680.7	Tcf21	chr10:22817278-22820128	control	TBI	0.534222	0.173273	-1.62439	0.00185	0.0152511	yes
ENSMUSG00000027004.3	Frzb	chr2:80411969-80447625	control	TBI	8.11764	2.61753	-1.63286	5e-05	0.000632065	yes
ENSMUSG00000076498.2	Trbc2	chr6:41546729-41548352	control	TBI	16.6151	5.264	-1.65826	5e-05	0.000632065	yes
ENSMUSG00000021587.4	Pcsk1	chr13:75089825-75132498	control	TBI	22.1479	7.00322	-1.66108	5e-05	0.000632065	yes
ENSMUSG00000026697.10	Myoc	chr1:162639154-162658219	control	TBI	8.8851	2.75028	-1.69181	5e-05	0.000632065	yes
ENSMUSG00000051456.4	Hspb3	chr13:113662895-113663676	control	TBI	2.9744	0.91739	-1.69699	5e-05	0.000632065	yes
ENSMUSG00000051504.17	Siglech	chr7:55768177-55778925	control	TBI	6.43897	1.94088	-1.73011	5e-05	0.000632065	yes
ENSMUSG00000037139.14	Myom3	chr4:135759714-135815564	control	TBI	1.19601	0.348343	-1.77965	5e-05	0.000632065	yes
ENSMUSG00000084898.1	Gm12371	chr4:36952965-36988032	control	TBI	6.89197	1.98817	-1.79348	5e-05	0.000632065	yes
ENSMUSG00000049436.4	Upk1b	chr16:38773183-38800203	control	TBI	0.437657	0.125139	-1.80627	0.0008	0.00748325	yes
ENSMUSG00000007682.5	Dio2	chr12:90724553-90750693	control	TBI	33.3603	9.45923	-1.81834	5e-05	0.000632065	yes
ENSMUSG00000041559.7	Fmod	chr1:134037253-134048277	control	TBI	2.39616	0.678195	-1.82095	5e-05	0.000632065	yes
ENSMUSG00000036040.13	Adamtsl2	chr2:27079378-27108981	control	TBI	7.08753	2.00322	-1.82296	5e-05	0.000632065	yes
ENSMUSG00000021647.6	Cartpt	chr13:99898483-99900683	control	TBI	6.65583	1.87269	-1.82951	5e-05	0.000632065	yes
ENSMUSG00000085565.1	Gm15721	chr5:147949881-147957166	control	TBI	1.04666	0.290708	-1.84814	5e-05	0.000632065	yes
ENSMUSG00000048001.7	Hes5	chr4:154960769-154962371	control	TBI	7.43083	2.0527	-1.856	5e-05	0.000632065	yes
ENSMUSG00000033715.13	Akr1c14	chr13:4049010-4090422	control	TBI	1.04514	0.287256	-1.86329	5e-05	0.000632065	yes
ENSMUSG00000028174.11	Rpe65	chr3:159599174-159625321	control	TBI	0.913634	0.248991	-1.87552	0.00065	0.00628005	yes
ENSMUSG00000055523.6	Gucy2g	chr19:55198296-55241236	control	TBI	1.40323	0.365235	-1.94185	5e-05	0.000632065	yes
ENSMUSG00000105352.3	RP23-195B3.5	chr5:64477007-64483967	control	TBI	3.18285	0.78734	-2.01526	5e-05	0.000632065	yes
ENSMUSG00000023034.6	Nr4a1	chr15:101266845-101274792	control	TBI	20.7129	5.11149	-2.01871	5e-05	0.000632065	yes
ENSMUSG00000001506.10	Col1a1	chr11:94936223-94953042	control	TBI	4.2883	1.04578	-2.03582	5e-05	0.000632065	yes
ENSMUSG00000078640.8	Gm11627	chr11:102576397-102579461	control	TBI	3.67785	0.836512	-2.1364	5e-05	0.000632065	yes
ENSMUSG00000036353.12	P2ry12	chr3:59002470-59351167	control	TBI	29.4629	6.66364	-2.14452	5e-05	0.000632065	yes
ENSMUSG00000007877.2	Tcap	chr11:98383810-98384953	control	TBI	2.75145	0.59095	-2.21908	5e-05	0.000632065	yes
ENSMUSG00000038135.4	Crygn	chr5:24751002-24758008	control	TBI	1.53973	0.244518	-2.65466	0.0013	0.0113853	yes
ENSMUSG00000026602.8	Nphs2	chr1:156310726-156421159	control	TBI	2.63757	0.386985	-2.76886	5e-05	0.000632065	yes
ENSMUSG00000024227.13	Pdzph1	chr17:58878807-58991375	control	TBI	2.0387	0.240257	-3.085	5e-05	0.000632065	yes
ENSMUSG00000082812.1	Gm14860	chrX:103514921-103515350	control	TBI	0.402552	0	-Inf	5e-05	0.000632065	yes
ENSMUSG00000069996.2	Gm7125	chr15:68876789-68877062	control	TBI	0.714687	0	-Inf	0.00135	0.0117692	yes
ENSMUSG00000104521.1	Gm34073	chr18:55143573-55143785	control	TBI	0.911883	0	-Inf	0.00135	0.0117692	yes
