# Supplementary material for: An Integrated Transcriptome Analysis Reveals IGFBP7 Upregulation in Vasculature in Traumatic Brain Injury
Source: Front Genet. 2021 Jan 11;11:599834. doi: 10.3389/fgene.2020.599834 (PMC7831608; doi:10.3389/fgene.2020.599834)
Supplement: Supplementary file 8 [file Table_7.XLSX]

## Sheet: Sheet 1
Supplementary Table 7. Differentially expressed genes between the TBI samples and control samples in the single cell RNAseq study
This table lists the significantly differentially expressed genes in the single cell RNAseq study. The statistics show the percentage of cells express the genes in the control and TBI samples, the log2 scaled fold change between TBI samples and controls, statistic test p value and multiple test adjusted p value. The table is sorted by fold change from high to low.
Gene	Control%	TBI%	log2.fold_change	p_val	p_val_adj
Adamts1	0.22	0.443	0.963038	8.08102e-07	0.0149515
Ttr	0.231	0.659	0.925233	2.35521e-16	4.3576e-12
Fxyd5	0.575	0.757	0.622166	3.14392e-09	5.81688e-05
Igfbp7	0.962	0.978	0.423571	3.03864e-09	5.6221e-05
Tmsb4x	1	0.995	0.290984	5.82238e-07	0.0107726
Slco1c1	0.876	0.697	-0.400495	4.11332e-07	0.00761046
Sepp1	0.876	0.73	-0.410081	5.87951e-08	0.00108783
Slc3a2	0.801	0.573	-0.440591	9.7222e-08	0.0017988
Pltp	0.887	0.751	-0.456451	5.15514e-08	0.000953804
Itm2a	0.946	0.816	-0.516399	1.58342e-09	2.92964e-05
Id1	0.817	0.681	-0.531223	1.55695e-07	0.00288067
Slco1a4	0.882	0.73	-0.532567	1.32032e-09	2.44285e-05
Spock2	0.785	0.638	-0.535042	8.38292e-07	0.0155101
Sema3c	0.505	0.259	-0.679285	3.48818e-07	0.00645382
