# Supplementary material for: An Integrated Transcriptome Analysis Reveals IGFBP7 Upregulation in Vasculature in Traumatic Brain Injury
Source: Front Genet. 2021 Jan 11;11:599834. doi: 10.3389/fgene.2020.599834 (PMC7831608; doi:10.3389/fgene.2020.599834)
Supplement: Supplementary file 9 [file Table_8.XLSX]

## Sheet: Sheet 1
Supplementary Table 8. 184 differentially expressed genes in both the cortex RNAseq study and the FACS sorted EC study
This table lists the 184 significantly differentially expressed genes identified in both the whole cortex RNAseq study and the FACS sorted EC study. The statistics show the average expression from control and TBI samples, the log2 scaled fold change between TBI samples and controls, statistic test p value and q value in both studies.
			Whole cotex RNAseq									FACS sorted EC RNAseq
gene_id	gene	locus	sample_1	sample_2	sample1_FPKM_average	sample2_FPKM_average	log2.fold_change	p_value	q_value	significant	gene	sample_1	sample_2	sample1_FPKM_average	sample2_FPKM_average	log2.fold_change	p_value	q_value	significant
ENSMUSG00000026981.14	Il1rn	chr2:24336852-24351494	control	TBI	0	5.2829	Inf	5e-05	0.000632065	yes	Il1rn	control	TBI_acute	0.132954	1.67883	3.65846	0.0001	0.00398955	yes
ENSMUSG00000043613.7	Mmp3	chr9:7445821-7455972	control	TBI	0	10.8271	Inf	5e-05	0.000632065	yes	Mmp3	control	TBI_acute	0	0.91578	Inf	5e-05	0.00216146	yes
ENSMUSG00000026582.6	Sele	chr1:164048233-164057677	control	TBI	0	0.853609	Inf	5e-05	0.000632065	yes	Sele	control	TBI_acute	1.12566	7.43899	2.72434	5e-05	0.00216146	yes
ENSMUSG00000028364.14	Tnc	chr4:63959784-64149924	control	TBI	1.07827	10.2114	3.24339	5e-05	0.000632065	yes	Tnc	control	TBI_acute	0.0449355	5.86879	7.02907	5e-05	0.00216146	yes
ENSMUSG00000025044.14	Msr1	chr8:39581699-39642678	control	TBI	0.146293	14.4298	6.62405	5e-05	0.000632065	yes	Msr1	control	TBI_acute	0.124143	1.54048	3.63331	0.0001	0.00398955	yes
ENSMUSG00000033213.15	AA467197	chr2:122636985-122641191	control	TBI	0.36087	5.02718	3.8002	5e-05	0.000632065	yes	AA467197	control	TBI_acute	0.30918	26.4876	6.42073	5e-05	0.00216146	yes
ENSMUSG00000029664.9	Tfpi2	chr6:3962594-3988919	control	TBI	0.0362722	1.19079	5.03692	0.0044	0.031395	yes	Tfpi2	control	TBI_acute	1.74302	30.8803	4.14702	5e-05	0.00216146	yes
ENSMUSG00000037411.9	Serpine1	chr5:137061503-137072268	control	TBI	0.327535	20.3522	5.95739	5e-05	0.000632065	yes	Serpine1	control	TBI_acute	13.2122	100.695	2.93005	5e-05	0.00216146	yes
ENSMUSG00000035385.5	Ccl2	chr11:82028223-82038562	control	TBI	0.188927	29.4966	7.28658	5e-05	0.000632065	yes	Ccl2	control	TBI_acute	7.16186	21.6302	1.59464	5e-05	0.00216146	yes
ENSMUSG00000035352.3	Ccl12	chr11:82101844-82103400	control	TBI	0.639112	39.5372	5.951	5e-05	0.000632065	yes	Ccl12	control	TBI_acute	1.19199	8.82126	2.88761	5e-05	0.00216146	yes
ENSMUSG00000021091.8	Serpina3n	chr12:104406728-104414329	control	TBI	5.1341	160.052	4.96229	5e-05	0.000632065	yes	Serpina3n	control	TBI_acute	0.150439	2.19857	3.86931	5e-05	0.00216146	yes
ENSMUSG00000029762.6	Akr1b8	chr6:34354118-34368463	control	TBI	0.38359	4.7143	3.61941	5e-05	0.000632065	yes	Akr1b8	control	TBI_acute	0.235413	8.43227	5.16265	5e-05	0.00216146	yes
ENSMUSG00000026822.13	Lcn2	chr2:32384632-32388252	control	TBI	0.756752	99.9264	7.0449	5e-05	0.000632065	yes	Lcn2	control	TBI_acute	25.5847	79.0254	1.62704	5e-05	0.00216146	yes
ENSMUSG00000004371.13	Il11	chr7:4773054-4782857	control	TBI	0.117222	1.87324	3.99823	5e-05	0.000632065	yes	Il11	control	TBI_acute	0.0795331	1.35163	4.08701	0.00175	0.0380821	yes
ENSMUSG00000020407.12	Upp1	chr11:9118102-9136170	control	TBI	1.20866	7.65117	2.66227	5e-05	0.000632065	yes	Upp1	control	TBI_acute	1.22996	43.4353	5.14219	5e-05	0.00216146	yes
ENSMUSG00000033777.3	Tlr13	chrX:106143203-106160493	control	TBI	0.622218	4.20395	2.75625	5e-05	0.000632065	yes	Tlr13	control	TBI_acute	0.770072	21.855	4.82683	5e-05	0.00216146	yes
ENSMUSG00000037095.7	Lrg1	chr17:56119679-56121946	control	TBI	0.427149	2.59826	2.60473	5e-05	0.000632065	yes	Lrg1	control	TBI_acute	0.761925	20.0174	4.71546	5e-05	0.00216146	yes
ENSMUSG00000050335.15	Lgals3	chr14:47367750-47386160	control	TBI	0.412733	20.7882	5.65442	5e-05	0.000632065	yes	Lgals3	control	TBI_acute	0.932426	2.90407	1.63901	0.00035	0.0108785	yes
ENSMUSG00000068699.11	Flnc	chr6:29433255-29461883	control	TBI	0.264232	5.77008	4.44871	5e-05	0.000632065	yes	Flnc	control	TBI_acute	0.200809	1.2523	2.64068	5e-05	0.00216146	yes
ENSMUSG00000024679.9	Ms4a6d	chr19:11586603-11604849	control	TBI	0.79711	12.6357	3.98659	5e-05	0.000632065	yes	Ms4a6d	control	TBI_acute	0.406534	3.20193	2.97749	0.00085	0.0221304	yes
ENSMUSG00000029304.13	Spp1	chr5:104435117-104441050	control	TBI	5.24509	59.2694	3.49825	5e-05	0.000632065	yes	Spp1	control	TBI_acute	2.2178	23.6021	3.41171	5e-05	0.00216146	yes
ENSMUSG00000030111.9	A2m	chr6:121635375-121679227	control	TBI	1.04227	27.7216	4.73321	5e-05	0.000632065	yes	A2m	control	TBI_acute	0.175418	0.77108	2.13609	5e-05	0.00216146	yes
ENSMUSG00000050370.4	Ch25h	chr19:34473785-34481546	control	TBI	0.227635	5.09861	4.48531	5e-05	0.000632065	yes	Ch25h	control	TBI_acute	3.21137	13.1007	2.02838	5e-05	0.00216146	yes
ENSMUSG00000035095.11	Fam167a	chr14:63436393-63465498	control	TBI	0.319941	1.1028	1.7853	5e-05	0.000632065	yes	Fam167a	control	TBI_acute	0.264754	6.9666	4.71773	5e-05	0.00216146	yes
ENSMUSG00000026068.10	Il18rap	chr1:40515361-40551705	control	TBI	0.0277947	0.648221	4.5436	0.003	0.0228572	yes	Il18rap	control	TBI_acute	0.243683	0.92611	1.92618	0.00105	0.0257885	yes
ENSMUSG00000001025.7	S100a6	chr3:90612881-90624181	control	TBI	13.8878	79.168	2.5111	5e-05	0.000632065	yes	S100a6	control	TBI_acute	8.90869	113.041	3.66548	5e-05	0.00216146	yes
ENSMUSG00000071713.4	Csf2rb	chr15:78325989-78351000	control	TBI	0.095007	1.53342	4.01257	5e-05	0.000632065	yes	Csf2rb	control	TBI_acute	0.204315	0.766761	1.90798	0.00015	0.00549247	yes
ENSMUSG00000030208.14	Emp1	chr6:135362544-135383173	control	TBI	0.774858	11.6667	3.91232	5e-05	0.000632065	yes	Emp1	control	TBI_acute	40.0514	158.896	1.98816	5e-05	0.00216146	yes
ENSMUSG00000005087.16	Cd44	chr2:102811140-102901665	control	TBI	0.84902	18.9851	4.48292	5e-05	0.000632065	yes	Cd44	control	TBI_acute	1.11216	2.7695	1.31626	0.0004	0.01215	yes
ENSMUSG00000001473.6	Tubb6	chr18:67390716-67402748	control	TBI	2.11632	22.8483	3.43246	5e-05	0.000632065	yes	Tubb6	control	TBI_acute	36.6453	165.122	2.17183	5e-05	0.00216146	yes
ENSMUSG00000040152.8	Thbs1	chr2:118111875-118127133	control	TBI	0.888807	16.5482	4.21866	5e-05	0.000632065	yes	Thbs1	control	TBI_acute	1.63716	4.27567	1.38496	5e-05	0.00216146	yes
ENSMUSG00000034394.13	Lif	chr11:4257556-4272514	control	TBI	0.151811	1.3652	3.16877	5e-05	0.000632065	yes	Lif	control	TBI_acute	0.296782	1.53099	2.36699	5e-05	0.00216146	yes
ENSMUSG00000039232.10	Stx11	chr10:12939982-12964259	control	TBI	0.118443	1.64455	3.79543	5e-05	0.000632065	yes	Stx11	control	TBI_acute	2.26493	7.17721	1.66396	5e-05	0.00216146	yes
ENSMUSG00000046223.9	Plaur	chr7:24462499-24475873	control	TBI	0.367232	6.49224	4.14395	5e-05	0.000632065	yes	Plaur	control	TBI_acute	36.0332	84.438	1.22856	5e-05	0.00216146	yes
ENSMUSG00000035493.9	Tgfbi	chr13:56609602-56639339	control	TBI	1.40574	17.7716	3.66017	5e-05	0.000632065	yes	Tgfbi	control	TBI_acute	2.07937	6.76699	1.70237	5e-05	0.00216146	yes
ENSMUSG00000051439.6	Cd14	chr18:36725073-36726736	control	TBI	1.0885	19.3479	4.15177	5e-05	0.000632065	yes	Cd14	control	TBI_acute	3.685	8.4903	1.20415	0.00025	0.00833576	yes
ENSMUSG00000073418.4	C4b	chr17:34728379-34743882	control	TBI	3.73695	22.5429	2.59274	5e-05	0.000632065	yes	C4b	control	TBI_acute	0.323947	1.93518	2.57864	5e-05	0.00216146	yes
ENSMUSG00000004791.6	Pgf	chr12:85166638-85177296	control	TBI	1.01206	2.72625	1.42962	5e-05	0.000632065	yes	Pgf	control	TBI_acute	4.81053	61.6031	3.67873	5e-05	0.00216146	yes
ENSMUSG00000021319.6	Sfrp4	chr13:19623174-19632821	control	TBI	0.832307	2.77228	1.73588	5e-05	0.000632065	yes	Sfrp4	control	TBI_acute	0.436722	4.50008	3.36516	5e-05	0.00216146	yes
ENSMUSG00000063234.4	Gpr84	chr15:103308235-103310438	control	TBI	0.243226	2.62597	3.43248	5e-05	0.000632065	yes	Gpr84	control	TBI_acute	0.826933	2.49058	1.59064	0.0015	0.0336462	yes
ENSMUSG00000004098.7	Col5a3	chr9:20770049-20815067	control	TBI	0.222895	1.60393	2.84718	5e-05	0.000632065	yes	Col5a3	control	TBI_acute	0.351894	1.55351	2.14232	5e-05	0.00216146	yes
ENSMUSG00000021070.5	Bdkrb2	chr12:105563171-105593071	control	TBI	0.140317	1.46187	3.38105	5e-05	0.000632065	yes	Bdkrb2	control	TBI_acute	0.568284	1.70188	1.58244	0.0006	0.0169118	yes
ENSMUSG00000068220.5	Lgals1	chr15:78926724-78930465	control	TBI	9.95783	56.1919	2.49646	5e-05	0.000632065	yes	Lgals1	control	TBI_acute	6.3391	35.0363	2.4665	5e-05	0.00216146	yes
ENSMUSG00000037613.14	Tnfrsf23	chr7:143665808-143685872	control	TBI	0.074746	0.739468	3.30642	5e-05	0.000632065	yes	Tnfrsf23	control	TBI_acute	2.92926	8.77515	1.58289	5e-05	0.00216146	yes
ENSMUSG00000105987.3	RP23-110C17.2	chr5:23698295-23712667	control	TBI	1.30487	10.7048	3.03627	5e-05	0.000632065	yes	RP23-110C17.2	control	TBI_acute	9.07847	31.5311	1.79625	5e-05	0.00216146	yes
ENSMUSG00000028583.13	Pdpn	chr4:143267430-143299564	control	TBI	4.30281	29.817	2.79279	5e-05	0.000632065	yes	Pdpn	control	TBI_acute	0.746913	2.94712	1.98029	5e-05	0.00216146	yes
ENSMUSG00000056737.13	Capg	chr6:72544390-72562983	control	TBI	1.01159	11.4356	3.49883	5e-05	0.000632065	yes	Capg	control	TBI_acute	33.7825	81.6148	1.27256	5e-05	0.00216146	yes
ENSMUSG00000030022.13	Adamts9	chr6:92772698-93272979	control	TBI	0.774916	4.87959	2.65465	5e-05	0.000632065	yes	Adamts9	control	TBI_acute	24.9634	103.105	2.04622	5e-05	0.00216146	yes
ENSMUSG00000028480.13	Glipr2	chr4:43957400-43979118	control	TBI	1.31028	11.3288	3.11205	5e-05	0.000632065	yes	Glipr2	control	TBI_acute	2.64133	7.88128	1.57716	5e-05	0.00216146	yes
ENSMUSG00000004655.5	Aqp1	chr6:55336431-55348555	control	TBI	0.671398	2.85884	2.09019	5e-05	0.000632065	yes	Aqp1	control	TBI_acute	0.119995	0.686616	2.51652	0.0004	0.01215	yes
ENSMUSG00000046186.8	Cd109	chr9:78615545-78716253	control	TBI	0.410761	3.49644	3.08951	5e-05	0.000632065	yes	Cd109	control	TBI_acute	0.20567	0.569236	1.4687	0.00035	0.0108785	yes
ENSMUSG00000013584.5	Aldh1a2	chr9:71215788-71296243	control	TBI	2.39673	9.0057	1.90977	5e-05	0.000632065	yes	Aldh1a2	control	TBI_acute	2.41967	14.8858	2.62105	5e-05	0.00216146	yes
ENSMUSG00000003477.5	Inmt	chr6:55170625-55175043	control	TBI	0.598102	1.73603	1.53733	5e-05	0.000632065	yes	Inmt	control	TBI_acute	0.261863	1.99485	2.92939	5e-05	0.00216146	yes
ENSMUSG00000025491.13	Ifitm1	chr7:140967220-140969825	control	TBI	2.27249	16.4664	2.85717	5e-05	0.000632065	yes	Ifitm1	control	TBI_acute	19.7469	58.1502	1.55816	5e-05	0.00216146	yes
ENSMUSG00000027555.8	Car13	chr3:14641726-14663002	control	TBI	0.726029	1.89194	1.38177	5e-05	0.000632065	yes	Car13	control	TBI_acute	0.486334	3.75639	2.94933	5e-05	0.00216146	yes
ENSMUSG00000041482.15	Piezo2	chr18:63010212-63387183	control	TBI	0.223164	0.693358	1.63549	5e-05	0.000632065	yes	Piezo2	control	TBI_acute	0.492245	3.09535	2.65265	5e-05	0.00216146	yes
ENSMUSG00000024087.3	Cyp1b1	chr17:79706952-79715041	control	TBI	0.836849	4.56386	2.44722	5e-05	0.000632065	yes	Cyp1b1	control	TBI_acute	0.911475	3.25864	1.83799	5e-05	0.00216146	yes
ENSMUSG00000054555.10	Adam12	chr7:133883198-134232146	control	TBI	1.04798	3.51342	1.74526	5e-05	0.000632065	yes	Adam12	control	TBI_acute	0.248391	1.42262	2.51786	5e-05	0.00216146	yes
ENSMUSG00000061878.14	Sphk1	chr11:116529214-116536674	control	TBI	1.59158	5.95142	1.90277	5e-05	0.000632065	yes	Sphk1	control	TBI_acute	0.871508	4.40926	2.33895	5e-05	0.00216146	yes
ENSMUSG00000032334.9	Loxl1	chr9:58287722-58313212	control	TBI	0.379436	1.86789	2.29948	5e-05	0.000632065	yes	Loxl1	control	TBI_acute	0.116341	0.436288	1.90692	0.00075	0.0200141	yes
ENSMUSG00000022032.13	Scara5	chr14:65666402-65764826	control	TBI	0.171381	0.706069	2.0426	5e-05	0.000632065	yes	Scara5	control	TBI_acute	0.0915785	0.398969	2.12319	0.00065	0.0180047	yes
ENSMUSG00000030787.3	Lyve1	chr7:110850606-110862953	control	TBI	0.483771	1.48222	1.61536	5e-05	0.000632065	yes	Lyve1	control	TBI_acute	0.293541	1.62606	2.46974	5e-05	0.00216146	yes
ENSMUSG00000039899.5	Fgl2	chr5:21186254-21424677	control	TBI	0.954529	3.68941	1.95053	5e-05	0.000632065	yes	Fgl2	control	TBI_acute	0.64859	2.83865	2.12983	0.00045	0.0134647	yes
ENSMUSG00000049307.5	Fut4	chr9:14748458-14752122	control	TBI	0.0790569	0.310344	1.97291	5e-05	0.000632065	yes	Fut4	control	TBI_acute	0.221928	0.94762	2.09422	5e-05	0.00216146	yes
ENSMUSG00000032231.13	Anxa2	chr9:69453619-69491795	control	TBI	6.21387	42.6747	2.77982	5e-05	0.000632065	yes	Anxa2	control	TBI_acute	110.396	266.874	1.27348	5e-05	0.00216146	yes
ENSMUSG00000021281.14	Tnfaip2	chr12:111442468-111455018	control	TBI	1.07693	4.67764	2.11885	5e-05	0.000632065	yes	Tnfaip2	control	TBI_acute	0.65022	2.44012	1.90795	0.00015	0.00549247	yes
ENSMUSG00000035673.9	Sbno2	chr10:80057415-80102698	control	TBI	1.71087	12.1848	2.83227	5e-05	0.000632065	yes	Sbno2	control	TBI_acute	5.49955	12.545	1.18973	5e-05	0.00216146	yes
ENSMUSG00000043091.8	Tuba1c	chr15:99029890-99038105	control	TBI	0.527622	5.34823	3.34148	5e-05	0.000632065	yes	Tuba1c	control	TBI_acute	42.1094	67.2774	0.675981	0.00025	0.00833576	yes
ENSMUSG00000024529.12	Lox	chr18:52516068-52529867	control	TBI	0.307685	2.23718	2.86216	5e-05	0.000632065	yes	Lox	control	TBI_acute	1.06413	2.34426	1.13946	0.0003	0.00968088	yes
ENSMUSG00000030341.16	Tnfrsf1a	chr6:125349361-125362484	control	TBI	1.95174	15.1957	2.96083	5e-05	0.000632065	yes	Tnfrsf1a	control	TBI_acute	17.4388	34.9399	1.00257	5e-05	0.00216146	yes
ENSMUSG00000031465.6	Angpt2	chr8:18595130-18803189	control	TBI	0.852847	4.26477	2.32211	5e-05	0.000632065	yes	Angpt2	control	TBI_acute	53.3718	164.562	1.62448	5e-05	0.00216146	yes
ENSMUSG00000052942.12	Glis3	chr19:28258850-28720027	control	TBI	1.75946	4.39751	1.32155	5e-05	0.000632065	yes	Glis3	control	TBI_acute	0.274966	1.60958	2.54935	0.00015	0.00549247	yes
ENSMUSG00000027907.4	S100a11	chr3:93520487-93526287	control	TBI	2.40913	14.1056	2.54968	5e-05	0.000632065	yes	S100a11	control	TBI_acute	208.382	513.359	1.30074	5e-05	0.00216146	yes
ENSMUSG00000044258.9	Ctla2a	chr13:60934154-60936625	control	TBI	4.25927	24.3297	2.51404	5e-05	0.000632065	yes	Ctla2a	control	TBI_acute	475.782	1158.23	1.28355	5e-05	0.00216146	yes
ENSMUSG00000027611.11	Procr	chr2:155751116-155755471	control	TBI	0.34245	2.2858	2.73873	5e-05	0.000632065	yes	Procr	control	TBI_acute	23.7291	49.2688	1.05401	5e-05	0.00216146	yes
ENSMUSG00000045382.6	Cxcr4	chr1:128588198-128592293	control	TBI	0.7099	3.88418	2.45192	5e-05	0.000632065	yes	Cxcr4	control	TBI_acute	25.0561	62.9017	1.32794	5e-05	0.00216146	yes
ENSMUSG00000031207.15	Msn	chrX:96096041-96168552	control	TBI	5.24004	30.3718	2.53508	5e-05	0.000632065	yes	Msn	control	TBI_acute	281.244	652.807	1.21484	5e-05	0.00216146	yes
ENSMUSG00000031803.7	B3gnt3	chr8:71691718-71701800	control	TBI	0.294537	1.33385	2.17908	5e-05	0.000632065	yes	B3gnt3	control	TBI_acute	5.01205	14.5351	1.53607	5e-05	0.00216146	yes
ENSMUSG00000073599.8	Ecscr	chr18:35703224-35730869	control	TBI	1.89581	6.58299	1.79593	5e-05	0.000632065	yes	Ecscr	control	TBI_acute	61.314	231.339	1.91572	5e-05	0.00216146	yes
ENSMUSG00000030109.14	Slc6a12	chr6:121343075-121365775	control	TBI	0.277018	0.818081	1.56226	0.00075	0.00708494	yes	Slc6a12	control	TBI_acute	0.401171	1.76366	2.13628	0.00075	0.0200141	yes
ENSMUSG00000022346.13	Myc	chr15:61985340-61990374	control	TBI	1.28319	4.52168	1.81712	5e-05	0.000632065	yes	Myc	control	TBI_acute	3.15149	11.5211	1.87017	5e-05	0.00216146	yes
ENSMUSG00000039005.12	Tlr4	chr4:66827583-66930284	control	TBI	0.879851	3.50167	1.99271	5e-05	0.000632065	yes	Tlr4	control	TBI_acute	4.12454	13.0179	1.65819	0.00015	0.00549247	yes
ENSMUSG00000026547.14	Tagln2	chr1:172500046-172507380	control	TBI	2.6633	16.7501	2.65288	5e-05	0.000632065	yes	Tagln2	control	TBI_acute	581.41	1098.99	0.918553	5e-05	0.00216146	yes
ENSMUSG00000030748.8	Il4ra	chr7:125552281-125579472	control	TBI	1.15376	7.76769	2.75114	5e-05	0.000632065	yes	Il4ra	control	TBI_acute	8.31881	14.522	0.803789	5e-05	0.00216146	yes
ENSMUSG00000033538.12	Casp4	chr9:5308827-5336783	control	TBI	0.308106	1.86988	2.60145	5e-05	0.000632065	yes	Casp4	control	TBI_acute	11.7057	21.9622	0.907816	0.00185	0.0395077	yes
ENSMUSG00000022831.13	Hcls1	chr16:36934982-36963212	control	TBI	1.63752	5.82317	1.83029	5e-05	0.000632065	yes	Hcls1	control	TBI_acute	1.05622	3.36076	1.66987	5e-05	0.00216146	yes
ENSMUSG00000025351.12	Cd63	chr10:128908918-128912816	control	TBI	20.3002	78.0743	1.94336	5e-05	0.000632065	yes	Cd63	control	TBI_acute	16.7335	48.9897	1.54974	5e-05	0.00216146	yes
ENSMUSG00000009687.13	Fxyd5	chr7:31032721-31042481	control	TBI	7.4713	30.1671	2.01354	5e-05	0.000632065	yes	Fxyd5	control	TBI_acute	424.12	1161.7	1.45369	5e-05	0.00216146	yes
ENSMUSG00000000555.6	Itga5	chr15:103344288-103366763	control	TBI	0.475664	2.78678	2.55058	5e-05	0.000632065	yes	Itga5	control	TBI_acute	23.9499	43.9986	0.877437	5e-05	0.00216146	yes
ENSMUSG00000031103.11	Elf4	chrX:48411045-48463132	control	TBI	0.130168	0.552738	2.08622	5e-05	0.000632065	yes	Elf4	control	TBI_acute	1.52101	3.78206	1.31414	0.00065	0.0180047	yes
ENSMUSG00000042190.11	Cmklr1	chr5:113612353-113650426	control	TBI	0.8785	2.25744	1.36157	5e-05	0.000632065	yes	Cmklr1	control	TBI_acute	6.99143	28.6977	2.03728	5e-05	0.00216146	yes
ENSMUSG00000001228.13	Uhrf1	chr17:56303320-56323486	control	TBI	0.757068	2.77756	1.87532	5e-05	0.000632065	yes	Uhrf1	control	TBI_acute	0.836037	2.39551	1.51869	0.00135	0.0311978	yes
ENSMUSG00000069793.10	Slfn9	chr11:82979628-82991830	control	TBI	0.307151	1.29739	2.07859	5e-05	0.000632065	yes	Slfn9	control	TBI_acute	0.307913	0.747035	1.27866	0.0023	0.0464577	yes
ENSMUSG00000050345.8	4930486L24Rik	chr13:60842620-60864416	control	TBI	0.119322	0.636054	2.41429	0.0003	0.00320845	yes	4930486L24Rik	control	TBI_acute	9.44155	17.7245	0.908653	0.0003	0.00968088	yes
ENSMUSG00000004885.5	Crabp2	chr3:87948665-87953376	control	TBI	2.04589	5.51634	1.43099	5e-05	0.000632065	yes	Crabp2	control	TBI_acute	0.761177	2.7948	1.87644	0.00085	0.0221304	yes
ENSMUSG00000026043.17	Col3a1	chr1:45311537-45349706	control	TBI	3.10193	7.84842	1.33923	5e-05	0.000632065	yes	Col3a1	control	TBI_acute	4.90232	19.1435	1.96531	5e-05	0.00216146	yes
ENSMUSG00000025492.6	Ifitm3	chr7:141009585-141010770	control	TBI	9.55581	58.9844	2.62588	5e-05	0.000632065	yes	Ifitm3	control	TBI_acute	939.02	1496.67	0.67253	0.00045	0.0134647	yes
ENSMUSG00000023224.11	Serping1	chr2:84765386-84775444	control	TBI	3.09851	8.88175	1.51927	5e-05	0.000632065	yes	Serping1	control	TBI_acute	9.55909	32.4025	1.76116	5e-05	0.00216146	yes
ENSMUSG00000031734.12	Irx3	chr8:91798524-91807539	control	TBI	0.139835	0.52714	1.91446	5e-05	0.000632065	yes	Irx3	control	TBI_acute	0.561132	1.41559	1.335	0.0016	0.0352968	yes
ENSMUSG00000024349.9	Tmem173	chr18:35733677-35740554	control	TBI	0.986577	2.28646	1.21261	5e-05	0.000632065	yes	Tmem173	control	TBI_acute	4.03975	16.1563	1.99975	5e-05	0.00216146	yes
ENSMUSG00000090958.1	Lrrc32	chr7:98494221-98501831	control	TBI	0.647869	1.69011	1.38334	5e-05	0.000632065	yes	Lrrc32	control	TBI_acute	18.4447	64.112	1.79738	5e-05	0.00216146	yes
ENSMUSG00000022952.15	Runx1	chr16:92601465-92826149	control	TBI	0.359602	1.48368	2.04471	5e-05	0.000632065	yes	Runx1	control	TBI_acute	0.851052	1.84992	1.12014	0.00155	0.0344784	yes
ENSMUSG00000074874.8	Ctla2b	chr13:60895350-60897447	control	TBI	0.627879	2.90654	2.21074	5e-05	0.000632065	yes	Ctla2b	control	TBI_acute	152.076	289.351	0.928032	5e-05	0.00216146	yes
ENSMUSG00000021423.5	Ly86	chr13:37345344-37419036	control	TBI	5.65794	20.5242	1.85898	5e-05	0.000632065	yes	Ly86	control	TBI_acute	3.88636	9.36407	1.26872	0.00035	0.0108785	yes
ENSMUSG00000024691.12	Fam111a	chr19:12545739-12596566	control	TBI	1.18325	4.57276	1.95031	5e-05	0.000632065	yes	Fam111a	control	TBI_acute	8.52834	19.2409	1.17384	5e-05	0.00216146	yes
ENSMUSG00000020427.10	Igfbp3	chr11:7206085-7213923	control	TBI	6.09292	21.4574	1.81627	5e-05	0.000632065	yes	Igfbp3	control	TBI_acute	67.6731	164.995	1.28577	5e-05	0.00216146	yes
ENSMUSG00000002699.11	Lcp2	chr11:33629338-34098554	control	TBI	0.700108	2.89645	2.04864	5e-05	0.000632065	yes	Lcp2	control	TBI_acute	9.14679	18.9132	1.04806	0.00155	0.0344784	yes
ENSMUSG00000000957.9	Mmp14	chr14:54431611-54441265	control	TBI	3.13126	6.77955	1.11445	5e-05	0.000632065	yes	Mmp14	control	TBI_acute	2.14608	8.38622	1.96632	5e-05	0.00216146	yes
ENSMUSG00000097815.1	Gm26809	chr6:18844219-18848207	control	TBI	3.33654	11.3463	1.7658	5e-05	0.000632065	yes	Gm26809	control	TBI_acute	28.0617	69.6504	1.31153	5e-05	0.00216146	yes
ENSMUSG00000052151.10	Ppap2c	chr10:79526429-79533787	control	TBI	1.00778	2.16172	1.10099	5e-05	0.000632065	yes	Ppap2c	control	TBI_acute	0.291673	1.13116	1.95538	0.00035	0.0108785	yes
ENSMUSG00000070407.5	Hs3st3b1	chr11:63885791-63922290	control	TBI	0.263122	0.566642	1.1067	5e-05	0.000632065	yes	Hs3st3b1	control	TBI_acute	0.115969	0.447064	1.94674	5e-05	0.00216146	yes
ENSMUSG00000036446.4	Lum	chr10:97565500-97572703	control	TBI	1.2804	2.76853	1.11252	5e-05	0.000632065	yes	Lum	control	TBI_acute	2.80151	10.6684	1.92907	5e-05	0.00216146	yes
ENSMUSG00000022945.10	Chaf1b	chr16:93883900-93906115	control	TBI	0.314941	0.985075	1.64515	0.0001	0.00119381	yes	Chaf1b	control	TBI_acute	0.681085	1.77919	1.38531	0.0024	0.0477558	yes
ENSMUSG00000048572.4	Tmem252	chr19:24674007-24679661	control	TBI	0.751934	3.35485	2.15757	5e-05	0.000632065	yes	Tmem252	control	TBI_acute	58.5593	103.283	0.818634	5e-05	0.00216146	yes
ENSMUSG00000019929.14	Dcn	chr10:97479499-97518162	control	TBI	11.281	27.8958	1.30616	5e-05	0.000632065	yes	Dcn	control	TBI_acute	18.9904	57.9617	1.60983	5e-05	0.00216146	yes
ENSMUSG00000060591.8	Ifitm2	chr7:140954838-140955961	control	TBI	10.4906	41.1036	1.97017	5e-05	0.000632065	yes	Ifitm2	control	TBI_acute	316.511	599.498	0.921501	5e-05	0.00216146	yes
ENSMUSG00000006219.11	Fblim1	chr4:141576061-141606096	control	TBI	0.320857	0.828887	1.36925	0.00125	0.011008	yes	Fblim1	control	TBI_acute	1.33675	3.74302	1.48548	5e-05	0.00216146	yes
ENSMUSG00000027435.8	Cd93	chr2:148436639-148443563	control	TBI	2.3414	8.02656	1.77741	5e-05	0.000632065	yes	Cd93	control	TBI_acute	184.669	382.866	1.0519	5e-05	0.00216146	yes
ENSMUSG00000031490.5	Eif4ebp1	chr8:27260326-27275656	control	TBI	2.74034	7.79281	1.50779	5e-05	0.000632065	yes	Eif4ebp1	control	TBI_acute	7.47157	18.5598	1.3127	5e-05	0.00216146	yes
ENSMUSG00000030717.8	Nupr1	chr7:126623248-126630861	control	TBI	8.53205	28.0376	1.7164	5e-05	0.000632065	yes	Nupr1	control	TBI_acute	7.85582	16.7015	1.08814	0.00135	0.0311978	yes
ENSMUSG00000086320.1	Gm12840	chr4:117700187-117700923	control	TBI	3.58136	12.3729	1.7886	5e-05	0.000632065	yes	Gm12840	control	TBI_acute	15.6417	31.3281	1.00206	0.00035	0.0108785	yes
ENSMUSG00000031304.17	Il2rg	chrX:101261375-101269023	control	TBI	0.421956	1.71653	2.02433	5e-05	0.000632065	yes	Il2rg	control	TBI_acute	85.6324	143.733	0.747166	0.0008	0.0211026	yes
ENSMUSG00000017009.3	Sdc4	chr2:164424246-164443887	control	TBI	36.669	108.866	1.56992	5e-05	0.000632065	yes	Sdc4	control	TBI_acute	3.76142	8.36925	1.15382	5e-05	0.00216146	yes
ENSMUSG00000074813.11	Gm14005	chr2:128189986-128429349	control	TBI	0.882198	2.61817	1.56939	0.00115	0.0102454	yes	Gm14005	control	TBI_acute	18.9213	41.8545	1.14537	0.0008	0.0211026	yes
ENSMUSG00000031146.6	Plp2	chrX:7657259-7671390	control	TBI	2.25247	5.16372	1.19691	5e-05	0.000632065	yes	Plp2	control	TBI_acute	10.0647	28.0863	1.48055	5e-05	0.00216146	yes
ENSMUSG00000022500.13	Litaf	chr16:10959274-11066157	control	TBI	7.64516	20.2887	1.40806	5e-05	0.000632065	yes	Litaf	control	TBI_acute	57.1872	134.305	1.23174	5e-05	0.00216146	yes
ENSMUSG00000024165.8	Hn1l	chr17:24942155-24960636	control	TBI	1.93706	6.10303	1.65566	5e-05	0.000632065	yes	Hn1l	control	TBI_acute	4.75067	9.32384	0.972795	0.0002	0.00694286	yes
ENSMUSG00000005667.7	Mthfd2	chr6:83305690-83325908	control	TBI	2.85612	5.71404	1.00045	5e-05	0.000632065	yes	Mthfd2	control	TBI_acute	2.1001	6.39948	1.6075	0.0001	0.00398955	yes
ENSMUSG00000017057.9	Il13ra1	chrX:36112109-36171259	control	TBI	2.24268	8.34652	1.89595	5e-05	0.000632065	yes	Il13ra1	control	TBI_acute	20.1908	32.7515	0.697863	0.0005	0.0146332	yes
ENSMUSG00000032548.13	Slco2a1	chr9:102988711-103096002	control	TBI	0.174146	0.471418	1.43671	5e-05	0.000632065	yes	Slco2a1	control	TBI_acute	3.14575	6.84273	1.12117	0.0002	0.00694286	yes
ENSMUSG00000024912.5	Fosl1	chr19:5447702-5455945	control	TBI	1.24594	3.78709	1.60386	5e-05	0.000632065	yes	Fosl1	control	TBI_acute	8.60815	16.6647	0.953021	0.0001	0.00398955	yes
ENSMUSG00000022894.5	Adamts5	chr16:85858169-85901125	control	TBI	0.415184	0.851678	1.03656	5e-05	0.000632065	yes	Adamts5	control	TBI_acute	0.275185	0.781358	1.50558	5e-05	0.00216146	yes
ENSMUSG00000054435.15	Gimap4	chr6:48684548-48692060	control	TBI	0.342643	0.818038	1.25546	0.0017	0.0141798	yes	Gimap4	control	TBI_acute	15.2376	36.6475	1.26608	5e-05	0.00216146	yes
ENSMUSG00000056612.6	Ppp1r14b	chr19:6975047-6977324	control	TBI	13.3203	28.354	1.08993	5e-05	0.000632065	yes	Ppp1r14b	control	TBI_acute	10.0624	26.9749	1.42265	5e-05	0.00216146	yes
ENSMUSG00000022548.13	Apod	chr16:31296191-31314808	control	TBI	124.249	397.856	1.67901	5e-05	0.000632065	yes	Apod	control	TBI_acute	311.83	550.358	0.81961	5e-05	0.00216146	yes
ENSMUSG00000011179.7	Odc1	chr12:17544872-17551502	control	TBI	22.2283	60.3283	1.44044	5e-05	0.000632065	yes	Odc1	control	TBI_acute	98.7239	205.124	1.05503	5e-05	0.00216146	yes
ENSMUSG00000041959.13	S100a10	chr3:93555079-93564643	control	TBI	30.0592	79.5929	1.40483	5e-05	0.000632065	yes	S100a10	control	TBI_acute	25.3652	52.5745	1.05151	5e-05	0.00216146	yes
ENSMUSG00000033788.14	Dysf	chr6:84008589-84211060	control	TBI	0.744868	2.15233	1.53084	0.00175	0.0145334	yes	Dysf	control	TBI_acute	8.12395	15.3274	0.915856	5e-05	0.00216146	yes
ENSMUSG00000038059.6	Smim3	chr18:60474192-60501983	control	TBI	5.25243	11.7292	1.15904	5e-05	0.000632065	yes	Smim3	control	TBI_acute	3.23864	7.14442	1.14143	0.00025	0.00833576	yes
ENSMUSG00000032487.8	Ptgs2	chr1:150100030-150108227	control	TBI	5.99756	12.0343	1.0047	5e-05	0.000632065	yes	Ptgs2	control	TBI_acute	8.39277	20.5014	1.28851	5e-05	0.00216146	yes
ENSMUSG00000046711.14	Hmga1	chr17:27556619-27565749	control	TBI	18.4778	38.281	1.05084	5e-05	0.000632065	yes	Hmga1	control	TBI_acute	6.25294	14.6864	1.23187	0.0002	0.00694286	yes
ENSMUSG00000040711.7	Sh3pxd2b	chr11:32347819-32428173	control	TBI	1.63139	3.60164	1.14255	5e-05	0.000632065	yes	Sh3pxd2b	control	TBI_acute	2.72926	6.00105	1.13671	5e-05	0.00216146	yes
ENSMUSG00000002870.8	Mcm2	chr6:88883473-88898780	control	TBI	1.40103	3.54349	1.33868	5e-05	0.000632065	yes	Mcm2	control	TBI_acute	2.68646	4.99466	0.894682	0.0007	0.0190281	yes
ENSMUSG00000032327.13	Stra6	chr9:58028676-58153996	control	TBI	0.617065	1.81343	1.55523	5e-05	0.000632065	yes	Stra6	control	TBI_acute	49.9335	79.6598	0.673844	0.00055	0.0157798	yes
ENSMUSG00000030342.8	Cd9	chr6:125460265-125509135	control	TBI	28.9112	83.6928	1.53347	5e-05	0.000632065	yes	Cd9	control	TBI_acute	24.1218	38.5527	0.676493	0.0017	0.0371452	yes
ENSMUSG00000036256.12	Igfbp7	chr5:77310146-77408041	control	TBI	30.2782	64.9611	1.1013	5e-05	0.000632065	yes	Igfbp7	control	TBI_acute	690.364	1470.15	1.09053	5e-05	0.00216146	yes
ENSMUSG00000002847.6	Pla1a	chr16:38396118-38433145	control	TBI	0.676163	1.39846	1.0484	5e-05	0.000632065	yes	Pla1a	control	TBI_acute	5.50596	11.9412	1.11689	0.00025	0.00833576	yes
ENSMUSG00000040274.10	Cdk6	chr5:3341484-3531008	control	TBI	0.755728	2.08558	1.46451	0.0002	0.00223665	yes	Cdk6	control	TBI_acute	6.54639	10.2652	0.648988	0.00085	0.0221304	yes
ENSMUSG00000030218.2	Mgp	chr6:136872434-136875823	control	TBI	29.265	60.5396	1.0487	5e-05	0.000632065	yes	Mgp	control	TBI_acute	271.022	525.376	0.954941	5e-05	0.00216146	yes
ENSMUSG00000007682.5	Dio2	chr12:90724553-90750693	control	TBI	33.3603	9.45923	-1.81834	5e-05	0.000632065	yes	Dio2	control	TBI_acute	0.0782657	1.08871	3.7981	5e-05	0.00216146	yes
ENSMUSG00000027377.2	Mall	chr2:127704385-127729932	control	TBI	0.194846	0.444189	1.18884	0.0021	0.0169392	yes	Mall	control	TBI_acute	20.8217	36.0009	0.78995	0.0001	0.00398955	yes
ENSMUSG00000046731.4	Kctd11	chr11:69878260-69881406	control	TBI	0.437711	0.999364	1.19103	5e-05	0.000632065	yes	Kctd11	control	TBI_acute	2.99512	5.12683	0.775452	0.0016	0.0352968	yes
ENSMUSG00000038007.13	Acer2	chr4:86874395-86934822	control	TBI	2.37818	5.40833	1.18533	5e-05	0.000632065	yes	Acer2	control	TBI_acute	49.5738	83.2694	0.748209	0.0016	0.0352968	yes
ENSMUSG00000070436.10	Serpinh1	chr7:99345374-99353230	control	TBI	9.65297	23.2506	1.26822	5e-05	0.000632065	yes	Serpinh1	control	TBI_acute	61.9658	95.3895	0.622359	0.0007	0.0190281	yes
ENSMUSG00000027293.12	Ehd4	chr2:120089174-120154606	control	TBI	3.00645	6.302	1.06775	5e-05	0.000632065	yes	Ehd4	control	TBI_acute	17.6946	29.6796	0.746163	0.00015	0.00549247	yes
ENSMUSG00000000317.10	Bcl6b	chr11:70224127-70229798	control	TBI	0.538851	1.21343	1.17113	0.00015	0.00171978	yes	Bcl6b	control	TBI_acute	44.4193	66.9913	0.592787	0.00185	0.0395077	yes
ENSMUSG00000070348.4	Ccnd1	chr7:144915099-144939869	control	TBI	13.1654	26.3471	1.00089	5e-05	0.000632065	yes	Ccnd1	control	TBI_acute	42.6088	71.3761	0.74429	0.0001	0.00398955	yes
ENSMUSG00000031167.15	Rbm3	chrX:8138974-8147964	control	TBI	71.8876	146.115	1.02329	5e-05	0.000632065	yes	Rbm3	control	TBI_acute	214.709	328.681	0.614301	0.00095	0.0238437	yes
ENSMUSG00000034459.8	Ifit1	chr19:34640870-34650009	control	TBI	1.74936	7.81798	2.15997	5e-05	0.000632065	yes	Ifit1	control	TBI_acute	25.4894	15.9605	-0.675392	0.00115	0.0277349	yes
ENSMUSG00000105504.3	Gbp5	chr3:142493977-142522344	control	TBI	0.795009	3.4004	2.09666	5e-05	0.000632065	yes	Gbp5	control	TBI_acute	17.0894	9.08062	-0.912241	0.0001	0.00398955	yes
ENSMUSG00000028268.13	Gbp3	chr3:142560025-142573209	control	TBI	2.72469	9.31529	1.77351	5e-05	0.000632065	yes	Gbp3	control	TBI_acute	31.7296	19.5599	-0.697927	0.00025	0.00833576	yes
ENSMUSG00000052684.4	Jun	chr4:95049033-95167318	control	TBI	11.52	29.8561	1.37388	5e-05	0.000632065	yes	Jun	control	TBI_acute	324.868	210.699	-0.62467	0.0023	0.0464577	yes
ENSMUSG00000028195.4	Cyr61	chr3:145646975-145649981	control	TBI	5.2609	15.8126	1.58769	5e-05	0.000632065	yes	Cyr61	control	TBI_acute	640.868	349.524	-0.874638	5e-05	0.00216146	yes
ENSMUSG00000063286.6	Gm8995	chr7:106504391-106511671	control	TBI	0.885544	2.16254	1.28809	5e-05	0.000632065	yes	Gm8995	control	TBI_acute	35.7288	22.8577	-0.644408	0.00085	0.0221304	yes
ENSMUSG00000050288.6	Fzd2	chr11:102604395-102608058	control	TBI	1.98065	0.944046	-1.06904	5e-05	0.000632065	yes	Fzd2	control	TBI_acute	0.142401	0.464025	1.70424	0.0006	0.0169118	yes
ENSMUSG00000060594.5	Layn	chr9:51056779-51077094	control	TBI	2.33207	5.87256	1.33238	5e-05	0.000632065	yes	Layn	control	TBI_acute	59.3919	34.8591	-0.768729	0.00015	0.00549247	yes
ENSMUSG00000026579.8	F5	chr1:164115263-164220277	control	TBI	0.474866	1.3582	1.51611	5e-05	0.000632065	yes	F5	control	TBI_acute	9.85385	4.81901	-1.03195	5e-05	0.00216146	yes
ENSMUSG00000022438.6	Parvb	chr15:84232042-84315688	control	TBI	1.17663	2.36791	1.00896	0.0022	0.0175678	yes	Parvb	control	TBI_acute	109.734	66.1277	-0.730691	0.00025	0.00833576	yes
ENSMUSG00000038244.12	Mical2	chr7:112225855-112355194	control	TBI	101.516	49.3043	-1.04193	5e-05	0.000632065	yes	Mical2	control	TBI_acute	0.7727	1.73071	1.16338	0.00245	0.04857	yes
ENSMUSG00000001506.10	Col1a1	chr11:94936223-94953042	control	TBI	4.2883	1.04578	-2.03582	5e-05	0.000632065	yes	Col1a1	control	TBI_acute	1.41743	5.49437	1.95468	5e-05	0.00216146	yes
ENSMUSG00000041559.7	Fmod	chr1:134037253-134048277	control	TBI	2.39616	0.678195	-1.82095	5e-05	0.000632065	yes	Fmod	control	TBI_acute	3.4374	6.90516	1.00636	5e-05	0.00216146	yes
ENSMUSG00000063796.7	Slc22a8	chr19:8591253-8611834	control	TBI	2.13688	0.935959	-1.19099	5e-05	0.000632065	yes	Slc22a8	control	TBI_acute	215.34	139.032	-0.631199	0.00185	0.0395077	yes
ENSMUSG00000066842.17	Hmcn1	chr1:150562523-150993435	control	TBI	0.952334	0.402114	-1.24386	5e-05	0.000632065	yes	Hmcn1	control	TBI_acute	37.4634	22.9778	-0.705243	0.001	0.0248266	yes
ENSMUSG00000025993.9	Slc40a1	chr1:45908067-45926523	control	TBI	4.14866	2.026	-1.03401	5e-05	0.000632065	yes	Slc40a1	control	TBI_acute	134.355	67.6124	-0.990685	5e-05	0.00216146	yes
ENSMUSG00000000805.17	Car4	chr11:84957785-84966044	control	TBI	25.341	12.4722	-1.02276	5e-05	0.000632065	yes	Car4	control	TBI_acute	600.707	295.505	-1.02348	5e-05	0.00216146	yes
ENSMUSG00000022537.16	Tmem44	chr16:30511854-30550842	control	TBI	20.4148	9.04325	-1.1747	5e-05	0.000632065	yes	Tmem44	control	TBI_acute	32.8317	17.1343	-0.9382	5e-05	0.00216146	yes
ENSMUSG00000038496.15	Slc19a3	chr1:83012522-83038448	control	TBI	1.48994	0.618879	-1.26752	5e-05	0.000632065	yes	Slc19a3	control	TBI_acute	115.083	61.0123	-0.915501	5e-05	0.00216146	yes
ENSMUSG00000031239.5	Itm2a	chrX:107397098-107403376	control	TBI	18.8634	8.4202	-1.16366	5e-05	0.000632065	yes	Itm2a	control	TBI_acute	1689.61	815.244	-1.05139	5e-05	0.00216146	yes
ENSMUSG00000030048.5	Gkn3	chr6:87383255-87388935	control	TBI	1.48948	0.701394	-1.08651	0.0015	0.0128195	yes	Gkn3	control	TBI_acute	31.8122	13.5169	-1.23482	5e-05	0.00216146	yes
ENSMUSG00000024747.3	Aldh1a7	chr19:20692952-20727562	control	TBI	0.466311	0.182593	-1.35266	0.0005	0.00499765	yes	Aldh1a7	control	TBI_acute	7.85085	3.89566	-1.01098	0.0003	0.00968088	yes
ENSMUSG00000025776.12	Crispld1	chr1:17676026-17805417	control	TBI	2.62707	1.17407	-1.16193	5e-05	0.000632065	yes	Crispld1	control	TBI_acute	9.59447	3.51098	-1.45033	5e-05	0.00216146	yes
ENSMUSG00000023034.6	Nr4a1	chr15:101266845-101274792	control	TBI	20.7129	5.11149	-2.01871	5e-05	0.000632065	yes	Nr4a1	control	TBI_acute	195.71	126.991	-0.623989	0.0015	0.0336462	yes
ENSMUSG00000027524.8	Edn3	chr2:174760618-174784042	control	TBI	2.01521	0.662338	-1.60529	5e-05	0.000632065	yes	Edn3	control	TBI_acute	43.7322	17.8543	-1.29243	5e-05	0.00216146	yes
ENSMUSG00000033715.13	Akr1c14	chr13:4049010-4090422	control	TBI	1.04514	0.287256	-1.86329	5e-05	0.000632065	yes	Akr1c14	control	TBI_acute	93.1359	36.3382	-1.35785	5e-05	0.00216146	yes
