# Supplementary material for: An Integrated Transcriptome Analysis Reveals IGFBP7 Upregulation in Vasculature in Traumatic Brain Injury
Source: Front Genet. 2021 Jan 11;11:599834. doi: 10.3389/fgene.2020.599834 (PMC7831608; doi:10.3389/fgene.2020.599834)
Supplement: Supplementary file 10 [file Table_9.XLSX]

## Sheet: Sheet1
Supplementary Table 9: The universal response of Igfbp7/IGFBP7, Fxyd5/FXYD5 and Itm2a/ITM2A
This table lists the expression of Igfbp7/IGFBP7, Fxyd5/FXYD5 and Itm2a/ITM2A in endothelial cells in mouse stroke, seizure and EAE models in Munji’s study (PMID: 31611708) and the human GBM vessels in our previous study (PMID: 22786655)
	Igfbp7/IGFBP7		Fxyd5/FXYD5		Itm2a/ITM2A
	log2 fold change	FDR	log2 fold change	FDR	log2 fold change	FDR
stroke (mouse)	0.413462	0.0256906	-0.00505346	0.745757	-0.154062	0.900545
Seizure (mouse)	0.720001	0.000203048	0.26705	0.00332701	-0.808457	0.0186984
EAE (mouse)	1.01015	0.000372399	0.491751	0.350848	-0.744409	0.000399667
GBM (human)	1.1464	0.024672	0.310534	0.667618	-0.439486	0.696872
